# Supplementary material for: A multi-ethnic epigenome-wide association study of leukocyte DNA methylation and blood lipids
Source: Nat Commun. 2021 Jun 28;12:3987. doi: 10.1038/s41467-021-23899-y (PMC8238961; doi:10.1038/s41467-021-23899-y)
Supplement: Supplementary file 4 — Supplementary Data 1 [file 41467_2021_23899_MOESM4_ESM.xlsx]

## Sheet: Methylation SNP info by cohort
Cohort	Name	Amish	ARIC	BHS	BHS	CHS	CHS	FHS	GENOA	GOLDN	HyperGEN	KORA	NAS	PIVUS	RS	TwinsUK	WHI-BA23	WHI-BA23	WHI-BA23	WHI-EMPC	WHI-EPMC	WHI-EMPC
	Race/Ethnicity	European	African	European	African	African	European	European	African	European	African	European	European	European	European	European	European	African	Hispanic	European	African	Hispanic
DNA methylation	DNA source	Peripheral blood leukocytes	Peripheral blood leukocytes	Peripheral blood leukocytes	Peripheral blood leukocytes	Peripheral blood leukocytes	Peripheral blood leukocytes	Whole blood	Peripheral blood leukocytes	CD4 + Tcells	Peripheral blood leukocytes	Whole blood	Buffy Coat	Whole Blood	Peripheral blood leukocytes	Whole blood	Peripheral blood leukocytes	Peripheral blood leukocytes	Peripheral blood leukocytes	Peripheral blood leukocytes	Peripheral blood leukocytes	Peripheral blood leukocytes
	DNA extraction method	Gentra Puregene Kit from Qiagen	Gentra Puregene Blood Kit (Qiagen, Venlo, Netherlands)	the PureLink Pro 96 Genomic DNA Kit (LifeTechnology, CA)	the PureLink Pro 96 Genomic DNA Kit (LifeTechnology, CA)			Gentra Puregene Blood Kit (Qiagen, Venlo, Netherlands)		DNeasy kits (Qiagen, Venlo, Netherlands)										5 prime (91%) Phenol (8%) Bioserve (1%) Salt (0%)	5 prime (91%) Phenol (8%) Bioserve (1%) Salt (0%)	5 prime (91%) Phenol (8%) Bioserve (1%) Salt (0%)
	Bisulfite conversion method	EZ DNA Methylation Kit (Zymo Research, Orange CA)	EZ DNA Methylation Kit (Zymo Research, Orange CA)	the EZ-96 DNA Methylation Kit (Zymo research, CA)	the EZ-96 DNA Methylation Kit (Zymo research, CA)	EZ DNA Methylation Kit (Zymo Research, Orange CA)	EZ DNA Methylation Kit (Zymo Research, Orange CA)	EZ DNA Methylation Kit (Zymo Research, Irvine CA)	EZ DNA Methylation Kit (Zymo Research, Orange CA)	EZ DNA Methylation Kit (Zymo Research, Orange CA)	EZ DNA Methylation Kit (Zymo Research, Orange CA)	EZ-96 DNA Methylation Kit (Zymo Research, Orange CA)	EZ-96 DNA Methylation Kit (Zymo Research, Orange, CA).	EZ-96 DNA Methylation Gold Kit (Zymo Research Product)	Zymo EZ-96 DNA-methylation kit		EZ DNA Methylation Kit (Zymo Research, Orange CA)	EZ DNA Methylation Kit (Zymo Research, Orange CA)		EZ DNA Methylation Kit (Zymo Research, Orange CA)	EZ DNA Methylation Kit (Zymo Research, Orange CA)	EZ DNA Methylation Kit (Zymo Research, Orange CA)
	Methylation chip used	Illumina Infinium HumanMethylation450 BeadChip	Illumina Infinium HumanMethylation450 BeadChip	Illumina Infinium HumanMethylation450 BeadChip	Illumina Infinium HumanMethylation450 BeadChip	Illumina Infinium HumanMethylation450 BeadChip	Illumina Infinium HumanMethylation450 BeadChip	Illumina Infinium HumanMethylation450 BeadChip	Illumina Infinium HumanMethylation450 BeadChip	Illumina Infinium HumanMethylation450 BeadChip	Illumina Infinium HumanMethylation450 BeadChip	Illumina Infinium HumanMethylation450 BeadChip	Illumina Infinium HumanMethylation450 BeadChip	Illumina Infinium HumanMethylation450 BeadChip	Illumina Infinium HumanMethylation450 BeadChip	Illumina Infinium HumanMethylation450 BeadChip	Illumina Infinium HumanMethylation450 BeadChip	Illumina Infinium HumanMethylation450 BeadChip	Illumina Infinium HumanMethylation450 BeadChip	Illumina Infinium HumanMethylation450 BeadChip	Illumina Infinium HumanMethylation450 BeadChip	Illumina Infinium HumanMethylation450 BeadChip
	DNA methylation normalization method	Genome Studio	BMIQ	DASEN in wateRmelon R package	DASEN in wateRmelon R package	SWAN quantile normaliztaion method	SWAN quantile normaliztaion method	DASEN method in the wateRmelon R package	SWAN in minfi R package	COMBAT	SWAN in minfi R package	Quantile normalization of intensity values separated into 6 categories (minfi package)	BMIQ	Quantile normalisation in R	DASEN in wateRmelon package in R	BMIQ	ComBat normalization. We also separately normalized probes from the Infinium I and II chemistries, as their beta score distributions are slightly different. We then further adjusted the beta scores for probes that utilized the Infinium II chemistry to better match the Infinium I chemistry.	ComBat normalization. We also separately normalized probes from the Infinium I and II chemistries, as their beta score distributions are slightly different. We then further adjusted the beta scores for probes that utilized the Infinium II chemistry to better match the Infinium I chemistry.	ComBat normalization. We also separately normalized probes from the Infinium I and II chemistries, as their beta score distributions are slightly different. We then further adjusted the beta scores for probes that utilized the Infinium II chemistry to better match the Infinium I chemistry.	BMIQ	BMIQ	BMIQ
	QC sample exclusions	one chip did not work and was excluded from all analysis	24 samples were removed because > 5% of probes have a detection P-value of > 0.01.	None of the samples were removed because > 5% of probes have a detection P-value of > 0.01.	None of the samples were removed because > 5% of probes have a detection P-value of > 0.01.	Exclusions: Low median intensities below 10.5 (log2) across methylated and unmethylated chanels, samples with QC probes falling greateer than 3 SD from the mean, sex-check mismatches, failed concordance with prior genotyping or > 0.5% of probes with a detection p-value > 0.01.	Exclusions: Low median intensities below 10.5 (log2) across methylated and unmethylated chanels, samples with QC probes falling greateer than 3 SD from the mean, sex-check mismatches, failed concordance with prior genotyping or > 0.5% of probes with a detection p-value > 0.01.	Quality control filters excluded samples with missing rate > 1% at detection P-value <0.01, poor matching to the 65 single nucleotide polymorphism (SNP) control probe locations, and outliers by multi-dimensional scaling techniques.	None of the samples were removed because > 5% of probes have a detection P-value of > 0.01.	detection P-value greater than 0.01 were removed and samples with more than 1.5% missing data points were eliminated	None of the samples was removed	72 of the samples were removed because > 5% of probes have a detection P-value of > 0.01.	16 samples were removed with > 1% of probes have a detection P-value of > 0.05.	12 samples were removed because >2.5% of probes have a detection P-value of >0.01	16 of the samples were excluded: incomplete bisulfite treatment, (n=5),samples with a low detection rate (<99%) (n=7), gender swaps(n=4).	> 5% of probes have a detection P-value of > 0.01.	None of the samples were removed because > 5% of probes have a detection P-value of > 0.01.	None of the samples were removed because > 5% of probes have a detection P-value of > 0.01.	None of the samples were removed because > 5% of probes have a detection P-value of > 0.01.	Detection p-value > 0.01 or missing in > 1% of probes	Detection p-value > 0.01 or missing in > 1% of probes	Detection p-value > 0.01 or missing in > 1% of probes
	QC probe exclusions	152239 cross hybrid probes removed 2003 probes removed for averge p>0.01 69 probes removed for missing rate >0.05	1842 probes were removed because > 5% of samples have a detection P-value of > 0.01.	A total of 17076 probes were removed because > 5% of samples have a detection P-value of > 0.05.	A total of 17076 probes were removed because > 5% of samples have a detection P-value of > 0.05.	> 1% of samples below with a detection p-value > 0.01	> 1% of samples below with a detection p-value > 0.01	For quality control at the probe level, those with missing rate >20% at detection P-value <0.01, as well as probes previously identified to map to multiple locations or have an underlying SNP (minor allele frequency >5% in European ancestry 1000 genomes project data) at the CpG site or <=10 bp of the single base extension (n=42,251) were excluded, as were probes on the sex chromosomes.	A total of 1707 probes were removed because > 5% of samples have a detection P-value of > 0.01.	CpG probes where more than 10% of samples failed to yield adequate intensity	Probes having 5% samples with a detection p-value greater than 0.01	A total of 22439 probes were removed because > 5% of samples have a detection P-value of > 0.01.	272 sites removed as > 5% samples have beadcount < 3, 964 sites removed as > 1% samples have a detection P-value of > 0.05.	A total of ** probes were removed because > 5% of samples have a detection P-value of > 0.01.	Probes with a detection p-value>0.01 in >1% samples, were filtered out	probes > 5% of samples have a detection P-value of > 0.01].	A total of 5049 probes were removed because > 5% of samples have a detection P-value of > 0.01.	A total of 5049 probes were removed because > 5% of samples have a detection P-value of > 0.01.	A total of 5049 probes were removed because > 5% of samples have a detection P-value of > 0.01.	Detection p-values > 0.01 in > 10% of samples Y chromosome Coefficient of variation < 5%	Detection p-values > 0.01 in > 10% of samples Y chromosome Coefficient of variation < 5%	Detection p-values > 0.01 in > 10% of samples Y chromosome Coefficient of variation < 5%
SNP	Genotyping chip used	Affymetrix® Genome-Wide Human SNP Array 500K and 6.0	Affy 6.0	Illumina Human610 BeadChip	Illumina Human610 BeadChip	Illumina HumanOmni-Quad_v1 BeadChip system	Illumina CNV370 merged with ITMAT-Broad-CARe (IBC) Illumina iSELECT chip		Affymetrix® Genome-Wide Human SNP Array 6.0 platform and Illumina® Human 1M-Duo BeadChip	Affymetrix® Genome-Wide Human SNP Array 6.0 platform and Illumina® Human 1M-Duo BeadChip	Affymetrix® Genome-Wide Human SNP Array 6.0 platform for HDL, and Illumina exome array HumanExome-12v1-2 for LDL, TG	Affymetrix® Genome-Wide Human SNP Array 6.0 platform		Illumina OmniExpress and Illumina Metabochip microarrays	Illumina 610 quad	Illumina HumanHap300, HumanHap610Q	HumanOmniExpressExome-8v1_B - Illumina HumanOmni1-Quad v1-0 B	Affymetrix 6.0	Affymetrix 6.0	NA	NA	NA
	Imputed (Yes/No)	Yes	Yes	No	No	Yes	Yes		Yes	no not for pcs	No not for PCs	No		Yes	No	Yes (Impute2)	Yes	Yes	Yes	NA	NA	NA
	Reference panels (if imputed)	1000 Genomes phase 1 (version 3, released in Mar 2012)	1000 Genomes phase 1 (version 3, released in Mar 2012)			1000 genomes Phase 1 version 3 (release March 2012)	1000 genomes multiple ethnicities Phase1 version 3 (resease stamp 2012-11-16)		1000 Genomes phase 1 (version 3, released in Mar 2012)			NA		1000G (version: March 2012)	NA	1000 Genomes phase 1 (version 3, released in Mar 2012)	1000 Genomes phase 1 (version 3, released in Mar 2012)	1000 Genomes phase 1 (version 3, released in Mar 2012)	1000 Genomes phase 1 (version 3, released in Mar 2012)	NA	NA	NA
	Note					*188 for HDL and LDL, 180 without lipid meds	181 for LDL, 172 without lipid meds				We used GWAS PCs, kinship matrix as random effect but did not use batch effect in models for HDL-C. We used exome chip PCs and family ID, and batch effects as random effects in models for LDL-C and TG			2 SNP PCs
