# Supplementary material for: A multi-ethnic epigenome-wide association study of leukocyte DNA methylation and blood lipids
Source: Nat Commun. 2021 Jun 28;12:3987. doi: 10.1038/s41467-021-23899-y (PMC8238961; doi:10.1038/s41467-021-23899-y)
Supplement: Supplementary file 5 — Supplementary Data 2 [file 41467_2021_23899_MOESM5_ESM.xlsx]

## Sheet: Number of significant CpGs
Number of significant CpGs
		Stratified meta-analysis			Trans-ethnic meta-analysis
LIPID	MODEL	European	African	Hispanic
HDL	MODEL1	447	34	2	642
	MODEL2	146	9	0	222
	MODEL3	308	24	1	378
	MODEL4	74	7	2	110
LDL	MODEL1	25	7	0	52
	MODEL2	30	7	0	49
	MODEL3	19	5	3	39
	MODEL4	15	5	2	39
TG	MODEL1	496	76	6	681
	MODEL2	206	55	6	348
	MODEL3	263	60	4	422
	MODEL4	86	43	4	216
Note: Please click the hyperlink to see the list of CpGs with meta analysis results and annotations
Models 1 and 2 results are available upon request

## Sheet: Number of novel associations
Number of novel associations
		Stratified meta-analysis				Trans-ethnic meta-analysis
LIPID	MODEL	European	African	Hispanic	Total	All	Additonally identified associations compared to the stratified meta-analysis	Novel
HDL	MODEL4	74	7	2	83	111	49	46
LDL	MODEL4	15	5	2	22	39	24	22
TG	MODEL4	86	43	4	133	216	119	118
Total		175	55	8	238	366	192	186
Novel		148	35	4	187
Novel: the associations have not been identified in previously published lipid EWAS literatures

## Sheet: HDL.MODEL3.EA
CPG	N_STUDY	PVALUE_FE	BETA_FE	SE_FE	PVALUE_RE	BETA_RE	SE_RE	PVALUE_RE2	BETA_RE2	SE_RE2	I_SQUARE	Q	PVALUE_Q	TAU_SQUARE	Name	AddressA_ID	AlleleA_ProbeSeq	AddressB_ID	AlleleB_ProbeSeq	Infinium_Design_Type	Next_Base	Color_Channel	Forward_Sequence	Genome_Build	CHR	MAPINFO	SourceSeq	Chromosome_36	Coordinate_36	Strand	Probe_SNPs	Probe_SNPs_10	Random_Loci	Methyl27_Loci	UCSC_RefGene_Name	UCSC_RefGene_Accession	UCSC_RefGene_Group	UCSC_CpG_Islands_Name	Relation_to_UCSC_CpG_Island	Phantom	DMR	Enhancer	HMM_Island	Regulatory_Feature_Name	Regulatory_Feature_Group	DHS
cg02050917	11	2.53367e-12	-0.0090506	0.00129268	2.41921e-07	-0.00911846	0.00176583	7.8547e-08	28.6435	1.31759	39.8039	16.6124	0.0833933	1.26749e-05	cg02050917	15763442	CAACTAAAAACCACACCAAAAAACACATCACATAAAAAAAATCACCAACA	66785326	CGACTAAAAACCACACCAAAAAACGCATCACATAAAAAAAATCACCGACG	I	A	Red	GCAGCAGGCCAGGAGAGAGCGGAGCTGGTTGGAGGAGGGCCAGCCTCCCCACCTAGAGAC[CG]TCGGTGACCTTCCTCATGTGATGCGTCCCTTGGTGTGGCCCCCAGCCGCTAGTGGTGAAC	37	1	2173571	CGGCTGGGGGCCACACCAAGGGACGCATCACATGAGGAAGGTCACCGACG	1	2163431	F			NA	NA	SKI	NM_003036	Body					NA		1:2173560-2173749	Unclassified_Cell_type_specific	NA
cg00826902	12	1.08304e-12	-0.0101366	0.00142378	2.20689e-11	-0.010338	0.00154491	9.54135e-08	29.6179	0.158372	11.7569	12.4656	0.329684	3.33777e-06	cg00826902	10633503	CTATACRCCATATACAAACRAAAACTAATACAAATATATACTACCRTATC			II			AAAGGCACAGAACAAAACCCCTCCTTCCCAGGGGCCCTCAGAAGGTGTCCAGATTCTAAG[CG]ACACGGCAGCACACACCTGCACCAGCCCTCGCTTGTACATGGCGCACAGGATGAAGAGCG	37	1	3563954	TGTGCGCCATGTACAAGCGAGGGCTGGTGCAGGTGTGTGCTGCCGTGTCG	1	3553814	F			NA	NA	WDR8	NM_017818	Body	chr1:3566445-3569636	N_Shelf			NA	1:3553814-3553892			NA
cg11832534	10	3.44184e-16	-0.00894813	0.00109702	3.55186e-14	-0.00911282	0.00120278	9.92835e-10	38.8764	0.0505139	13.0709	10.3533	0.32265	1.87783e-06	cg11832534	51740480	CCAAATCCAACACATCAAATAATCAACAAACTCACTCTTCATCCTATACA	22700444	CCAAATCCAACACATCGAATAATCGACAAACTCGCTCTTCATCCTATACG	I	C	Grn	GTGTCCAGATTCTAAGCGACACGGCAGCACACACCTGCACCAGCCCTCGCTTGTACATGG[CG]CACAGGATGAAGAGCGAGTCTGCCGACCACTCGATGTGCTGGATCTGGTCTAGGCACGTG	37	1	3563998	CCAGATCCAGCACATCGAGTGGTCGGCAGACTCGCTCTTCATCCTGTGCG	1	3553858	F			NA	NA	WDR8	NM_017818	Body	chr1:3566445-3569636	N_Shelf			NA	1:3553814-3553892			NA
cg12547807	12	1.33103e-13	0.00842856	0.00113853	3.03649e-10	0.00857576	0.0013619	2.89377e-08	32.0238	0	22.1791	14.135	0.225612	4.67208e-06	cg12547807	70735399	TTTTCCRTTTCRATTCCATAAATTAACCAATCAACAACAAATTTAACCCC			II			CCCCACCTGAGCAGGGTGAGGCCGGGCAGGGCCCAGCAGGCCCCGGCCCCACCAAACCTC[CG]GGGCCAAATCTGCTGCTGATTGGCCAACTCATGGAACCGAAACGGAAAATCCCCCACCCG	37	1	9473751	CGGGGCCAAATCTGCTGCTGATTGGCCAACTCATGGAACCGAAACGGAAA	1	9396338	F			NA	NA								TRUE		1:9473003-9474074	Unclassified	TRUE
cg19273683	12	7.40984e-17	-0.0127814	0.00153249	7.53907e-08	-0.0131515	0.00244551	5.28973e-11	40.6459	3.7713	53.819	23.8193	0.0135168	3.4501e-05	cg19273683	30761304	CTTAAACACATAACTCAACCTCTATAAATCACCTTTCTCATACTTAAAAC			II			AGCTGTGTGACCTTGGACACATGGCTCAACCTCTGTGAGTCACCTTTCTCATGCTTAAAA[CG]GCAGTAAATTACCTCTACCTGCCAGGGTTGTTGCAATGATCTGAGGAGGTGCCTTATGCA	37	1	21656047	TTGGACACATGGCTCAACCTCTGTGAGTCACCTTTCTCATGCTTAAAACG	1	21528634	R			NA	NA	ECE1	NM_001113348	Body					TRUE		1:21655936-21656379	Unclassified	NA
cg25130381	12	1.07671e-15	-0.00924238	0.00115274	1.07671e-15	-0.00924238	0.00115274	1.64273e-09	37.5631	1.67978e-15	0	9.03804	0.618381	0	cg25130381	61782465	TATAATCCCCACTATCTCAAACATCATCCCAAAAAACTACCTACTAATCA	42697315	TATAATCCCCACTATCTCAAACATCGTCCCGAAAAACTACCTACTAATCG	I	T	Red	GCAGGAAGGGGGGTGTCTCGCCTACACCCTTGATCAGGCCCCCCACCAGCAGCCCCACCA[CG]ATCAGCAGGCAGCTCTCCGGGACGATGCTTGAGATAGTGGGGATCACATGGAAACCTGCG	37	1	27440721	TGTGATCCCCACTATCTCAAGCATCGTCCCGGAGAGCTGCCTGCTGATCG	1	27313308	F			NA	NA	SLC9A1	NM_003047	Body					NA	1:27312994-27313333			NA
cg12728588	11	8.71696e-16	-0.00734218	0.000912787	2.92442e-12	-0.00724516	0.00103779	1.39675e-09	37.8062	0.188166	14.6741	11.7198	0.304249	1.69537e-06	cg12728588	36674303	CATTTCTACCACCTTCTCAAAAAAAATAACTCCTATATCTCACCACTCCA	29794377	CATTTCTACCACCTTCTCAAAAAAAATAACTCCTATATCTCGCCGCTCCG	I	C	Grn	GGCTCACACTGCAGCAGAGGAGGTGTTTAGGTGAAATGTAAGGGGAAATGTTTTGACAGG[CG]GAGCGGCGAGACACAGGAGCCATTTCCCCTGAGAAGGTGGCAGAAATGGATCAGGGACTT	37	1	36025489	CATTTCTGCCACCTTCTCAGGGGAAATGGCTCCTGTGTCTCGCCGCTCCG	1	35798076	F			NA	NA	NCDN;NCDN;NCDN	NM_001014841;NM_014284;NM_001014839	Body;Body;Body	chr1:36022680-36023834	S_Shore			NA		1:36024152-36026059	Promoter_Associated	NA
cg04542977	12	1.96805e-12	0.010948	0.00155584	2.60402e-08	0.0116787	0.00209816	6.83198e-08	28.933	1.44161	35.1945	16.9739	0.108651	1.67961e-05	cg04542977	45641459	CAATACACTAAAATAACAATACAACCTAATTTCACATTCATTACTAACCC			II			CTATGTCTAAATGTGTGTGCTGGGAGAGTGGGCAGGGTGGGGGGAACAGAGGATGACAAA[CG]GGTCAGTAATGAATGTGAAACCAGGCTGCATTGTTATCTTAGTGTATTGGGCTCAGGCAG	37	1	51982669	CGGGTCAGTAATGAATGTGAAACCAGGCTGCATTGTTATCTTAGTGTATT	1	51755257	F			NA	NA	EPS15	NM_001981	Body	chr1:51984547-51985216	N_Shore			NA				NA
cg10073091	12	3.57303e-16	0.00528678	0.000648508	9.43209e-10	0.00603256	0.000985916	1.49421e-10	38.8333	3.5119	48.2362	21.2504	0.0308681	4.97126e-06	cg10073091	30684384	CTTTCCTTCTCTAAAATACTTAAACCRAATAAAAATTACCTAAATACTTC			II			CTCCCGGAAGCCTTTCCTTCTCTGAAATGCTTGGGCCGGGTGAGAGTTACCTGAGTGCTT[CG]CACCTCCCCCTCTTCCCCTTCTTCATCTCCCTCCAGGTACCCGCATATGCCCTGCACACA	37	1	55352301	TTTCCTTCTCTGAAATGCTTGGGCCGGGTGAGAGTTACCTGAGTGCTTCG	1	55124889	R			NA	TRUE	DHCR24	NM_014762	Body	chr1:55352463-55353328	N_Shore			NA				NA
cg25536676	11	7.34488e-13	0.00758265	0.00105713	7.35644e-08	0.0085688	0.00159205	6.4863e-09	30.0633	4.86913	48.8177	19.538	0.0339379	1.23925e-05	cg25536676	33727449	AAAAATAAAAACCTAACRATAACCTCTACAAATCRTACCACTCRATATAC			II			TCCCGGGCGCGGAGGATGGAAACCTGGCGGTAACCTCTGCAGGTCGTGCCACTCGGTGTG[CG]CAAGGTCTCCAGAGGCATCTTTTCATTTTTAGGGGGCACTTTCCACGAATTCATTTGAGC	37	1	55353327	CGCACACCGAGTGGCACGACCTGCAGAGGTTACCGCCAGGTTTCCATCCT	1	55125915	R			NA	TRUE	DHCR24	NM_014762	TSS1500	chr1:55352463-55353328	Island			NA				NA
cg17901584	12	1.4461e-88	0.0318464	0.00159617	3.01264e-12	0.0377869	0.00541582	9.9747e-67	232.603	68.3027	89.689	106.683	8.4061e-18	0.000286491	cg17901584	50753497	ATTCCATATAAAATACAAATAACRCTAAATTTCAACTTTTACTAATAACC			II			GGTGGTGAGCAAAGCAGATGGCCCTGCCCTCACTCAGCAACCAGTGTAGGGGAGCTGCCA[CG]GTTACCAGCAAAAGCTGAAATCCAGCGCCATTTGCATTTCATATGGAATTTTAGGAAGTT	37	1	55353706	CGGTTACCAGCAAAAGCTGAAATCCAGCGCCATTTGCATTTCATATGGAA	1	55126294	F			NA	NA	DHCR24	NM_014762	TSS1500	chr1:55352463-55353328	S_Shore			NA		1:55353668-55353746	Promoter_Associated_Cell_type_specific	NA
cg15512289	12	4.82918e-15	-0.0165282	0.00211053	9.24081e-12	-0.0172759	0.00253392	3.03477e-09	35.8359	0.503206	22.1256	14.1253	0.226137	1.61077e-05	cg15512289	34707461	AATACCCRCTAATCTAAAAAATTCCCCAAAAAACTAACTCACRAAAAAAC			II			GTGAAACTACTGATGCCCGCTGGTCTGAAGAATTCCCCAAGAAGCTGACTCACGAAAAAA[CG]CATTTTCTACATCCAGATGATTTCATCCCCCTTACCTAACTAATCAACAACTCCAATTTT	37	1	97026071	ATGCCCGCTGGTCTGAAGAATTCCCCAAGAAGCTGACTCACGAAAAAACG	1	96798659	R		rs4472801	NA	NA								TRUE				TRUE
cg03725309	12	2.0268e-13	0.00852932	0.00116092	6.31376e-05	0.00925687	0.00231377	8.06157e-11	31.5409	12.0355	70.2617	36.9893	0.000115708	4.00486e-05	cg03725309	46801354	ACAAACCTATTACATCAAACAAATCAAATCACAAATACTTAACAACATCC			II			CCATAGAACCATCTGCCCATAAATCTCTGCCTGTATTAACTGGAGTGGTCGCTGGTTGGG[CG]GATGCTGTCAAGTACTTGTGATTTGATTTGTCTGATGCAATAGGTCTGCAACCATCTGGG	37	1	109757585	CAGACCTATTGCATCAGACAAATCAAATCACAAGTACTTGACAGCATCCG	1	109559108	F			NA	NA	SARS	NM_006513	Body	chr1:109756442-109757098	S_Shore			NA		1:109757480-109757726	Promoter_Associated	TRUE
cg17466510	12	7.75735e-14	-0.0101109	0.00135274	7.75735e-14	-0.0101109	0.00135274	1.96098e-08	32.6439	0	0	7.84868	0.726791	0	cg17466510	38723463	AAAACTTTCAATACCAAAAAAACCATATAATAAAACATCCTAACACACAC			II			GAATGAAGAGGAGGGCTCAAACTAGCTCATCTGCTAGAGGAAAGACCGGGGTCCACACTG[CG]TGTGTGCCAGGATGTTTCACCACATGGTCCCTCTGGTACTGAAAGCCCTGTTACTAACAG	37	1	116877566	GGGCTTTCAGTACCAGAGGGACCATGTGGTGAAACATCCTGGCACACACG	1	116679089	F	rs72693785		NA	NA								TRUE				NA
cg24694018	12	1.40648e-13	0.00902375	0.00122013	4.46113e-08	0.00929444	0.00169868	1.8475e-08	31.9604	0.791391	40.7997	18.581	0.069042	1.28378e-05	cg24694018	52741458	ACCAATCAATATTCACTAAAAACCCCAAACAAAATCCTATTAACATTTAC			II			CTTCCGCACTCGGATCTTTAGCTCCCGGGGTAGACGCCGCCAATCTGGGAATAGTGGGAA[CG]TAAATGTCAATAGGACCCTGCCTGGGGTCTCCAGTGAATACTGACTGGTTTTAAAGGGGG	37	1	145457621	CCAGTCAGTATTCACTGGAGACCCCAGGCAGGGTCCTATTGACATTTACG	1	144168978	F			NA	NA	POLR3GL	NM_032305	Body					NA		1:145457103-145458028	Promoter_Associated	TRUE
cg01003245	11	3.04107e-16	-0.0134169	0.00164188	3.04107e-16	-0.0134169	0.00164188	8.35645e-10	39.019	0	0	5.30298	0.870042	0	cg01003245	73601453	TACCAAACACAATTATCTAAAAAAATTATTAAAATACTTCTCCCTTTTCC			II			CTTCTGCATTCAGTCTGTTGCTATATGTAGCTTTGGTTAAGTATATAATGAAAATCTAGT[CG]GAAAAGGGAGAAGTATTTTAATAACCTTTTCAGATAACTGTGTTTGGTAAATACTAAAAC	37	1	151428287	CGGAAAAGGGAGAAGTATTTTAATAACCTTTTCAGATAACTGTGTTTGGT	1	149694911	F			NA	NA	POGZ;POGZ;POGZ	NM_015100;NM_145796;NM_207171	5'UTR;5'UTR;5'UTR	chr1:151431540-151432032	N_Shelf			NA				NA
cg07567724	12	5.51367e-13	-0.0101302	0.00140463	2.94578e-07	-0.0111606	0.00217689	7.00367e-09	30.3923	4.27934	47.4168	20.9192	0.0342176	2.34463e-05	cg07567724	71730478	CAAACACAACCCACATTTTATCTCCTTTCCTCAAATTTCATCTAAACCCC			II			CCCAGGCTGTGGGGAAATTGGGCCCCTGAAGGAGACAGACTGTGAAACAGCTGCCTTTAG[CG]GGGTTCAGATGAAATCTGAGGAAAGGAGACAAAATGTGGGCTGTGTCTGCGCTCTCCTAT	37	1	153777721	CGGGGTTCAGATGAAATCTGAGGAAAGGAGACAAAATGTGGGCTGTGTCT	1	152044345	F			NA	NA	GATAD2B	NM_020699	3'UTR					TRUE				TRUE
cg24678869	12	2.07235e-22	-0.00851381	0.000874271	2.07235e-22	-0.00851381	0.000874271	2.14387e-13	55.4125	0	0	9.51892	0.574107	0	cg24678869	74679439	TTCTAAAAATTTTCTCTTTCTAAATTAAATTACCAACCCTTAAACCAACC			II			TGCGGGGCTCTACTTTTCTCACTATGCGGGTTGGGGGAGTGAGGGGTGCAGAGGCCCACA[CG]GCTGGTCCAAGGGCTGGCAACCCAATCCAGAAAGAGAAAACCTTCAGAACATGCATGGCA	37	1	153919638	CGGCTGGTCCAAGGGCTGGCAACCCAATCCAGAAAGAGAAAACCTTCAGA	1	152186262	F			NA	NA	DENND4B	NM_014856	TSS1500	chr1:153918372-153919334	S_Shore			NA		1:153919017-153919903	Promoter_Associated	NA
cg16097041	11	1.48059e-12	-0.0089619	0.00126647	4.63079e-09	-0.00868618	0.0014823	1.06099e-07	29.2593	0.165875	18.3988	12.2547	0.268371	4.26426e-06	cg16097041	49628469	CAACAAACACAATAAAAAACACRATTTATTACCAAATTATACCCTAAAAC			II			GAAGAAGAGGAGCGGAACTCCCGCACATGACCTCCCACCCTAGGAGGGAGGGAAGGACAC[CG]TCCTAGGGTATAACCTGGCAATAAACCGTGCCTCTCACTGTGCCTGTTGCTCTAGCTGTG	37	1	154965544	AACAGGCACAGTGAGAGGCACGGTTTATTGCCAGGTTATACCCTAGGACG	1	153232168	F			NA	NA	FLAD1;LENEP;FLAD1	NM_025207;NM_018655;NM_201398	3'UTR;TSS1500;3'UTR					NA				NA
cg23998749	12	1.51583e-16	-0.00952092	0.00115332	5.63475e-10	-0.00969701	0.00156395	2.92193e-10	39.8211	1.18613	38.6494	17.9297	0.0832254	1.04297e-05	cg23998749	32802470	CACCAACATATCTAACCTATATTATACCATTACCTCCTAATAAATCACTC			II			TAAAAGGCTCAAGCTGGCTGCTGTGTTGAGAATAGATTTCAGGGGAGCAAAGGTAGAATA[CG]AGTGACCTATTAGGAGGTAATGGCACAATATAGGCCAGACATGTTGGTGGTCTCGGACCA	37	1	154968781	CGAGTGACCTATTAGGAGGTAATGGCACAATATAGGCCAGACATGTTGGT	1	153235405	F			NA	NA				chr1:154971870-154972404	N_Shelf			NA				NA
cg15150034	12	3.43319e-13	-0.00626288	0.000860734	6.82342e-10	-0.00612979	0.000993462	5.03722e-08	30.9359	0.0102539	17.602	13.3498	0.271076	2.00581e-06	cg15150034	70754347	CACTAACCCACCTTTAAACTTTTCTTCTCTAAAACCTCATCTTACTCCTC			II			TTTCATCCAAACACTAACCCACCTTTGAGCTTTTCTTCTCTGGAGCCTCATCTTACTCCT[CG]ACCCCGAGCCAGTTCCTCTCCTGTCCCTAGCTCTGGCTCCCACTCCCCACCCCAACCTTC	37	1	156477835	ACTAACCCACCTTTGAGCTTTTCTTCTCTGGAGCCTCATCTTACTCCTCG	1	154744459	R		rs61039848	NA	NA				chr1:156474942-156475320	S_Shelf			NA				NA
cg25217710	12	6.8108e-22	-0.00959876	0.000998155	8.41175e-20	-0.00966142	0.00106079	4.27087e-13	54.0364	0	7.32217	11.8691	0.373565	9.98692e-07	cg25217710	73784359	CAAAACAAAAATTTAACCTCAATACCTATAATACCAAAATCCTCRTCTAC			II			ACTGCAAATGACAAAACAGGAATTTGACCTCAGTGCCTGTGATGCCAGAGTCCTCGTCTG[CG]CAACAGCAGCTGTCTGTTCTCTCACCACGTCTGGTCTCCCACCAGGGATCTGCTTTTTGG	37	1	156609523	CGCAGACGAGGACTCTGGCATCACAGGCACTGAGGTCAAATTCCTGTTTT	1	154876147	R			NA	NA				chr1:156611639-156612447	N_Shelf			NA				TRUE
cg16663980	12	4.0009e-14	-0.0137094	0.00181318	1.02542e-08	-0.013498	0.00235712	1.32237e-08	33.4046	0	31.9475	16.164	0.135151	1.95525e-05	cg16663980	31743392	CACACACATAAACCCAAACAAAACACACRTCCATATAAACCTCAAAAAAC			II			GTTAACTGGCACCATATTCAGGGGAGGACTTTCACTCTTCAGCTAAGTATGAAATATAAA[CG]TTCTCTGAGGCCTATATGGACGTGTGTCTTGCCTGGGCTTATGTGTGTGCATTTTTTGTA	37	1	158809049	CGTTCTCTGAGGCCTATATGGACGTGTGTCTTGCCTGGGCTTATGTGTGT	1	157075673	F	rs12058031		NA	NA	MNDA	NM_002432	5'UTR					NA				NA
cg25739016	12	6.18767e-13	-0.00877292	0.00121909	1.20145e-07	-0.0088001	0.00166251	7.05675e-08	30.26	0.05409	37.9269	17.721	0.0882835	1.14181e-05	cg25739016	50770304	CCATCAATCAAAACAAATTTTTACATTTAACTTATAAATCCAAATCACAC			II			GGCATGTACTCGGTGCTCAGGATGTTGCAGCTACTGAATTATTATCATTGATTTCTTCTG[CG]TGTGACCTGGATCCACAAGTCAAATGCAAAAATTTGTCTTGACTGATGGTCCTCTCCTGT	37	1	167638918	CATCAGTCAAGACAAATTTTTGCATTTGACTTGTGGATCCAGGTCACACG	1	165905542	F			NA	NA	RCSD1	NM_052862	Body					TRUE				NA
cg13222915	12	1.31212e-23	0.0121036	0.00120857	2.33643e-10	0.0123699	0.00195189	1.09326e-14	58.6054	2.74995	55.0519	24.4727	0.0108811	2.25114e-05	cg13222915	51619323	CACACACACAATCCTATCTATAAAACCTTAAACAAATCATTTAACCTTCC			II			CACACCATGTGCACACACACAGTCCTGTCTATGAGACCTTGGACAAGTCATTTAACCTTC[CG]GAGCCTACTAAAAACAATCATTTTCTCATGAGTTTGACTTGAGGAGATCCCACAGGAAGT	37	1	184598594	ACACACACAGTCCTGTCTATGAGACCTTGGACAAGTCATTTAACCTTCCG	1	182865217	R			NA	NA								TRUE				NA
cg26257082	12	3.78146e-14	-0.00884465	0.00116864	5.55669e-11	-0.00891629	0.00136019	1.28005e-08	33.4695	0	16.7496	13.2132	0.279622	3.55194e-06	cg26257082	55739465	TACAACTTCCACAAAAACAAAAAATATCTAAACACAAATAACTAAATTCC			II			GGTGCAGAATCCCTGTTTTCATGCCGGAGAGGAAGGTAGAAAGTGCTTCATAAAGTCACT[CG]GAACTCAGCCACTTGTGCTCAGACATCCCTTGCTCCTGTGGAAGCTGTACTATCTGCAGT	37	1	198906494	CGGAACTCAGCCACTTGTGCTCAGACATCCCTTGCTCCTGTGGAAGCTGT	1	197173117	F	rs77963906		NA	NA								TRUE		1:198906379-198906885	Promoter_Associated	TRUE
cg22534374	12	1.43977e-14	0.0134162	0.001744	1.17669e-07	0.0152022	0.00286991	1.26429e-09	34.5795	3.5058	55.0168	24.4536	0.0109508	4.74909e-05	cg22534374	15693401	CACTTTTAATTCCTTCTTCAACTTAAAAATACCCCTCCAACTAATCTAAC			II			ATAATTAAAAACACTTTTAGTTCCTTCTTCAACTTAAAAATACCCCTCCAACTAGTCTAG[CG]AAAAACACCCTCCACAGTAAACCGTTTCCTGGGCCTCATCTGTTCCCTTAACCTCCTGGG	37	1	201511610	CGCTAGACTAGTTGGAGGGGTATTTTTAAGTTGAAGAAGGAACTAAAAGT	1	199778233	R			NA	NA				chr1:201507779-201509317	S_Shelf			NA				NA
cg00567854	12	1.55627e-17	-0.0110586	0.00129752	8.00549e-11	-0.011367	0.00174863	1.00754e-10	42.4449	0.686575	35.4415	17.0388	0.106733	1.1707e-05	cg00567854	49680408	CAAACACTCRATAAATATCTACTAAATAAAAATAACTTCTACCCAACACC			II			CTGGGTTTTAGTCACCTTACAAACACGGCATCTGTATGCCAGACCCTGGGCCAGGCTTCA[CG]GTGTTGGGTAGAAGTTATCCTCATTCAGCAGACATCTACCGAGTGCCTGTGATGGTGGCG	37	1	203273693	CGGTGTTGGGTAGAAGTTATCCTCATTCAGCAGACATCTACCGAGTGCCT	1	201540316	F			NA	NA	BTG2	NM_006763	TSS1500	chr1:203274305-203275338	N_Shore		CDMR	NA				NA
cg12458003	12	2.09782e-15	-0.00973478	0.00122675	1.43646e-06	-0.00940306	0.00195089	1.17528e-09	36.7953	1.43558	52.5639	23.1891	0.0166206	2.10457e-05	cg12458003	29723507	CCTAAACTTAACAACTCAAAACAATATCCCCAACTATAACCCTAAAAAAC			II			CTGAGTCCTTGCCTGGGCTTGACAGCTCAGAGCAGTGTCCCCAGCTGTGGCCCTAGAAGG[CG]CGCTGCAGCAGGAGCAGGGACAGCTGGCTCCTGGTGGGGCTGCCATCTCCTGAAAGGGTG	37	1	204960826	CTGGGCTTGACAGCTCAGAGCAGTGTCCCCAGCTGTGGCCCTAGAAGGCG	1	203227449	R			NA	NA	NFASC;NFASC;NFASC;NFASC	NM_001005388;NM_001160331;NM_015090;NM_001160332	Body;Body;Body;Body					TRUE				NA
cg19638572	12	1.11924e-15	-0.010899	0.00136016	1.11924e-15	-0.010899	0.00136016	1.67989e-09	37.5184	2.52787e-08	0	9.69336	0.558162	0	cg19638572	31777384	RAAAAACATCTTAACTAAATATTCAAATCAAAAACAATATTCCTCAACAC			II			CTTATCCTTACGGGAAGCATCTTGACTGGATATTCAGGTCAGGGACAGTGTTCCTCAGCA[CG]AGGCTGGCCTTCAGCACAGAACTCTCCAGGGAGGGGCAGGGCTGGGTGAGCAAGTGCAGG	37	1	206733139	GGAAGCATCTTGACTGGATATTCAGGTCAGGGACAGTGTTCCTCAGCACG	1	204799762	R			NA	NA	RASSF5;RASSF5;RASSF5	NM_182663;NM_182665;NM_182664	Body;Body;Body	chr1:206730397-206730908	S_Shelf			NA		1:206733129-206733246	Promoter_Associated_Cell_type_specific	NA
cg12417775	12	1.24993e-13	-0.0130061	0.00175489	1.24993e-13	-0.0130061	0.00175489	2.75745e-08	32.096	0	0	5.57474	0.90018	0	cg12417775	41685387	TTTTAATATTTTAAAAAATCTAACTTAATCCTATTTCCATTTCTACACTC			II			ATAATCAGTTTTCAGATATGATTTATGTGATCTGAAGTGCAGCTGCAACATCTTTCAGCA[CG]AGTGTAGAAATGGAAATAGGATTAAGTCAGACTCTTTAAAACATTAAAAGCTGTGATAAG	37	1	212463238	TTTAATGTTTTAAAGAGTCTGACTTAATCCTATTTCCATTTCTACACTCG	1	210529861	F			NA	NA	PPP2R5A	NM_006243	Body	chr1:212457967-212459694	S_Shelf			NA				NA
cg22945457	12	1.26791e-13	-0.00798253	0.00107734	1.26791e-13	-0.00798253	0.00107734	2.78788e-08	32.0796	0	0	10.9313	0.449039	0	cg22945457	41751415	TAAAATATCAATTAATAACTAAATACTTCCAACTACCAAACAATAATACC			II			GCCACCCTTTTTGAAATATCAATTGATAGCTGGGTACTTCCAGCTGCCAGACAGTAATGC[CG]CTCCATCGGCTGACCAGCGGAATCACATTTCCACACAACAAAACCAGGGCTGCCGACCTT	37	1	225612608	CGGCATTACTGTCTGGCAGCTGGAAGTACCCAGCTATCAATTGATATTTC	1	223679231	R			NA	NA	LBR;LBR	NM_194442;NM_002296	5'UTR;5'UTR	chr1:225614721-225616512	N_Shelf		CDMR	TRUE				NA
cg01101459	12	3.43458e-25	-0.0141576	0.00136539	9.67955e-18	-0.0142525	0.00166157	5.24342e-15	62.8228	0	25.6701	14.7989	0.19189	8.04911e-06	cg01101459	19617345	AACAAAAAAAAATTACAACAACTTAAATAAACACACAAACCAAACCCACA	25795333	AACAAAAAAAAATTACAACAACTTAAATAAACACACAAACCAAACCCGCG	I	A	Red	GAATACGTCAGAGGCGTTTTGCTCGCCTTTCCAAAAGCAAAGCAAGAGAAGGAAGCTTGT[CG]CGGGCCTGGCCTGTGTGTTCATCCAAGTTGCTGCAATCTTTTCTTGTTTTTAAATTCCCT	37	1	234871477	CGCGGGCCTGGCCTGTGTGTTCATCCAAGTTGCTGCAATCTTTTCTTGTT	1	232938100	F			NA	NA								NA	1:232938012-232938103			NA
cg09823288	12	7.19278e-14	0.0203523	0.00271933	3.04163e-13	0.0203563	0.00279138	1.86875e-08	32.7307	0	3.51667	11.4009	0.410311	3.36611e-06	cg09823288	22794303	ACATTCCAACATACCACAAAAATATAATTTACATCATAACTTCTACCRCC			II			TTCTTCAGTGTGCATTCCAACATGCCACAGAAATGTGGTTTACATCATAGCTTCTACCGC[CG]AATAGTCTATCTTTAGATTTTGTTTACATGGTTTGTCTCAATTAGCTTAATACATAATTA	37	1	239552128	CGGCGGTAGAAGCTATGATGTAAACCACATTTCTGTGGCATGTTGGAATG	1	237618751	R			NA	NA				chr1:239550108-239551339	S_Shore		RDMR	NA				NA
cg03881294	12	2.42937e-12	0.00740821	0.00105721	1.8813e-07	0.00763855	0.00146593	7.13402e-08	28.6916	1.60188	40.4508	18.4721	0.0712524	9.54715e-06	cg03881294	74731328	CAATCAACTAAAACAAAATTACTCATCCCTAAAATTCCTTCTCCTCTTCC			II			CCTTCCTCCTCCAGTCAGCTAGAGCAAGATTACTCATCCCTGGAGTTCCTTCTCCTCTTC[CG]AGTGCAGCTAGGTCCTGGGATTGGCCAGGGGGATCGCCTCAGCTCTCCTGGCTGAGTCAC	37	2	11884333	CGGAAGAGGAGAAGGAACTCCAGGGATGAGTAATCTTGCTCTAGCTGACT	2	11801784	R			NA	NA				chr2:11886249-11887207	N_Shore			NA		2:11884075-11886107	Unclassified	NA
cg02560388	12	2.46935e-18	0.00900025	0.00103054	2.46935e-18	0.00900025	0.00103054	4.8876e-11	44.5685	0.00645552	0	10.3711	0.497349	0	cg02560388	44685460	TAAAACCRAATTATCTATTTTAAAAAATCCTTCAAAAAATTCTACCTCAC			II			CACCGTGGGCGTGGGGCCGGGTTATCTGTTTTAAGAAGTCCTTCAGGGGATTCTGCCTCA[CG]TACAAGTTGGAGAAGCAGGGTTTAGATGATGCAGTGGAGGCCCTGCATGCTGCTCCCAGG	37	2	11969958	CGTGAGGCAGAATCCCCTGAAGGACTTCTTAAAACAGATAACCCGGCCCC	2	11887409	R			NA	NA							DMR	TRUE		2:11968973-11970912	Unclassified	TRUE
cg09259843	12	2.68157e-18	0.0101566	0.0011642	2.68157e-18	0.0101566	0.0011642	5.14286e-11	44.4733	0	0	9.05644	0.616683	0	cg09259843	46789411	AAAACAACTCCAAAATCRCTCTCTAATCTCCAACACTAAAAACAAACAAC			II			AGGACTCCCAGAGGACAACTCCAGGGTCGCTCTCTAGTCTCCAGCACTGAGAGCAGGCAG[CG]TGGAGAATACGCAATGACAAACTCAGATTACTCACCTCCCGGGACCAAAACAGGGGCCTG	37	2	25452362	CGCTGCCTGCTCTCAGTGCTGGAGACTAGAGAGCGACCCTGGAGTTGTCC	2	25305866	R			NA	NA								TRUE		2:25451284-25452833	Unclassified	NA
cg04011474	12	1.03034e-18	0.011809	0.0013371	8.35732e-12	0.0120648	0.00176585	2.95784e-11	45.5772	0	34.3001	16.7428	0.115717	1.17553e-05	cg04011474	52725397	CAAAATTAAACCAAATCAAAACTTTTAAATTCTACTAACCCCTACCAAAC			II			ATAGTTTGCCACAGAGTTAAGCCAAGTCAAAACTTTTAAGTTCTACTGGCCCCTGCCAAG[CG]ATTGCAGATCAGATCTCCTCTCCTGCCCCCAAGGAGCTGCCTTTGTTTCCTTCTTTGTCC	37	2	28904455	CGCTTGGCAGGGGCCAGTAGAACTTAAAAGTTTTGACTTGGCTTAACTCT	2	28757959	R			NA	NA								TRUE		2:28903809-28904577	Unclassified	TRUE
cg10991454	12	3.45867e-14	-0.00928504	0.00122496	2.09986e-10	-0.00950295	0.00149562	1.21587e-08	33.572	0	23.5882	14.3957	0.211867	5.91004e-06	cg10991454	13777333	CCAAAAAAAACTCTTCTACAAATAACCACAATACTTCACTTAAATTCTAC			II			CTGAGGGAAGTGGTTCATGAACCGCTTAGCAGACCACTTGAACTAATAGGAGGAGGATGA[CG]CAGAACTCAAGTGAAGTACTGTGGTCATTTGCAGAAGAGTTTCTCCTGGGAGGAGGTCAG	37	2	30834674	CGCAGAACTCAAGTGAAGTACTGTGGTCATTTGCAGAAGAGTTTCTCCTG	2	30688178	F			NA	NA	LCLAT1;LCLAT1	NM_001002257;NM_182551	Body;Body					TRUE				NA
cg16163382	12	1.25726e-15	0.00703186	0.000879124	1.28267e-08	0.00682948	0.00120061	1.01565e-09	37.3846	1.13744	39.3939	18.15	0.0781648	6.26482e-06	cg16163382	31649341	CCTTCCAAAAAAACCACAACCAACAATCCACCACTTACAATATATATAAC			II			ATGACTTGGGATTTGATGGGAGCTCAGGGAGCCAAGGAAGGCAAAGAGAAGCAGGAGCCC[CG]CCACACACATTGCAAGTGGTGGATTGCTGGCTGTGGTTTTCCTGGAAGGCTCTTAAATGG	37	2	37938640	CTTCCAGGAAAACCACAGCCAGCAATCCACCACTTGCAATGTGTGTGGCG	2	37792144	F	rs74546381		NA	NA								TRUE				TRUE
cg03740612	11	6.79907e-13	-0.0157637	0.00219446	6.48039e-07	-0.0155467	0.00312413	7.08315e-08	30.1519	0	39.676	16.5772	0.0842599	3.7631e-05	cg03740612	38760403	CTTTCTTAACAACAAAACCAAAATAATTTAACTTCTTAACTAATTTAATC			II			GAAATTACAGGCTTTCTTGACAGCAAGGCCAGGATGATTTAACTTCTTGGCTGGTTTAGT[CG]CATCTTAAAATAACTCTTGCCCCACATACAGAGAAATAAGAATGTTTAAAATATTATAAT	37	2	44659228	TTTCTTGACAGCAAGGCCAGGATGATTTAACTTCTTGGCTGGTTTAGTCG	2	44512732	R			NA	NA	C2orf34	NM_024766	Body					TRUE				NA
cg24166814	11	1.09345e-12	-0.00941499	0.00132266	2.74809e-08	-0.00925593	0.0016657	9.10861e-08	29.6069	0.0965746	29.7459	14.234	0.162582	8.49245e-06	cg24166814	44684466	CAAAACCATTACCTATCCCTACCAACAAAAAAATACACATAAAACAAACC			II			TTTAGAGTTCCTTTCTAAACAGTAAAGGAAATTTCTTCATCACTCTTCCCACATGGGCAG[CG]GCTTGTCCTATGTGTACCCTCTTGCTGGCAGGGACAGGCAATGGTTCTGCCCTGTGGATC	37	2	56067277	CGGCTTGTCCTATGTGTACCCTCTTGCTGGCAGGGACAGGCAATGGTTCT	2	55920781	F			NA	NA								TRUE				NA
cg05155595	11	7.82961e-17	-0.0118801	0.00142554	1.68404e-16	-0.0118964	0.00144327	3.81629e-10	40.5823	0	1.4251	10.1446	0.427903	3.45082e-07	cg05155595	71689462	ATATATATATAATAACAAACCRACAACCCAACCAACATTAAAATCTTTTC			II			CTTAAAGGGAAGAAAATCTTTAATCCTAGAATGGTGGCGGTGAAAATCGCCACTGGGAAA[CG]AAAAGATTCTAATGTTGGTTGGGCTGCCGGCCTGTCATTACACACACACAAACACACTCA	37	2	70008161	TGTGTGTGTAATGACAGGCCGGCAGCCCAACCAACATTAGAATCTTTTCG	2	69861665	F			NA	TRUE	ANXA4	NM_001153	5'UTR					TRUE				NA
cg26253134	12	1.74646e-12	0.00741693	0.00105154	9.17329e-08	0.00795812	0.00148962	4.03687e-08	29.07	2.31289	42.6183	19.1699	0.0581114	1.02926e-05	cg26253134	45719504	CACAATACCAATCAACTAAAACAAATTTTCAAAATACCTCAACTTAACAC			II			CCCAGCTGCTGAATCACCAACAGGCTCTACCAGGGCCGAGTTCTGAGGTTGCAGAGAAGC[CG]TGCCAAGCTGAGGCACTCTGAAAACCTGTTCCAGCTGACTGGCACTGTGACACGAGGCCT	37	2	70751721	ACAGTGCCAGTCAGCTGGAACAGGTTTTCAGAGTGCCTCAGCTTGGCACG	2	70605229	F			NA	NA	TGFA;TGFA	NM_003236;NM_001099691	Body;Body					TRUE		2:70751053-70751787	Unclassified_Cell_type_specific	TRUE
cg21946195	12	4.8943e-17	0.0109313	0.00130302	1.05061e-11	0.0113713	0.00167241	1.72009e-10	41.1239	0.940423	29.1565	15.5272	0.159611	8.93927e-06	cg21946195	23785428	AAAAAAAACTAAATTAACTAAAACCRTCCTCCTAAACATACTATAAAAAC			II			GGCTTCAGCGGGGACTAAGAGCCAACAGACGGCTTGGGGCTGGCCCCAGGCTGCCCTGAC[CG]CCTTTACAGCATGCCCAGGAGGACGGCTCCAGCCAACCCAGCCTCCCCTTCTTCCTCAGG	37	2	86012225	CGCCTTTACAGCATGCCCAGGAGGACGGCTCCAGCCAACCCAGCCTCCCC	2	85865736	F			NA	NA	ATOH8	NM_032827	Body					TRUE				TRUE
cg04232816	12	4.5592e-15	-0.00827182	0.00105528	5.50611e-13	-0.00832017	0.00115363	3.74623e-09	35.9021	0.0170563	10.5936	12.3034	0.341277	1.67687e-06	cg04232816	42711483	ACTTTTCTAATACTTCAACACCTTCCATAAATTCAACTAAAAAATATATC			II			ACGGCCATGAGACTTTTCTAATGCTTCAACACCTTCCATGGGTTCAGCTGAGGGGTGTGT[CG]AGACTGCCTTGCAGCCCAGCTTCTCCCTGTGAGCAAGTCTGCTTCCTTCCCTTCTGTAGG	37	2	96905390	CGACACACCCCTCAGCTGAACCCATGGAAGGTGTTGAAGCATTAGAAAAG	2	96269117	R			NA	NA	LOC285033	NM_001037228	TSS1500					NA				NA
cg05295703	11	5.19005e-13	-0.00782098	0.0010832	1.6033e-06	-0.00813222	0.00169495	1.59424e-08	30.4617	2.67802	50.0383	20.0153	0.0291082	1.37555e-05	cg05295703	70617414	AATAAAAATACCRCTCAACTAAAAACACAAAAAACCAACTACTACCACTC			II			CTCACCCAGAGAGTAGGAATGCCGCTCAGCTGAGAGCACAGGAGACCAGCTGCTGCCACT[CG]CGTGAGTCAGGGGGTTTGGTTTCTCCTTTTAGGACTCTGCCTCTCAGATGTCACTATTGT	37	2	102895712	GTAGGAATGCCGCTCAGCTGAGAGCACAGGAGACCAGCTGCTGCCACTCG	2	102262144	R			NA	NA								TRUE				NA
cg15706973	11	2.29545e-15	-0.00765097	0.000965515	2.29545e-15	-0.00765097	0.000965515	2.6842e-09	36.6917	0	0	6.30904	0.788665	0	cg15706973	38674421	TATACACAACCTAAACCTATCTACTAAATCRATAACTTCTAAAACTCCAC			II			AGACTCTCCTCTTTACGCCTTTGACATGCAAGACCCTTGTAGATATGGGGAGGTGTGGAG[CG]TGGAGCCCCAGAAGTCACCGACCCAGCAGACAGGCTCAGGCTGTGCACATGGGTGTGGGC	37	2	111633044	GTGCACAGCCTGAGCCTGTCTGCTGGGTCGGTGACTTCTGGGGCTCCACG	2	111349515	F			NA	NA	ACOXL;ACOXL;ACOXL	NM_001142807;NM_001142808;NM_001105516	Body;Body;Body					TRUE		2:111632908-111633094	Unclassified_Cell_type_specific	NA
cg06836480	12	4.37264e-15	-0.0112068	0.00142876	3.0661e-10	-0.0111541	0.00177179	3.68842e-09	35.9501	0	26.761	15.0193	0.181614	9.40627e-06	cg06836480	22629342	AAAAAAAAACTTCTTCATCCATTAAATAAAAAAACTTACCCTCCCACRAC			II			GTAACTAACCAGAGGAGGAGCTTCTTCATCCATTGAGTAAGGGAACTTACCCTCCCACGA[CG]ATAAATACCAACTCAACTATATCATCAGCAGCATAATAATTATTATAATTGTTATTTCAG	37	2	169928251	CGTCGTGGGAGGGTAAGTTCCCTTACTCAATGGATGAAGAAGCTCCTCCT	2	169636497	R			NA	NA	DHRS9;DHRS9;DHRS9	NM_001142270;NM_005771;NM_199204	TSS1500;5'UTR;5'UTR					NA				NA
cg15609237	12	9.84793e-11	-0.0101052	0.00156204	0.00161281	-0.00986198	0.00312723	3.59996e-08	24.4547	7.15416	70.4906	37.2763	0.000103571	7.31667e-05	cg15609237	25625367	ATCCATAACCATCTACAAAAACAAATCTACAAAATTTTCTTATAACACCA	68653398	ATCCATAACCGTCTACGAAAACGAATCTACAAAATTTTCTTATAACACCG	I	A	Red	CAGAAGTACTTAGCACTTGTCCTTTACGCAGCCAGGTCACAGTTGGTACCGGCTCACCAT[CG]GTGTCACAAGAAAACCTTGCAGACTCGCCCTCGTAGACGGTCATGGACCGTGGCTTTGTT	37	2	179395885	CGGTGTCACAAGAAAACCTTGCAGACTCGCCCTCGTAGACGGTCATGGAC	2	179104131	F			NA	NA	TTN;TTN;TTN;MIR548N;TTN	NM_133378;NM_133432;NM_003319;NR_031666;NM_133437	Body;Body;Body;Body;Body					NA	2:179104131-179104182			NA
cg25889918	12	3.68535e-18	-0.0105977	0.00121979	5.95377e-11	-0.0109136	0.0016675	1.67895e-11	44.1065	2.60086	37.5599	17.6169	0.0909066	1.12933e-05	cg25889918	12666438	TACAATAATTACTACATCATAACTTACTCRACATCTACTTTCCTAAACTC			II			TAGATCCTAGTCCCTATGCAACACGAACTTCACCTGACCCCATGAAGGGAACAATTGGAG[CG]AGCTCAGGAAAGCAGATGCCGAGCAAGCTATGATGTAGCAACTATTGCAAATGGTTTCAT	37	2	179916184	GCAATAGTTGCTACATCATAGCTTGCTCGGCATCTGCTTTCCTGAGCTCG	2	179624429	F			NA	NA								NA				NA
cg09613192	12	4.08693e-13	-0.0130982	0.00180599	1.89379e-11	-0.0132683	0.00197622	3.93632e-08	30.7359	0.712793	11.7629	12.4664	0.329624	5.44903e-06	cg09613192	32762394	CAAAAACATAAACACCACCCCTTTCAATAATCATAATCTTATAAATCTAC			II			CATAATTTGGGCAAAAACATAAACACCACCCCTTTCAGTAGTCATGGTCTTGTGAGTCTA[CG]GTACTTCTGCATTTCATTAACTTATCCGTTCCTCTCTAGGTCACAGTCAATATGATTACA	37	2	181388538	AAAAACATAAACACCACCCCTTTCAGTAGTCATGGTCTTGTGAGTCTACG	2	181096783	R			NA	NA								TRUE				NA
cg19351166	12	4.64839e-18	-0.0103289	0.00119248	4.64839e-18	-0.0103289	0.00119248	7.06877e-11	43.8386	0	0	10.1977	0.512693	0	cg19351166	62650344	TAAATCAAAATTACTTTTATAACTCTTCACACTTCCCTTTTAACCTATCC			II			TCTGCCTTAATTTATTAATTAAATTATTGATCAGACAAAGCCTTAAGTAGTTAGAGAACG[CG]GATAGGCTAAAAGGGAAGTGTGAAGAGCTACAAAAGTAATTTTGATTTAGGTAATACTTT	37	2	209133632	AAATCAAAATTACTTTTGTAGCTCTTCACACTTCCCTTTTAGCCTATCCG	2	208841877	F			NA	NA	PIKFYVE;PIKFYVE	NM_152671;NM_015040	5'UTR;5'UTR	chr2:209130748-209131065	S_Shelf			NA				NA
cg19373099	11	8.73992e-19	-0.0227379	0.00256921	8.73992e-19	-0.0227379	0.00256921	2.83869e-11	45.7671	0	0	9.14406	0.518489	0	cg19373099	49663376	TATATTATACAATAAATCCCAAAAACTTACTCATCTTATATAACTAAATC			II			CAATAGCAGTTTCCAGGGGCTTGGAGGTGAAGGAAGTGAGGAGTTGTTCAATCAATATAA[CG]ATTCAGTTACACAAGATGAGTAAGTTTTTGGGATCCACTGTACAACACAGTGCCTGTAGT	37	2	210008092	CGATTCAGTTACACAAGATGAGTAAGTTTTTGGGATCCACTGTACAACAC	2	209716337	F			NA	NA				chr2:210010093-210010367	N_Shelf			NA				NA
cg12338137	12	9.0364e-15	0.0103698	0.00133767	8.82824e-08	0.0104121	0.00194644	1.75333e-09	35.1151	2.31798	44.5417	19.8347	0.0476593	1.81072e-05	cg12338137	22659495	CCCAAAAAAAACCAAAAATATCCCAAAAACCAACTAAAACTAAAAACTTC			II			TTGCATCATCTTGCAAATGGTGCTCCCAAGGAGAAACAAAGACATGACTAAGCCTTGTTA[CG]AAGTCCCCAGCCCCAGTTGGCCTCTGGGATATTTTTGGCTTTCTCTGGGGTTCCCCAACT	37	2	218701429	CGAAGTCCCCAGCCCCAGTTGGCCTCTGGGATATTTTTGGCTTTCTCTGG	2	218409674	F	rs75332772		NA	NA	TNS1	NM_022648	Body					TRUE				TRUE
cg06096336	12	8.80556e-15	-0.0159471	0.00205625	8.80556e-15	-0.0159471	0.00205625	5.52375e-09	35.1449	1.67978e-15	0	9.0647	0.61592	0	cg06096336	35794459	CCTTAACATACTTACAACTATACAACRTATTTATTTCACTACTTTCAACC			II			TGCTTGCTGCTGTGACTGAAATCCTCCTCCCATTGACTTATTCTGAGCCTCCAGCACAGG[CG]GTTGAAAGCAGTGAAACAAATACGTTGTATAGCTGCAAGCATGCCAAGGAGGTTATTTCC	37	2	231989800	CTTGGCATGCTTGCAGCTATACAACGTATTTGTTTCACTGCTTTCAACCG	2	231698044	F		rs80304316	NA	TRUE	PSMD1;HTR2B;HTR2B	NM_002807;NM_000867;NM_000867	Body;1stExon;5'UTR					NA				NA
cg04042861	11	8.65266e-13	-0.0141641	0.00198089	2.53892e-07	-0.0147506	0.00286153	5.7995e-08	29.8753	0.632099	41.7043	17.1539	0.0710269	3.36047e-05	cg04042861	48734342	ACTTATTCTAAACCTCCAACACAAACRATTAAAAACAATAAAACAAATAC			II			TCCTCCCATTGACTTATTCTGAGCCTCCAGCACAGGCGGTTGAAAGCAGTGAAACAAATA[CG]TTGTATAGCTGCAAGCATGCCAAGGAGGTTATTTCCTCTTTGATACATTCATTTTTAGAG	37	2	231989824	CTTATTCTGAGCCTCCAGCACAGGCGGTTGAAAGCAGTGAAACAAATACG	2	231698068	R			NA	NA	HTR2B;PSMD1	NM_000867;NM_002807	TSS200;Body					NA				NA
cg04286697	12	4.33858e-13	-0.00889963	0.00122846	1.17662e-09	-0.0087365	0.00143612	5.96008e-08	30.6673	0	20.0405	13.757	0.246734	4.74668e-06	cg04286697	73681467	TTATACACATCAAACCTAACRACTCTAAAAAATAAACTAACAAAAAACAC			II			CAGCGATGGCTCTCCCTGCTGGAGGATTCTGGAAGTCACCTGGCTGGACCAAGCCCTCTC[CG]TGTTCTCTGTCAGCCCACTCCCCAGAGCCGCTAGGCCTGATGTGCACAAGCAGACTAATA	37	2	232259623	TGTGCACATCAGGCCTAGCGGCTCTGGGGAGTGGGCTGACAGAGAACACG	2	231967867	F			NA	NA	B3GNT7	NM_145236	TSS1500	chr2:232260100-232261134	N_Shore		CDMR	NA		2:232259084-232259637	Unclassified_Cell_type_specific	NA
cg20954977	12	1.93946e-16	-0.0147097	0.00178824	1.93946e-16	-0.0147097	0.00178824	6.10551e-10	39.5371	0	0	8.064	0.707559	0	cg20954977	22724466	AAACCTTAAAATACCCCAAAATCTTAAAAAAAACCRAATATTCAAATTTC			II			GGGAAATGGCTGGGCCTTGGGGTGCCCCAGGGTCTTGGAGGGGACCGGGTGTTCAGGTTT[CG]CACAAGTACAGGAGGGACCGGCGACCGCCCTCCCCCCGCCCCGGGAGGCTCCGCCAGGGA	37	2	232260116	GGCCTTGGGGTGCCCCAGGGTCTTGGAGGGGACCGGGTGTTCAGGTTTCG	2	231968360	R			NA	NA	B3GNT7	NM_145236	TSS1500	chr2:232260100-232261134	Island			NA		2:232259958-232260798	Promoter_Associated	NA
cg06745030	11	4.20756e-13	-0.0106183	0.00146486	6.0283e-08	-0.0112197	0.00207083	2.69629e-08	30.7025	1.37118	42.0765	17.2641	0.0687196	1.82016e-05	cg06745030	53806382	TAAAAAAAACCAAATATTCAAATTTCACACAAATACAAAAAAAACCAACA	22710500	TAAAAAAAACCGAATATTCAAATTTCGCACAAATACAAAAAAAACCGACG	I	A	Red	GCCCCAGGGTCTTGGAGGGGACCGGGTGTTCAGGTTTCGCACAAGTACAGGAGGGACCGG[CG]ACCGCCCTCCCCCCGCCCCGGGAGGCTCCGCCAGGGACAGGCGTCCCCGGGATTGGAGGT	37	2	232260139	CGCCGGTCCCTCCTGTACTTGTGCGAAACCTGAACACCCGGTCCCCTCCA	2	231968383	R			NA	NA	B3GNT7	NM_145236	TSS200	chr2:232260100-232261134	Island			NA	2:231968383-231969311	2:232259958-232260798	Promoter_Associated	NA
cg00144180	11	8.31053e-12	-0.00883336	0.00129273	1.01257e-06	-0.00944893	0.00193262	9.34933e-08	27.2826	2.36201	47.5148	19.053	0.0395946	1.75482e-05	cg00144180	72631381	CTACAAAATATACACAACAACACACACAAACAAACAATTTATACACAACA	36761340	CTACAAAATATACGCGACAACACGCACAAACAAACAATTTATACACAACG	I	A	Red	GGTCCCCTCTCTCTACAGAGTGTACGCGGCAACACGCACAAGCAAGCAGTTTATACACAG[CG]ACAGAACAGACACACTGCTTCATGTTCAGAGCAATAGCTTCTTTCTCTCTTTCCTGCTCT	37	2	240294362	CGCTGTGTATAAACTGCTTGCTTGTGCGTGTTGCCGCGTACACTCTGTAG	2	239959299	R			NA	NA	HDAC4	NM_006037	5'UTR					NA	2:239959123-239959300			NA
cg18062721	11	1.39891e-15	-0.0164751	0.00206312	1.50982e-11	-0.0174287	0.0025832	1.71483e-09	37.2617	0.323536	27.621	13.8162	0.181544	1.89976e-05	cg18062721	60807482	TCCATACTAAACTTCCTCTTACTAAAACTAATTAAAAAAAAACCAATACA	34606307	TCCATACTAAACTTCCTCTTACTAAAACTAATTAAAAAAAAACCGATACG	I	A	Red	TCGTCACCTGGCTCCATGCTGAACTTCCTCTTGCTGGGGCTGATTGGGGGAGGGCCGGTG[CG]GTGACTGCTGAGGGCAGAGGCCACCGGCAGGGTCTGTATTCTGGGTTCTCCCCTGAGAGC	37	3	11643427	CGCACCGGCCCTCCCCCAATCAGCCCCAGCAAGAGGAAGTTCAGCATGGA	3	11618427	R			NA	NA	VGLL4;VGLL4	NM_014667;NM_001128219	Body;Body					TRUE	3:11618325-11618631			NA
cg13958389	11	1.74273e-14	-0.0131367	0.00171312	1.74273e-14	-0.0131367	0.00171312	8.64402e-09	34.3599	0	0	6.95859	0.729349	0	cg13958389	34750326	CCCTTACAAAACTACTCCCAATAAAAAATTTTTAACAATAAAACRAAACC			II			GCCCAGCCAGCCCCTTACAAAACTACTCCCAGTGGAAAGTTTTTGGCAATGGGACGGGGC[CG]CCTGCCATCCTCTGAACATGGTTTGAGTGTGGTTAGCTGCCAACCATGAGACATTTTACA	37	3	11643630	CGGCCCCGTCCCATTGCCAAAAACTTTCCACTGGGAGTAGTTTTGTAAGG	3	11618630	R			NA	NA	VGLL4;VGLL4	NM_014667;NM_001128219	Body;Body					TRUE	3:11618325-11618631			NA
cg07398517	11	3.33494e-13	0.0146789	0.0020163	3.33494e-13	0.0146789	0.0020163	4.58356e-08	30.9693	0	0	5.72335	0.837946	0	cg07398517	15794465	ATTTACCAATAAAAATAACAACAAAAATCAACCTATACTAAATACTACCC			II			ATAGTAAATTTGGGAAGAATCTTTAAATCAGCTTCTAAGAAATTGGTTGAGCCAAATGTA[CG]GGTAGCATTCAGTACAGGTTGATTTCTGCTGCTACTTTTACTGGCAAACAATGGCCAACT	37	3	30327579	CGGGTAGCATTCAGTACAGGTTGATTTCTGCTGCTACTTTTACTGGCAAA	3	30302583	F			NA	NA								TRUE				TRUE
cg17980786	12	1.15008e-13	-0.00927228	0.00124923	1.15008e-13	-0.00927228	0.00124923	2.58473e-08	32.1916	0	0	8.85872	0.634931	0	cg17980786	36758493	AATACCCTCCCAACCATACAAATACCAAACTTATACATATCATACCCCAC			II			TCCTTCTGCAACAGGCCCTCTTCCCCTCCTCAGTGGAGTTTGCATTTCCCTCTTCCCCTG[CG]TGGGGCATGATATGCACAAGCCTGGCATCTGTATGGCTGGGAGGGCACTGGATGTGTGTG	37	3	32933637	GTGCCCTCCCAGCCATACAGATGCCAGGCTTGTGCATATCATGCCCCACG	3	32908641	F			NA	NA	TRIM71	NM_001039111	3'UTR					NA				NA
cg04523589	12	5.63126e-13	-0.00789151	0.00109466	5.63126e-13	-0.00789151	0.00109466	6.85596e-08	30.3681	0	0	10.698	0.468897	0	cg04523589	72663485	AAACCTAAAATCCAAATCCAAAAAACRATAAAAATTAACATCCRAAAACC			II			ATTGCCCAGGTCCTCAGCTACAAGGAAGCTGTGCTTCGTGCTATAGATGGCATCAACCAG[CG]GTCCTCGGATGCTAACCTCTACCGCCTCCTGGACCTGGACCCCAGGCCCACGATGGTGAG	37	3	48265146	CGGTCCTCGGATGCTAACCTCTACCGCCTCCTGGACCTGGACCCCAGGCC	3	48240150	F			NA	TRUE	CAMP	NM_004345	1stExon					NA				NA
cg01004980	12	3.96131e-15	-0.0111461	0.00141877	2.20513e-12	-0.0112373	0.00160056	2.86101e-09	36.0638	0.392856	15.0638	12.9509	0.296547	4.51292e-06	cg01004980	28687303	ACATAAACTACTACTCCTATCCAAAATAACACTTTCTACATCTAATCTAC			II			AATTGACAAAGCATATGTTGAAGCAACCAAGGAAACTGTAATAGCTTCTTAACACTCTTG[CG]TAGATCAGATGTAGAAAGTGTTATTTTGGACAGGAGCAGTAGCTCATGCCTGTAATCCTA	37	3	48883069	CATGAGCTACTGCTCCTGTCCAAAATAACACTTTCTACATCTGATCTACG	3	48858073	F	rs9284885		NA	NA	PRKAR2A	NM_004157	Body	chr3:48884503-48885406	N_Shore			NA				NA
cg17641710	11	2.08223e-12	-0.00754245	0.00107307	1.22616e-06	-0.00718776	0.0014816	6.58902e-08	28.8684	1.41389	39.098	16.4198	0.0882284	8.58467e-06	cg17641710	56605314	AAAACTAAATAAATCAAAACAACTAAAACTCAACTAAAAACATCCCAAAC			II			CTCTGAGCTGAGAGACTAGGTGAATCAGGGCAGCTGGAGCTCAGCTGGGGGCATCCCAGG[CG]GGTTGGGGAGAGGAACCCCAGACAGAGGGCAGAGCAGGTGTGAGGACAGAGAGAATGAGC	37	3	50279038	CGCCTGGGATGCCCCCAGCTGAGCTCCAGCTGCCCTGATTCACCTAGTCT	3	50254042	R			NA	NA	GNAI2	NM_002070	Body	chr3:50275393-50275645	S_Shelf			NA				NA
cg00108715	12	9.77568e-12	-0.00814169	0.00119559	7.05409e-06	-0.00843861	0.00187857	3.58487e-08	27.0967	4.51885	52.7435	23.2772	0.0161494	1.99419e-05	cg00108715	58716324	ACTATAAAACTTCCCTAACCCTCTAACCTAACAACTCCTACTTTATCATC			II			TTGCAGGGGCCCCAGCTCTAAGACTCCAGGGGATCCCTGTCTCAGCCACAACCCCAGTGC[CG]ATGACAAAGCAGGAGCTGCCAGGCCAGAGGGCCAGGGAAGCCCCACAGTGTGCCTGGCAG	37	3	52565015	CTGTGGGGCTTCCCTGGCCCTCTGGCCTGGCAGCTCCTGCTTTGTCATCG	3	52540055	F			NA	NA	NT5DC2;NT5DC2	NM_001134231;NM_022908	Body;Body	chr3:52567009-52568807	N_Shore			NA		3:52564840-52565242	Unclassified_Cell_type_specific	NA
cg11485012	12	1.22511e-13	-0.0100986	0.0013621	5.89017e-12	-0.0101593	0.00147615	2.71493e-08	32.119	1.67978e-15	9.2159	12.1167	0.354939	2.40923e-06	cg11485012	20632465	AAAACTAACCAAAAACTACACRTATTACCTCTAAAAAATACAAACTCCAC			II			CAAAGAACTGACCTTCACTGCAACCTTGTGGTTAGTCAAATTCTTAGAAGAAGGCATGGC[CG]TGGAGTCTGCATTTCTCAGAGGTAACACGTGTAGCCCCTGGCCAGCCCCACCACAGAAGC	37	3	52909345	GGGCTGGCCAGGGGCTACACGTGTTACCTCTGAGAAATGCAGACTCCACG	3	52884385	F	rs77014558		NA	NA	TMEM110	NM_198563	Body					TRUE		3:52909338-52909476	Unclassified_Cell_type_specific	NA
cg22012981	11	4.4228e-14	-0.00823197	0.00109063	4.4228e-14	-0.00823197	0.00109063	1.45392e-08	33.2894	0.0339309	0	9.58418	0.4777	0	cg22012981	49790309	TACTAACACAAAAACTACAAAAAAACCRAAATCTTTATCACTATCATACC			II			CATCTCCCTGCTACTAACACAGAAACTGCAAGAGGGCCGGGATCTTTGTCACTGTCATGC[CG]TGACCCTAACACTTAGTGCAGGGCCTGATTTGCAGGAGGTGCCCAGTGAAGAAAGCCTTG	37	3	58522689	CGGCATGACAGTGACAAAGATCCCGGCCCTCTTGCAGTTTCTGTGTTAGT	3	58497729	R			NA	TRUE	ACOX2	NM_003500	5'UTR					TRUE				NA
cg07772781	12	6.55022e-13	-0.0133779	0.00186102	8.63681e-10	-0.0136252	0.00222171	7.51699e-08	30.1947	0	20.841	13.8961	0.238797	1.16952e-05	cg07772781	59669456	CAACCTAAAATTCCTTCTACCAAAAAAAATAATCTTCRATTTTATAATTC			II			CATTTTTATGTGATTGAAAGTAAATGTAATTTCCGGGTATTGACATTTTCAACTACATTT[CG]AATCACAAAACCGAAGATTATTTTTCCTGGTAGAAGGAATTCCAGGTTGAGAAACCTGAG	37	3	101798142	CGAATCACAAAACCGAAGATTATTTTTCCTGGTAGAAGGAATTCCAGGTT	3	103280832	F			NA	NA								TRUE				NA
cg23232188	12	2.37551e-16	-0.011546	0.0014078	4.97446e-12	-0.0119242	0.00172656	6.8642e-10	39.3035	0	25.8813	14.8411	0.18989	8.69261e-06	cg23232188	34682300	AATAAATACTATTTCAAAATCTAACTAAATTACATTCATTAACACCCCTC			II			ACAGGGTAGAGAATAAATAGTAGTCACCATTAATGTTGAAGAGTTATATTCATATGTGTA[CG]AGGGGTGCTAATGAATGTAATTTAGTCAGACTTTGAAACAGCATTTATCAGAGTTTAGCA	37	3	121556543	CGAGGGGTGCTAATGAATGTAATTTAGTCAGACTTTGAAACAGCATTTAT	3	123039233	F			NA	NA	EAF2	NM_018456	Body	chr3:121553820-121554236	S_Shelf			NA				NA
cg02578470	12	1.11791e-19	-0.0132789	0.00146294	1.19815e-09	-0.0131287	0.00215916	8.18397e-12	48.1415	0	46.1056	20.4103	0.0400214	2.31231e-05	cg02578470	50721475	ACACCTACAAAAATAACCAAAATCAAAAAAACCAATATTAACAAAAACAC			II			TTCAAAAGCAGCTGCACTATCTTGCATTCCCACCAGCAACACATGAGGGTTCCACTCCTC[CG]TGTTCTTGCCAACATTGGTCTTTTTGATTCTGGCCATCCCTGCAGGTGTGAAGTGGCATC	37	3	127320670	CACCTGCAGGGATGGCCAGAATCAAAAAGACCAATGTTGGCAAGAACACG	3	128803360	F			NA	NA	MCM2	NM_004526	Body	chr3:127323457-127324038	N_Shelf			NA				NA
cg25197194	12	2.88844e-13	0.0138231	0.00189371	2.08326e-07	0.0142351	0.00274187	1.01143e-08	31.1342	2.80473	43.397	19.4336	0.0537404	3.49698e-05	cg25197194	15639455	AACTTAACCTTAAAAAAAACCAACAAAAACTCAAATTCTAATAATATAAC			II			CTGACTGCCTTTGGACCAGCCTCCATGATCAGCCCAACCACTGACAGCTGGTCTGACCAC[CG]TCACATCATCAGAACTTGAGTCTCTGCTGGCTCCTTCCAAGGTTAAGCCCGAGCCCAGAG	37	3	128758787	GCTTAACCTTGGAAGGAGCCAGCAGAGACTCAAGTTCTGATGATGTGACG	3	130241477	F	rs34664806		NA	NA	CCDC48	NM_024768	3'UTR					TRUE				NA
cg07730360	12	1.28209e-14	-0.00952502	0.0012358	1.28209e-14	-0.00952502	0.0012358	6.86038e-09	34.7129	0	0	10.6368	0.474175	0	cg07730360	69647408	ACAAATCATACAATTCCTAAACCTAAATTCTCTTTCCCACAAAATAAACC			II			TTTTTTACAGACTTCTACCCTGGCCCAGCTAGAGAACTGTAAACAACTCTGCCCTCTCCA[CG]GCTCATTTTGTGGGAAAGAGAACCCAGGCTCAGGAACTGCATGACCTGCTAAAAGCCCCA	37	3	128845626	CGGCTCATTTTGTGGGAAAGAGAACCCAGGCTCAGGAACTGCATGACCTG	3	130328316	F			NA	NA								TRUE				NA
cg14468090	12	2.92633e-12	-0.00780193	0.00111756	8.03003e-06	-0.0078964	0.00176876	2.85036e-08	28.4783	3.56807	52.1694	22.9978	0.0176875	1.71737e-05	cg14468090	39733495	AAAAAATAAAACRAACTCTCCTACATTCTCACCTAACTCCAATCACTCAC			II			ATTTCTTACACAGAGGGTAAAACGAGCTCTCCTGCATTCTCACCTAACTCCAGTCACTCA[CG]CTGGTATGAGTATATATCCACTGTTTCAGAAGCTTCCCTGTTTCCACTGCCCTTGGGGGC	37	3	129032864	GAGGGTAAAACGAGCTCTCCTGCATTCTCACCTAACTCCAGTCACTCACG	3	130515554	R			NA	NA				chr3:129033540-129035646	N_Shore			NA		3:129031593-129033028	Promoter_Associated	NA
cg13702222	11	8.71469e-13	-0.0139727	0.00195439	6.29764e-09	-0.0143218	0.0024656	7.77297e-08	29.8671	0.113141	28.2781	13.9427	0.175619	1.75034e-05	cg13702222	40675393	CAAATTAATACTAAAAAATACCTTTCCTAACRTCTCTACTACTTAAAACC			II			TCTTTTTTCTACAGGTTGGTACTAAGAAGTGCCTTTCCTGACGTCTCTGCTGCTTGGAAC[CG]CTTCTAGAGCAGTCTCTGCTTTTGCCTTGCTTGCTGCCAGCTAGACTGTGACGACAGCAC	37	3	152017240	CGGTTCCAAGCAGCAGAGACGTCAGGAAAGGCACTTCTTAGTACCAACCT	3	153499930	R			NA	NA	MBNL1;MBNL1;MBNL1;MBNL1;MBNL1;MBNL1;MBNL1;MBNL1;MBNL1;MBNL1;MBNL1;MBNL1	NM_207296;NM_207296;NM_021038;NM_207295;NM_207294;NM_207295;NM_207297;NM_207293;NM_207294;NM_207292;NM_207297;NM_207293	1stExon;5'UTR;5'UTR;1stExon;5'UTR;5'UTR;5'UTR;5'UTR;1stExon;5'UTR;1stExon;1stExon					TRUE				NA
cg15721584	10	1.78153e-16	-0.0214108	0.00259968	1.3488e-12	-0.0215164	0.00303509	6.96148e-10	39.635	0	19.7911	11.2207	0.260884	1.76942e-05	cg15721584	54637499	AAAATAAAACATCCTTAAATTTTTTAACTTCCTTTTTTCTTTAACATTAC			II			AATGAATGTGACGCTTGCATAATAGCATTTTTTGGAGCACTGTTAGAGCAAGGGAGTCTT[CG]CAATGCTAAAGAAAAAAGGAAGTTAAAAAATTTAAGGATGTTTCACTTTCAATAAAAAAA	37	3	181326755	CGCAATGCTAAAGAAAAAAGGAAGTTAAAAAATTTAAGGATGTTTCACTT	3	182809449	F			NA	NA	SOX2OT	NR_004053	TSS1500					NA				NA
cg12825509	12	2.98447e-19	-0.0160126	0.00178527	2.98447e-19	-0.0160126	0.00178527	1.42862e-11	47.0076	0.0220176	0	9.66644	0.560617	0	cg12825509	47710398	CAATAAATACAAAAAATACCAAATAACCAAAATAAAACTACTTTATAACC			II			GTTGAATTTCTCAATAAGTGCAAGGGATACCAGGTAACCAGAATAAAGCTACTTTGTAAC[CG]TTACCTCTAACATTACAATAGCTAAATGTTGATAGCAAAAAAGGAGAAATAGGAATGAAA	37	3	185648568	CGGTTACAAAGTAGCTTTATTCTGGTTACCTGGTATCCCTTGCACTTATT	3	187131262	R			NA	NA	TRA2B	NM_004593	Body					TRUE				NA
cg21723486	12	1.40756e-13	-0.0212283	0.00287039	1.24418e-06	-0.0222995	0.00459928	3.77978e-09	31.9596	3.94178	52.1842	23.0049	0.0176468	0.000115799	cg21723486	56807398	AACTCACCRCTAAATATAAAAATCAAAACAATACTATAAAATAACACACC			II			TAATTGTTCTCCGTTCGTTGATATCAAAGACAGTTGAAGGAAATGAATTTTGAAACTTCA[CG]GTGTGCCACCCTACAGTACTGCCCTGACCCTTACATCCAGCGGTGAGTTTGAATGTGACA	37	3	189349323	CGGTGTGCCACCCTACAGTACTGCCCTGACCCTTACATCCAGCGGTGAGT	3	190832017	F			NA	TRUE	TP63;TP63;TP63	NM_003722;NM_001114979;NM_001114978	1stExon;1stExon;1stExon					NA				NA
cg06704969	11	6.71267e-12	-0.0118975	0.00173341	3.51528e-07	-0.0158751	0.00311675	1.10277e-08	27.5272	6.34723	60.7603	25.4844	0.00449913	5.65186e-05	cg06704969	32610354	AAACCCCTACATAACATAATTCAAAACAACTCAAACTCCAAAAACACACA	30766463	AAACCCCTACGTAACATAATTCAAAACGACTCAAACTCCGAAAACACGCG	I	C	Grn	AGGAAGAAGCCCGCACGGGGTCACGGGGCCGACTGCGGCACAGACATTGGAACTCGACCG[CG]CGTGTTCCCGGAGTCTGAGTCGTTTTGAATTATGTCACGCAGGGGCCTTCGGTGGGAGGA	37	3	194797099	AGGCCCCTGCGTGACATAATTCAAAACGACTCAGACTCCGGGAACACGCG	3	196278388	F	rs58473654	rs74691388	NA	NA	C3orf21	NM_152531	Body					NA	3:196278351-196278428			NA
cg25921813	10	3.28404e-15	-0.00796633	0.00101101	7.03878e-08	-0.0104448	0.00193775	5.89841e-11	36.2795	8.27999	65.5927	26.1572	0.00192539	2.16487e-05	cg25921813	66739467	ACTCAACCACACATATTCCCAAAATCTAAATCATTTTAAATTATATCACA	27610464	ACTCGACCGCGCGTATTCCCGAAATCTAAATCGTTTTAAATTATATCACG	I	C	Grn	ACAGACATTGGAACTCGACCGCGCGTGTTCCCGGAGTCTGAGTCGTTTTGAATTATGTCA[CG]CAGGGGCCTTCGGTGGGAGGAGGGACAGTCGTGACAGGGCACTGGGGTGGCTACTAGACA	37	3	194797138	ACTCGACCGCGCGTGTTCCCGGAGTCTGAGTCGTTTTGAATTATGTCACG	3	196278427	R			NA	NA	C3orf21	NM_152531	Body					NA	3:196278351-196278428			NA
cg18513344	12	1.28936e-12	0.00696666	0.00098185	2.72658e-08	0.00741368	0.00133384	4.58168e-08	29.4179	1.71415	37.7712	17.6767	0.089392	7.39246e-06	cg18513344	58602384	ATATCTTCAAAAAATAACTTCACCCTTCTTAAAATCTATCTTCTACCAAC			II			TGTGCCGAGGTGACAGGTGTGCTGTTGGCTCGGGAGAAGGAGTGGCAGCAGTATGAGTGA[CG]CTGGCAGAAGACAGATTCCAAGAAGGGTGAAGCCACTCCCTGAAGACACACAAAGCCTGC	37	3	195531298	CGCTGGCAGAAGACAGATTCCAAGAAGGGTGAAGCCACTCCCTGAAGACA	3	197015695	F			NA	NA	MUC4;MUC4;MUC4	NM_018406;NM_138297;NM_004532	Body;Body;Body					NA	3:197015386-197016031	3:195531203-195531663	Unclassified_Cell_type_specific	NA
cg17572056	11	1.24169e-13	-0.00940689	0.0012691	1.68274e-09	-0.00927403	0.00153905	2.46806e-08	32.1036	0.11725	24.2536	13.202	0.212599	5.98961e-06	cg17572056	52661307	AATAAAACCCACTACACACCAAACTAACAAAAAAACTATACTTTATCCCA	24686304	AATAAAACCCGCTACGCGCCGAACTAACGAAAAAACTATACTTTATCCCG	I	C	Grn	CCGGGCAGGAGAGGTGAGGCCCGCTGCGCGCCGGGCTGGCGGAGGAGCTGTGCTTTATCC[CG]CAGCGAGAAGGAGCTCGTGAAGGCTCTGAGGCTGGGAGTGGCTGGATGAAAGTCGTGCTT	37	3	195947062	CGGGATAAAGCACAGCTCCTCCGCCAGCCCGGCGCGCAGCGGGCCTCACC	3	197431459	R		rs34387857	NA	NA	OSTalpha	NM_152672	Body					NA	3:197431155-197431515			NA
cg00599266	12	7.76458e-14	-0.00902355	0.00120728	7.76458e-14	-0.00902355	0.00120728	1.96217e-08	32.6428	0	0	5.99903	0.873429	0	cg00599266	16768422	CTTAAAAAAACATTCTTTCTCAAAATTCCAATCACAACCTACAATTATAC			II			AGCAGACTTCACTTGAGAAAACATTCTTTCTCAGGATTCCAGTCACAACCTGCAATTGTG[CG]GCAAAGTGCAGCAAAGTATTTCCTAAATCTGCAAACAGAATGGTCTCTCTCTTGGCATCT	37	4	55967	TTGAGAAAACATTCTTTCTCAGGATTCCAGTCACAACCTGCAATTGTGCG	4	45967	R		rs3908755	NA	NA	ZNF595;ZNF718	NM_182524;NM_001039127	Body;Body	chr4:53198-53672	S_Shelf			NA		4:55507-56045	NonGene_Associated	NA
cg13729116	11	1.27838e-16	-0.00893466	0.00107964	6.91483e-08	-0.00849273	0.00157466	4.0978e-10	40.0174	0.423	41.8227	17.1888	0.0702886	9.91698e-06	cg13729116	18792377	ATAATACACACTCAACATCTCTATTCCCTAAAACRCATAAAATATAAAAC			II			GGGAGGGTCTTGTAGTGCACACTCAGCATCTCTGTTCCCTGGAGCGCATGGGGTGTGAAA[CG]CCTGATGCCAGCCAGCTCCCCAGTCTTGAGAGGCTGGTTGAATGGCACATCTCCCTAGGA	37	4	1859262	TAGTGCACACTCAGCATCTCTGTTCCCTGGAGCGCATGGGGTGTGAAACG	4	1829060	R			NA	NA	LETM1	NM_012318	TSS1500	chr4:1857065-1858887	S_Shore			NA		4:1859220-1859407	Promoter_Associated	NA
cg07094298	12	3.30271e-18	0.0178341	0.00204976	3.30271e-18	0.0178341	0.00204976	5.80127e-11	44.233	0	0	9.24656	0.599145	0	cg07094298	21683384	AAATATCACTTCTCAACCCTAAACTCAACTAAATCACCCAAAACTTCCCA	61709466	AAATATCACTTCTCAACCCTAAACTCAACTAAATCACCCGAAACTTCCCG	I	A	Red	TAATTTTTGAGAATTCCCCTCAAATGACAAAGGAAGTGCACGTCCTAACACAGCCTACAC[CG]GGAAGCCCCGGGTGACTCAGCTGAGTTCAGGGCTGAGAAGTGACACTTATTTAGAGACTG	37	4	2748026	CGGGAAGCCCCGGGTGACTCAGCTGAGTTCAGGGCTGAGAAGTGACACTT	4	2717824	F			NA	NA	TNIP2;TNIP2	NM_024309;NM_001161527	Body;Body				DMR	NA		4:2747877-2748459	Unclassified	TRUE
cg16417416	12	7.93718e-13	-0.00935354	0.00130595	7.93718e-13	-0.00935354	0.00130595	8.58049e-08	29.9743	0	0	9.2637	0.597566	0	cg16417416	27621509	AATACCTATAATACAAAATAACCCCAACTTCCCCATATAAAAAATACRCC			II			GAGGCTGATGGGATGCCTGTGGTGCAGGGTGACCCCAGCTTCCCCATGTGGGGGATGCGC[CG]GTGGTGCAAGGCCACCACCCTGTGCCCTGTCTCTGGCACAGGGATGATGACAGCACACAG	37	4	6284031	CGGCGCATCCCCCACATGGGGAAGCTGGGGTCACCCTGCACCACAGGCAT	4	6334932	R			NA	NA	WFS1;WFS1	NM_006005;NM_001145853	Body;Body					TRUE				NA
cg10438589	12	1.21723e-20	-0.0140636	0.00150975	1.21723e-20	-0.0140636	0.00150975	2.26771e-12	50.7033	0	0	9.01263	0.620726	0	cg10438589	36638405	CCCTCTATATTATTACCACAACCACCTAACTAAACTTCCTACTACCAAAC			II			AAAATGGCATGGTCAAATTTACTTTTGAAAAGATGACTCTGAGTGCACTAGAGACAAATG[CG]TCTGGCAGCAGGAAGTCCAGTTAGGTGGCTGTGGCAACAATACAGAGGGGAAAAAGGAGA	37	4	14531493	CCTCTGTATTGTTGCCACAGCCACCTAACTGGACTTCCTGCTGCCAGACG	4	14140591	F			NA	NA								TRUE				NA
cg15289466	12	1.9315e-16	-0.010221	0.00124249	1.9315e-16	-0.010221	0.00124249	6.09101e-10	39.5419	0	0	9.61502	0.565312	0	cg15289466	61768341	RATATTCCACAAATCATTTATTATCCCAATCTCTACCATCTATTTTACAC			II			ATTATCACCACGATGTTCCACAAATCATTTGTTATCCCAATCTCTACCATCTATTTTGCA[CG]TCATCACACAAAGGTCATACAGAGGACAGAACGCAGTAGTATAGATACATTTCCTCTCAG	37	4	103740913	CGTGCAAAATAGATGGTAGAGATTGGGATAACAAATGATTTGTGGAACAT	4	103960023	R			NA	NA	UBE2D3;UBE2D3;UBE2D3;UBE2D3;UBE2D3;UBE2D3;UBE2D3;UBE2D3;UBE2D3	NM_181888;NM_181890;NM_181891;NM_003340;NM_181893;NM_181892;NM_181889;NM_181887;NM_181886	Body;Body;Body;Body;Body;Body;Body;Body;Body					TRUE		4:103740755-103741107	Unclassified_Cell_type_specific	NA
cg12623364	12	2.8417e-14	-0.00894557	0.00117622	1.89281e-08	-0.00865106	0.00153892	3.82634e-09	33.7978	2.0791	33.0627	16.4333	0.125792	8.62322e-06	cg12623364	58746504	ACTAATCACATTCTATAACTTCAAACCCACAAAATACCAAAAATAACAAC			II			CAAGTAAAGAGACTGGTCACATTCTATAGCTTCAAGCCCACAAGATGCCAAAGGTGGCAA[CG]TGTGACACAGAGTGCCCTCACTGTGAGACATCACTGTACACAATTCACATTCACACATCC	37	4	109038130	CTGGTCACATTCTATAGCTTCAAGCCCACAAGATGCCAAAGGTGGCAACG	4	109257579	R			NA	NA	LEF1;LEF1;LEF1;LEF1	NM_001166119;NM_001130714;NM_001130713;NM_016269	Body;Body;Body;Body					TRUE		4:109038093-109038251	Unclassified_Cell_type_specific	NA
cg05119988	12	2.42886e-21	0.0165981	0.00174997	2.0014e-09	0.0181599	0.00302782	1.15246e-13	52.5663	4.08564	60.6447	27.9505	0.00329434	5.94564e-05	cg05119988	41644320	AAAAAAATAATTCCTACAATTTACCTAAACTCTATAAAAAAATATTCCAC			II			AATAGAATGCAGATTGCAGTTGCTAGAATATAAACAGGAAATAAGAAGATAAAGACAACT[CG]TGGAATACCTTTTCATAGAGCTTAGGTAAACTGTAGGAATTATTCTCCTTGTACTCTAAT	37	4	166251189	CGTGGAATACCTTTTCATAGAGCTTAGGTAAACTGTAGGAATTATTCTCC	4	166470639	F	rs76203134		NA	NA	SC4MOL;SC4MOL	NM_001017369;NM_006745	5'UTR;5'UTR	chr4:166248454-166249063	S_Shelf			NA				NA
cg20559943	12	1.66326e-11	0.00790321	0.00117382	1.50978e-07	0.00867569	0.00165208	1.0366e-07	26.4884	3.09581	42.6803	19.1906	0.0577565	1.28641e-05	cg20559943	61765342	CAAAATACAATTATTATATTAATCCAACAAATACCCAAACCAACACCAAC			II			TCCAGGAACTCCAGGGTACAGTTATTGTGTTGATCCAACAGGTGCCCAGGCCAACACCAA[CG]TGGGGCCTGAAGCTGCCTGCCCACTCCTCTCTGGCCTCTCAACCCTGACCAACAGCCACC	37	4	185820756	AGGGTACAGTTATTGTGTTGATCCAACAGGTGCCCAGGCCAACACCAACG	4	186057750	R		rs35462000	NA	NA								NA				NA
cg18330338	12	5.90841e-14	-0.0106179	0.00141382	4.30849e-12	-0.0106463	0.001537	1.66262e-08	32.9567	0	11.8112	12.4732	0.329142	3.31803e-06	cg18330338	55767325	CCAAAAAACATTTCACCAACAACCACTAAAACTTTAACTATAACAATAAC			II			AGATAAAGTATCCAGGGGACATTTCACCAGCAGCCACTGGGACTTTAACTGTAACAATGA[CG]CTATACTTAGATAAGCAAGAGCTGATTTCACACAAGTTCTTACTTCTTCTCTCTCTGACA	37	5	9047211	CAGGGGACATTTCACCAGCAGCCACTGGGACTTTAACTGTAACAATGACG	5	9100211	R			NA	NA	SEMA5A	NM_003966	Body					TRUE				TRUE
cg17320136	12	4.99403e-13	-0.00759955	0.00105177	1.38872e-10	-0.00759305	0.00118325	6.36219e-08	30.5059	0.0179471	14.2026	12.8209	0.305193	2.32302e-06	cg17320136	40795459	AAAATTTTCACTACCACTAATCATAATAAACTTAAAAACCAAACTCCAAC			II			CTAGGGGAAAGAGGAGTTAGACGGAGGGAACAGTGTGTGCAAAGACTGAGGTGGGAACCT[CG]TTGGAGCCTGGTCTCCAAGCTTATCATGATTAGTGGCAGTGAAAACCTTAAAGAAGGCCC	37	5	10567905	AGGTTTTCACTGCCACTAATCATGATAAGCTTGGAGACCAGGCTCCAACG	5	10620905	F	rs79494251		NA	NA	ANKRD33B	NM_001164440	Body	chr5:10562816-10565680	S_Shelf		CDMR	NA				NA
cg22953759	12	2.31182e-13	0.00990514	0.00135142	5.29091e-10	0.0104472	0.00168225	3.81679e-08	31.3899	0.130904	24.2561	14.5226	0.205411	7.66594e-06	cg22953759	49624345	ACCCCATAAAAAAAATATTAAATTTTTCACATAAAAATCACCRACCTCAC			II			TTCTGGTGGTTTCTGTTCCCTCTATGAACTTGAAGATGAGTCATCCAGGAGAGGGGTTTG[CG]TGAGGTCGGTGACTTCCATGTGAAAAATTTAACATTTTCCCCATGGGGCCTGGGGAAGAG	37	5	10632397	CCCCATGGGGAAAATGTTAAATTTTTCACATGGAAGTCACCGACCTCACG	5	10685397	F	rs6554592		NA	NA	ANKRD33B	NM_001164440	Body					NA	5:10684940-10685406	5:10632378-10632713	Unclassified_Cell_type_specific	NA
cg18520851	12	1.40196e-12	-0.0131474	0.00185597	7.62401e-09	-0.0129936	0.00224936	1.03365e-07	29.3219	0.268414	25.4663	14.7584	0.193825	1.46574e-05	cg18520851	52729393	TATCACATTAAAAAACATACAATTTCRATTTTTTTCCTATTATTTTTCCC			II			CACAGTTCATTTTGAACCGCTGCATTTACAGAGGTAGCTGCTCAGTTTTAATTAATGGCA[CG]GGAAAAATAACAGGAAAAAAACCGAAATTGCATGTTTCTCAATGTGACAGCCTCAAACTG	37	5	115149189	CGGGAAAAATAACAGGAAAAAAACCGAAATTGCATGTTTCTCAATGTGAC	5	115177088	F	rs75653410		NA	NA	CDO1	NM_001801	Body	chr5:115151348-115152713	N_Shelf		RDMR	NA				NA
cg21137557	12	3.7597e-12	0.00915816	0.00131849	7.45401e-06	0.00894084	0.00199559	9.68003e-08	28.1912	1.54937	48.2896	21.2723	0.030657	2.05517e-05	cg21137557	45704446	ACCTACATTAAAATACAAAATAATAATCCTTCTTCTTTTCTTTACCTCAC			II			TTAGGATGGAAGCCTGCATTAAGGTACAGGGTGGTAGTCCTTCTTCTTTTCTTTACCTCA[CG]TTTCTACTCTTCTTTGCCTATCTTGATAGCTGCTATTTTGATTCCACGGGAGTCCATGGG	37	5	115314451	CGTGAGGTAAAGAAAAGAAGAAGGACTACCACCCTGTACCTTAATGCAGG	5	115342350	R			NA	NA	LVRN	NM_173800	Body					TRUE				NA
cg24708145	12	6.98799e-14	-0.00880794	0.00117626	3.13051e-12	-0.00884863	0.00126921	1.5135e-08	32.7639	0.371683	9.31111	12.1294	0.353997	1.79737e-06	cg24708145	48793452	ATAAAAATCACAATACACTATCCCCACCACATAAAACTTACTTACCTCCA	38656395	ATAAAAATCGCAATACGCTATCCCCACCACATAAAACTTACTTACCTCCG	I	C	Grn	ACTGCAGGGGTGGTGGAGGTCGCAATGCGCTGTCCCCACCACATGGAGCTTGCTTGCCTC[CG]CACCTCTTTGCTGGCTGCAGCCTTGCTGCTCAGTGGGCGGTTGTGGAAAGAATCGGTTCT	37	5	134780343	CGGAGGCAAGCAAGCTCCATGTGGTGGGGACAGCGCATTGCGACCTCCAC	5	134808242	R			NA	NA	C5orf20;C5orf20	NM_130848;NM_130848	3'UTR;1stExon					TRUE				NA
cg10676309	11	8.51807e-12	-0.00711877	0.00104235	6.39109e-06	-0.00798593	0.00176953	1.73298e-08	27.2544	5.66942	57.6582	23.6173	0.00868356	1.7255e-05	cg10676309	19607353	CCAAAACCTTAACAAAAACCTAAACCACAATATAACATCCTACCATAACC			II			CATCTAAGATGTGGGTCAACCTTTCAAAAAGGGGCAGTATTTGGACCCTAGGCCCTTTGC[CG]GCCATGGCAGGATGTTATACTGTGGCCCAGGCTTCTGCTAAGGCCTTGGTTATTTTTGGC	37	5	137685565	CGGCCATGGCAGGATGTTATACTGTGGCCCAGGCTTCTGCTAAGGCCTTG	5	137713464	F			NA	NA				chr5:137688146-137689054	N_Shelf			NA				NA
cg27020362	12	1.10012e-11	0.00756059	0.00111304	2.90996e-05	0.00870263	0.00208177	7.25776e-09	26.9615	7.63908	65.396	31.7882	0.000824733	2.98301e-05	cg27020362	22643443	AAATAACAACACAAAACAAAAACTTCCTACCCTCCTAACTACCTACAAAC			II			GGAGGGAGGCAGGATGGCAGCACAGAGCAAGGGCTTCCTGCCCTCCTGGCTGCCTGCAGA[CG]GGAGTGGAGACCGTCAGAGCAAGCCCCAGCTTCTTTCAGAGGAGGGTAGAGTCCAGGACT	37	5	138723394	GATGGCAGCACAGAGCAAGGGCTTCCTGCCCTCCTGGCTGCCTGCAGACG	5	138751293	R			NA	NA	MGC29506	NM_016459	3'UTR					NA				NA
cg13305415	11	2.32659e-12	-0.0121991	0.00173941	2.11905e-07	-0.0117701	0.00226846	5.90715e-08	28.7412	1.73406	35.4121	15.4828	0.115427	1.89031e-05	cg13305415	29772324	CCCAATAAAACCATCAAATACTACATCATCCCCAAAAAACCAAATCATCA	24696439	CCCAATAAAACCATCGAATACTACATCGTCCCCAAAAAACCAAATCATCG	I	T	Red	GCAGCTGTCAACATCTGGGCCTGCAGTTGAGGCCAGACATGGGGATGGGAGCTTGGCCCA[CG]ATGACTTGGCTCTCTGGGGACGATGCAGCATCCGATGGCTCCACTGGGCATATTCTAAAA	37	5	141697464	CCCAGTGGAGCCATCGGATGCTGCATCGTCCCCAGAGAGCCAAGTCATCG	5	141677648	F			NA	NA	SPRY4;SPRY4	NM_030964;NM_001127496	Body;5'UTR					TRUE				NA
cg15672022	12	1.85712e-13	-0.0211491	0.00287403	1.85712e-13	-0.0211491	0.00287403	3.52753e-08	31.6413	0	0	8.99197	0.622634	0	cg15672022	12720345	AACATCCATAAACAAATAAATTTCTAAAAACAAACCRTAAAAATCTAACC			II			GAGTGCCAAATGCCACATAAGTGGCACAGGATATGCTTCCGTGGCCTGCTCAGACCTCAA[CG]GCCAGATCTCTACGGCTTGCTTTTAGAAATCCACTTGCCTATGGATGCCTCACTCCCAGT	37	5	141805772	CGGCCAGATCTCTACGGCTTGCTTTTAGAAATCCACTTGCCTATGGATGC	5	141785956	F	rs74541599		NA	NA								TRUE		5:141805674-141805960	Unclassified_Cell_type_specific	NA
cg15989436	12	1.85483e-13	0.0109187	0.00148375	1.85483e-13	0.0109187	0.00148375	3.52441e-08	31.6427	0	0	2.51707	0.995695	0	cg15989436	32617479	AAAAACCCAAAACACAAAAAATAAACCAAAAACAAACAAACACAACTAAC			II			TTAAACTAAAATTAAATAGAATTTTAGTCCAGATTTTCTAAGTGATCAAAGAGGAAGCTG[CG]TCAGCTGTGTCTGCCTGCCCTTGGCCCACTCCCTGTGCCCTGGGCTCTCTGTTACAGGTT	37	5	150465875	AGAGCCCAGGGCACAGGGAGTGGGCCAAGGGCAGGCAGACACAGCTGACG	5	150446068	F	rs57525278		NA	NA								TRUE				NA
cg26403843	12	2.66161e-14	-0.0160306	0.00210546	3.32443e-07	-0.0175306	0.00343463	4.24416e-09	33.8731	1.79721	53.319	23.5642	0.0147011	6.50611e-05	cg26403843	47609460	ACCTCAATAAATTCATTAAATAACCTTCTCAAACTTAAAAACAACAATCC			II			CCAAAAAGGAGACCTCAATGAGTTCATTAAATGACCTTCTCAGGCTTAGAAGCAGCAATC[CG]TAATTATGAAAACAGTAATGTCTTGTAGAAGTATAATGCTGTACAGTTTACCATTCAAAT	37	5	158634085	CGGATTGCTGCTTCTAAGCCTGAGAAGGTCATTTAATGAACTCATTGAGG	5	158566663	R			NA	NA	RNF145	NM_144726	Body	chr5:158636218-158636949	N_Shelf			NA				NA
cg12647970	12	1.18079e-12	-0.0103393	0.00145468	1.18079e-12	-0.0103393	0.00145468	1.06863e-07	29.5188	0	0	7.73902	0.736474	0	cg12647970	18626393	ACRTATTCATATCACTAATATCATCTTCATTTTACAACTTCTTTACTATC			II			TTATTTTTTGTGCGTGTTCATATCACTAATGTCATCTTCATTTTGCAGCTTCTTTGCTGT[CG]GCTTTAAAGCCGCTTGCCAGTTGTGCAAGTCAGGGGAGCAAACAGGAGATAATATGCTCA	37	6	3234297	CGTGTTCATATCACTAATGTCATCTTCATTTTGCAGCTTCTTTGCTGTCG	6	3179296	R			NA	NA				chr6:3231595-3232289	S_Shelf			NA				NA
cg03717755	12	4.96355e-17	-0.0146866	0.001751	4.96355e-17	-0.0146866	0.001751	2.77839e-10	41.1077	0	0	7.23232	0.77997	0	cg03717755	65804468	AAACCAAATATCAAAAAATACATACCACAAAATTCCATATAAATAAAACC			II			ACCCACCGCACACCACACCTCTGTCATGTGTTCTTCTACCAGAGATGAGCTATGCCTGTG[CG]GCCTTATCTATATGGAATCTTGTGGTATGCACTCTTTGATATCTGGCTTCTTTTGTTCAT	37	6	16136539	CGGCCTTATCTATATGGAATCTTGTGGTATGCACTCTTTGATATCTGGCT	6	16244518	F			NA	NA	MYLIP	NM_013262	Body					TRUE		6:16136358-16136698	Gene_Associated_Cell_type_specific	NA
cg22753611	12	1.09602e-17	-0.0116581	0.00136139	1.95329e-11	-0.011525	0.00171772	9.14838e-11	42.8492	0.474813	28.8068	15.4509	0.162771	9.44538e-06	cg22753611	32608435	ATATTTTATTATATATTAACCAACATCTACATCCAACACRAACAATAACC			II			CTATGAGCCTTCCAATGGCAAGAGAATTACCTTGGTAATTACATGGTGGCTAGCATGTGA[CG]GCTACTGCCCGTGCTGGATGTAGATGCTGGTTAACACACAATAAAACACCAAGGAAGGAA	37	6	17472892	CGGCTACTGCCCGTGCTGGATGTAGATGCTGGTTAACACACAATAAAACA	6	17580871	F			NA	NA	CAP2	NM_006366	Body					TRUE				NA
cg13522406	12	7.04453e-15	-0.00876225	0.00112572	4.01243e-09	-0.00861211	0.00146373	4.51373e-09	35.4015	0.145977	30.9625	15.9334	0.143622	7.2403e-06	cg13522406	32712462	CAAATCACCAAAAAACAATTATACTTTCCAATTCTACCTAAAACCTCCAC			II			TAAGTCTCACCCAGGTCACCAGAGGGCAGTTATACTTTCCAATTCTGCCTAGAACCTCCA[CG]CTTCAGTGCAGGACTTTTAAAAATTAAAATTATATGGAGAGTCTGATAAAGATTTGACTT	37	6	30581820	AGGTCACCAGAGGGCAGTTATACTTTCCAATTCTGCCTAGAACCTCCACG	6	30689799	R			NA	NA	PPP1R10	NM_002714	5'UTR	chr6:30584885-30585677	N_Shelf			NA				NA
cg14352682	12	5.5899e-16	-0.00817724	0.00100979	6.13339e-08	-0.00771578	0.00142492	9.87626e-10	38.3178	0.25999	40.0514	18.349	0.073827	8.67162e-06	cg14352682	38601414	AATAATTCCAACTTCATACCCATCATATATCCTACATTAAAACCTAACCC			II			GACATAGCACTAATGGTTCCAGCTTCATACCCATCATGTGTCCTACATTAAAACCTGGCC[CG]AGACCTTGAAGAGTCTGTAATCTTAATTTCCTCTTTAGTATTCCTATAACCCACTCTCCA	37	6	30614168	CGGGCCAGGTTTTAATGTAGGACACATGATGGGTATGAAGCTGGAACCAT	6	30722147	R			NA	NA	C6orf136;C6orf136;C6orf136	NM_001161376;NM_145029;NM_001109938	TSS1500;TSS1500;TSS1500	chr6:30614721-30615643	N_Shore			NA				NA
cg13123009	12	7.73916e-16	-0.00857491	0.00106411	3.72115e-09	-0.00862838	0.0014634	7.45126e-10	37.9432	1.19658	38.4724	17.8781	0.0844515	8.95134e-06	cg13123009	24739483	TATTATCTCTATAACTTAACTTCCTCTCCTACTCCTAAATTATATCTATC			II			CTCTCTCAGCATGTTGTCTCTGTAACTTAGCTTCCTCTCCTGCTCCTGAGTTGTGTCTGT[CG]CCTTCCCTCCTACTCCTCCCCCTCCCTCCCCATGTCTCAAGCTGCTCCCTGGCTCTCTCA	37	6	31681882	GTTGTCTCTGTAACTTAGCTTCCTCTCCTGCTCCTGAGTTGTGTCTGTCG	6	31789861	R			NA	NA	LY6G6E;LY6G6D;LY6G6E	NR_024541;NM_021246;NR_003673	TSS200;TSS1500;TSS200			low-CpG:31789824-31789862		NA				NA
cg21826978	12	7.45172e-13	0.00851246	0.00118709	7.45172e-13	0.00851246	0.00118709	8.23627e-08	30.0467	0	0	10.578	0.479265	0	cg21826978	24747475	CACATCTACACATACTATAAACCCTTCCRTTAAAAATAATTTTCACTTAC			II			TGGGTCTACACCACATCTGCACATACTATGAGCCCTTCCGTTGGAGATAATTTTCACTTG[CG]GAGCTGCTTCACTTCTACCTGTAGGAGCCTCATCTCCACCTCTCTACAGTGGAGAGGATT	37	6	32823588	ACATCTGCACATACTATGAGCCCTTCCGTTGGAGATAATTTTCACTTGCG	6	32931566	R			NA	NA	PSMB9;PSMB9	NM_002800;NM_148954	Body;Body	chr6:32820849-32822370	S_Shore			NA				NA
cg27395200	12	1.67539e-15	-0.0118114	0.00148323	2.05602e-10	-0.0122385	0.00192517	2.02569e-09	37.0541	0.0910672	30.5294	15.834	0.147405	1.23379e-05	cg27395200	41747319	AACAATTAACTACCAAATTTCTAAATATCTTAATCCTTTATAATTAATCC			II			CTCCCCTGTAGGGCAGTTAGCTACCAGATTTCTGGGTATCTTGGTCCTTTGTGATTGATC[CG]ACCGCTTGCTGTAACTATCTTGGCATCTTTCCTTGTGCCCTCCATGTGTCCTTCCTTAAC	37	6	32942710	CGGATCAATCACAAAGGACCAAGATACCCAGAAATCTGGTAGCTAACTGC	6	33050688	R			NA	NA	BRD2;BRD2	NM_001113182;NM_005104	Body;Body	chr6:32939275-32940954	S_Shore		RDMR	NA		6:32942476-32943051	Promoter_Associated_Cell_type_specific	NA
cg14438453	12	1.73443e-13	-0.00825344	0.0011202	1.73443e-13	-0.00825344	0.0011202	3.35745e-08	31.7198	0	0	5.81363	0.885506	0	cg14438453	27633395	ACAAAAAACACAAAACRACAACTAACTCCTAAACCCTTTCAAATAATTCC			II			TTTGGCCTTTGTGACCTCCTTTTAGTATAAATTCTTTAGGTTCCTTTTTCTTGCTTGGAT[CG]GAATCATCTGAAAGGGCTCAGGAGCCAGCTGTCGCTCTGTGTTTTTTGCTACTGAGTCAC	37	6	39786566	CGGAATCATCTGAAAGGGCTCAGGAGCCAGCTGTCGCTCTGTGTTTTTTG	6	39894544	F			NA	NA	DAAM2	NM_015345	5'UTR					TRUE				NA
cg12269535	12	2.18769e-19	0.0132653	0.00147336	3.93711e-11	0.0137196	0.0020767	6.48289e-12	47.3662	1.24043	42.2641	19.0523	0.0601615	1.99349e-05	cg12269535	62685437	CCCTCRTCCTAAAAAACAAATATCCATCCTCACTTTCCTAATAAAAAACC			II			CGGATTAACGACCCTCGTCCTAGGGGACAGGTGTCCATCCTCACTTTCCTGATAGAAGAC[CG]CCCCCCTAGATAAGCGGGCGGCCTCCGTGCCCATATAAGGCCGGCTTGGGCTCCACGCCG	37	6	43142014	CCTCGTCCTAGGGGACAGGTGTCCATCCTCACTTTCCTGATAGAAGACCG	6	43249992	R			NA	NA	SRF	NM_003131	Body	chr6:43142013-43142217	Island			NA		6:43141390-43142921	Promoter_Associated	NA
cg06560379	12	1.22461e-28	0.00613101	0.000552236	9.56735e-14	0.00654489	0.000878893	5.57326e-18	72.0222	4.47757	52.5082	23.1619	0.0167684	4.28042e-06	cg06560379	31661353	AAAACAAACCCTAACCTAAAAAATTTCCAAAACAATTCCTCCCTCCCTCC			II			GCTTGGGCAGGAGGGTGGCAGGCTTTAGCAGCAGGCAGCAGGAGAGGCCCAGGAGAGTGA[CG]GAGGGAGGGAGGAACTGCTCTGGAAATCCCCTAGGCCAGGGCCTGCTCTCTGGGTCACAT	37	6	44231305	CGGAGGGAGGGAGGAACTGCTCTGGAAATCCCCTAGGCCAGGGCCTGCTC	6	44339283	F			NA	NA	NFKBIE	NM_004556	Body	chr6:44232880-44233447	N_Shore			TRUE		6:44231045-44231560	Promoter_Associated	TRUE
cg22707529	12	9.73989e-10	-0.00951363	0.00155614	4.83754e-05	-0.0132151	0.00325227	2.52792e-08	21.8398	10.3897	70.1606	36.864	0.000121439	7.62891e-05	cg22707529	41643394	CAATTAACAAACTTAAAAACATTCAATCCTAATCTATTCRAAAACCAAAC			II			TTTTAAAAACGCGAAACTTAGAGAGCAAGAGAAACATGCCAACAGGTTTTTCTGTATTTA[CG]CTTGGCTTCCGAACAGACTAGGACTGAATGCTTTCAAGCTTGTCAACTGATTTATGGTTT	37	6	143999715	CGCTTGGCTTCCGAACAGACTAGGACTGAATGCTTTCAAGCTTGTCAACT	6	144041408	F			NA	NA	PHACTR2;PHACTR2;PHACTR2;PHACTR2	NM_001100164;NM_001100166;NM_014721;NM_001100165	Body;Body;Body;Body	chr6:143999154-143999667	S_Shore			NA		6:143998630-143999875	Promoter_Associated	NA
cg17501210	12	2.0531e-21	0.0161557	0.00170019	5.05762e-09	0.0169479	0.00289943	5.54972e-14	52.7606	5.35048	57.8037	26.0686	0.00633905	5.06519e-05	cg17501210	32632489	TATTTCTCTATAAAACAAAATCCCTCTAAATCCAACTATCTAAATCRAAC			II			TGTAATGTTACTGTTTCTCTGTGGAGCAGAATCCCTCTGAGTCCAGCTGTCTGAATCGGG[CG]TCGTTATTCTAGGTAGGCCACCCACAGCCTTCCAGTAAGCTCCACCAGAAACCCAAACAA	37	6	166970252	CGCCCGATTCAGACAGCTGGACTCAGAGGGATTCTGCTCCACAGAGAAAC	6	166890242	R			NA	NA	RPS6KA2;RPS6KA2	NM_021135;NM_001006932	Body;Body				RDMR	NA				TRUE
cg04816311	12	2.47091e-14	-0.0148526	0.00194829	4.04845e-07	-0.0157386	0.00310631	9.70692e-10	33.9585	4.65379	54.1328	23.9823	0.0128082	5.60175e-05	cg04816311	14608338	TTCTAATTTTTTTCTCATTACTCAAACATCTTCCAAACTCCTACACAACA	74795481	TTCTAATTTTTTTCTCGTTACTCAAACATCTTCCAAACTCCTACACGACG	I	A	Red	TCATCTCAGAGGCCCCTTCCTTCTCACCCCGAGGTCACCTGGGCCCGGAGACACAGCACC[CG]CCGTGCAGGAGCCTGGAAGATGTTTGAGCAACGAGAAAAAAACCAGAACATGTTACCGCC	37	7	1066650	CGCCGTGCAGGAGCCTGGAAGATGTTTGAGCAACGAGAAAAAAACCAGAA	7	1033176	F			NA	NA	C7orf50;C7orf50;C7orf50	NM_001134395;NM_032350;NM_001134396	Body;Body;Body	chr7:1066931-1068245	N_Shore			NA	7:1032869-1033180			NA
cg08972190	11	1.09567e-13	-0.00829187	0.00111618	1.93695e-13	-0.00831634	0.001131	2.38653e-08	32.2472	0.0278625	1.53924	10.1563	0.426887	2.28276e-07	cg08972190	62726350	AAATACTCACTCTATTCCTCAACAAAAATTATTTCCCACAACCCCTACCA	23791455	AAATACTCGCTCTATTCCTCAACAAAAATTATTTCCCGCAACCCCTACCG	I	C	Grn	AGGGTGCAGGTCAGGTGCTCGCTCTGTTCCTCAACAGGAGTTGTTTCCCGCAGCCCCTGC[CG]CCTTGGCTTCGTTAGCATTCAACAGCAATTTATTCCTCTCTCGCTGCCTTCTTTTGTGCA	37	7	2138995	CGGCAGGGGCTGCGGGAAACAACTCCTGTTGAGGAACAGAGCGAGCACCT	7	2105521	R		rs73034464	NA	NA	MAD1L1;MAD1L1;MAD1L1	NM_003550;NM_001013837;NM_001013836	Body;Body;Body					NA	7:2105188-2105533	7:2138452-2140372	Unclassified	NA
cg24939194	12	9.98105e-13	-0.00763688	0.00107098	7.7135e-08	-0.0075107	0.00139768	9.17018e-08	29.7115	0.150085	30.8822	15.9149	0.144321	6.56772e-06	cg24939194	70704395	ACCCAAAAAACAACTATAAAATAACTACAATACTAATAACTACACCCTAC			II			CAGGGGTGCTGGCCCAAAGGGCAGCTGTGGGGTGGCTGCAGTGCTGGTGGCTGCACCCTA[CG]CGCGGGACCTCATGCCCAGCCTGGCCCGGTTAACCAGGCCAGCTGTATGGTAATGGGCGG	37	7	2563611	CCCAAAGGGCAGCTGTGGGGTGGCTGCAGTGCTGGTGGCTGCACCCTACG	7	2530137	R		rs74669291	NA	NA	LFNG;LFNG;LFNG;LFNG	NM_001166355;NM_001040167;NM_001040168;NM_002304	Body;Body;Body;Body	chr7:2563610-2564056	Island			TRUE		7:2563453-2563709	Unclassified_Cell_type_specific	NA
cg03676485	12	3.30301e-21	-0.0121822	0.00128876	1.5676e-12	-0.0114938	0.00162609	6.20099e-13	52.2109	1.08104	28.015	15.281	0.169992	8.20697e-06	cg03676485	29724367	ACTATAAAAAACCAAATCTCAATCACTCRAAATTAAAAACAAAAACCTTC			II			TGCCTGGTGATTCATCCTCCCTCCAGGCCCTTTGTCCGCCAGGGCTTGGCAGCCGCCCAG[CG]AAGGCCTTTGTCCCCAACCCCGAGTGATTGAGACTTGGCTTCCCACAGCCGACCTCCTCC	37	7	2563816	CTGTGGGAAGCCAAGTCTCAATCACTCGGGGTTGGGGACAAAGGCCTTCG	7	2530342	F			NA	NA	LFNG;LFNG;LFNG;LFNG	NM_001166355;NM_001040167;NM_001040168;NM_002304	Body;Body;Body;Body	chr7:2563610-2564056	Island			TRUE	7:2530196-2531810	7:2563770-2564203	Unclassified_Cell_type_specific	NA
cg09723161	12	2.95138e-14	-0.00805724	0.0010601	2.95138e-14	-0.00805724	0.0010601	1.10961e-08	33.7543	0	0	7.58083	0.750287	0	cg09723161	40661400	CCCTTATTAACACAACACCCAACCTACCACTTAAAAACTACTAAAAAAAC			II			GACTTGGCTTCCCACAGCCGACCTCCTCCGCCTGTCCCTCCCGCCACCCCGCCTGTCCCC[CG]CCTTTCCAGCAGCCTCCAAGTGGCAGGCTGGGTGCTGTGTCAATAAGGGTGTGTGCCCTG	37	7	2563909	CCTTATTGACACAGCACCCAGCCTGCCACTTGGAGGCTGCTGGAAAGGCG	7	2530435	F			NA	NA	LFNG;LFNG;LFNG;LFNG	NM_001166355;NM_001040167;NM_001040168;NM_002304	Body;Body;Body;Body	chr7:2563610-2564056	Island			TRUE	7:2530196-2531810	7:2563770-2564203	Unclassified_Cell_type_specific	NA
cg08703857	12	9.5228e-13	-0.0107533	0.00150665	2.84121e-11	-0.0108984	0.00163773	6.82428e-08	29.7654	0.611324	9.6365	12.1731	0.350777	3.09331e-06	cg08703857	21643388	CAAAAAACAAAAATAAACATTCAACAAACAAACCACAACCAACACATACA	74800443	CAAAAAACAAAAATAAACATTCAACAAACAAACCACAACCAACGCATACG	I	A	Red	TTTTCTTTGCTCGTTTGTCTGTGTATTAAGAAGAGACTAAAATAGCCAAACGACGCTGGT[CG]CATGCGCTGGCTGTGGTCTGTCTGCTGAATGTCTATTTTTGTCTCCTGACGAGACGTGAG	37	7	2653651	CGCATGCGCTGGCTGTGGTCTGTCTGCTGAATGTCTATTTTTGTCTCCTG	7	2620177	F			NA	NA	IQCE;IQCE	NM_152558;NM_001100390	3'UTR;3'UTR				RDMR	TRUE	7:2620167-2620260			TRUE
cg01741041	12	3.2465e-17	-0.00782991	0.000928007	5.76515e-10	-0.00783615	0.00126456	3.65673e-11	41.5971	3.55681	38.6055	17.9169	0.0835289	6.78926e-06	cg01741041	42738303	AATAAATAAAAACTATCTCCCRACTCTACCTAACATAAAAATTACCCCTC			II			CACAGGACTCCATGCCTGAGAGGGAAATGAGGGCAGGACTTAGCTTCCACAGCACAGCCC[CG]AGGGGTAACCCTCATGTCAGGCAGAGCCGGGAGACAGTCTCCACTCACCCAGGAAGGAAG	37	7	5567862	GTGAGTGGAGACTGTCTCCCGGCTCTGCCTGACATGAGGGTTACCCCTCG	7	5534388	F			NA	NA	ACTB	NM_001101	Body	chr7:5569062-5570594	N_Shore		RDMR	NA				NA
cg05971148	12	1.4901e-13	-0.0054084	0.000732048	1.4901e-13	-0.0054084	0.000732048	3.04862e-08	31.8941	0	0	9.4834	0.577364	0	cg05971148	48800427	AAATACACCATATCACACTAAAAAAACCACTAAAAACAACCAAACCAAAC			II			CTGTAAGGCAGAGATACACCATGTCACACTGGGGAAGCCACTGGGGACAGCCAGGCCAGA[CG]GGGGACATGCAGAAAGTGCAAAGAACACGGCTAAGTGTGCTGGGGTCTTGGGATGGGGAG	37	7	5568411	GATACACCATGTCACACTGGGGAAGCCACTGGGGACAGCCAGGCCAGACG	7	5534937	R			NA	NA	ACTB	NM_001101	Body	chr7:5569062-5570594	N_Shore		RDMR	NA		7:5568398-5569913	Promoter_Associated	NA
cg26804423	12	3.45902e-20	-0.00977083	0.00106162	4.41783e-07	-0.0091043	0.00180283	1.75834e-12	49.4966	1.71463	57.5244	25.8972	0.00672228	1.93414e-05	cg26804423	42626356	TTTATCAAACTTACAATTTCATTACATTTATTAACATCCCATTAACCAAC			II			TTTGCCCTGTAACTCTGTAGTGTTCTCCTACTCTGACTCTGAGCTCGGCCATGTGACTTG[CG]TTGGTCAATGGGATGTTAACAAATGTAATGAAACTGTAAGCTTGACAAAACAATGCCAGC	37	7	8201134	TTGTCAAGCTTACAGTTTCATTACATTTGTTAACATCCCATTGACCAACG	7	8167659	F			NA	NA	ICA1;ICA1;ICA1	NM_004968;NM_001136020;NM_022307	Body;Body;Body					TRUE				NA
cg12510708	12	2.79919e-12	0.0100946	0.00144468	2.54883e-07	0.0113932	0.00221053	7.12307e-08	28.5292	1.76723	45.3651	20.1336	0.0435412	2.25993e-05	cg12510708	62706330	TCRATAATTCACTATTATACTAATCTAAACCCTTCCTCTTCCTAAAAACC			II			TGTGGAAGTGCTCGGTGATTCACTGTTATGCTGATCTGAGCCCTTCCTCTTCCTGGGGAC[CG]GAACCAATGGGGTGGGGGCCAGTGAGAGTCTTGGAGGGATCCTTCTGTGTTCAGGATATA	37	7	26193805	CGGTCCCCAGGAAGAGGAAGGGCTCAGATCAGCATAACAGTGAATCACCG	7	26160330	R			NA	NA	NFE2L3	NM_004289	Body	chr7:26191794-26192757	S_Shore		RDMR	TRUE				TRUE
cg05988548	12	1.10917e-12	0.00835533	0.00117412	2.3778e-07	0.0089797	0.00173787	3.00287e-08	29.5905	2.34632	46.4866	20.5556	0.0382786	1.51853e-05	cg05988548	60618336	AAACAAAACATAACTCAACAACTACRTAAATACAAAAACTAACCCTAAAC			II			TGCAGCTAGCCAAGCAGGACATGGCTCAGCAGCTGCGTGAGTACAGGAACTGGCCCTGGA[CG]CCTACAGGAAGCTGCTGGAGGGCGAGGAGAGCTGGCTGGAGTCTGGGATGCAGAACATGA	37	7	38695932	AGCAGGACATGGCTCAGCAGCTGCGTGAGTACAGGAACTGGCCCTGGACG	7	38662457	R			NA	NA								NA	7:38662204-38662458			NA
cg21669326	12	5.15281e-12	0.00809289	0.00117266	2.82014e-05	0.00857978	0.00204889	9.23977e-09	27.8301	6.28918	60.438	27.8045	0.00346814	2.67269e-05	cg21669326	13611477	CCAAAATCCTATAAACTAAATAACTCATCACCCACAAAACCCCAAAAACC			II			GGAGGGTGTTTCCAGGGTCCTGTGGGCTAAGTGACTCATCACCCACAGAGCCCCAGAGGC[CG]GCTGTTTGCAGCTGGAACTGGGTCTCCTGAGATCCAGAGCAATGGAGGGCAGTACCCTCG	37	7	47267691	CGGCCTCTGGGGCTCTGTGGGTGATGAGTCACTTAGCCCACAGGACCCTG	7	47234216	R		rs2578412	NA	NA								TRUE		7:47267655-47267749	Unclassified_Cell_type_specific	TRUE
cg04577162	12	1.07773e-25	-0.0128626	0.00122745	1.476e-20	-0.0129871	0.00139726	2.67746e-15	64.1652	0	16.1825	13.1238	0.285314	3.67037e-06	cg04577162	71672355	AACAAAATTACAACACAATATCACATTACTCCAAATAACCTATACTAACC			II			ATTGTACAGCATAGGCTTCAAACCTGCCACAGCAGAGAAACACCTGTTGCTGCTGGAGCA[CG]GCCAGCACAGGTCATCTGGAGCAATGTGACACTGTGCTGCAACCCTGTCCGCCCGTCACA	37	7	73667397	CGGCCAGCACAGGTCATCTGGAGCAATGTGACACTGTGCTGCAACCCTGT	7	73305333	F	rs76658921		NA	NA	RFC2;RFC2	NM_181471;NM_002914	Body;Body	chr7:73668393-73669142	N_Shore			NA				NA
cg01676795	12	6.80732e-18	-0.0138688	0.00160926	1.9008e-09	-0.0141858	0.00236191	8.43467e-11	43.3986	0.0875539	45.1179	20.043	0.0447548	2.68478e-05	cg01676795	27752344	AATTAAACAATATAAATTAAAACAATTCACAAAACATTTCTAAAAAATAC			II			CCTGCCTCTGCCTCCCATAGTGCTGGGATTATAGGCGTGAGCCACCACACCCGGCCACAG[CG]TACTTTTTAGAAATGCTTTGTGAACTGCTTTAACCTACATTGTCTAATCAGGGCCTCCTT	37	7	75586348	ATTAGACAATGTAGGTTAAAGCAGTTCACAAAGCATTTCTAAAAAGTACG	7	75424284	F			NA	NA	POR	NM_000941	Body					TRUE				NA
cg00907204	12	9.23055e-14	0.00400876	0.000537983	9.23055e-14	0.00400876	0.000537983	2.16168e-08	32.4441	0	0	10.8909	0.452449	0	cg00907204	69620482	ACCTAATTTACACTTAACTCCACCCATAAAATTCCCACTAATTATCACAC			II			GCATCTTGTTAACCTGATTTACACTTGGCTCCACCCATAAAGTTCCCACTGATTATCACA[CG]GCATCCTCATTCTCCAGTCTCACCTACTCTGTCTTTCAAAAATTCCCCAACGGCATGGCC	37	7	92461971	CCTGATTTACACTTGGCTCCACCCATAAAGTTCCCACTGATTATCACACG	7	92299907	R			NA	NA	CDK6;CDK6	NM_001259;NM_001145306	Body;Body	chr7:92462201-92466387	N_Shore			NA		7:92461894-92463431	Promoter_Associated	NA
cg20782117	12	4.20383e-14	0.0112238	0.0014857	1.7653e-07	0.012099	0.00231671	8.37004e-10	33.3478	5.5601	51.8795	22.8593	0.0185003	2.98533e-05	cg20782117	70742320	TCCCAAAAACATTTTATCCTCTACTAAAATCTCTCTCACCRAAACTCTAC			II			AGGGGAGTACTTCCCAAGGACATTTTATCCTCTACTAAGGTCTCTCTCACCGAGACTCTG[CG]TAGGAGGCAAGAAGGGGGGCAAATATGAGTCAAGCATTCCTGGCTGAACTCCAGGAGCTT	37	7	95865631	CGCAGAGTCTCGGTGAGAGAGACCTTAGTAGAGGATAAAATGTCCTTGGG	7	95703567	R			NA	NA	SLC25A13;SLC25A13;SLC25A13	NM_014251;NM_001160210;NR_027662	Body;Body;Body					TRUE				NA
cg07125725	11	1.52102e-13	-0.00685839	0.000928653	1.32683e-12	-0.00687288	0.000969174	3.04059e-08	31.8705	0	4.96819	10.5228	0.395883	5.29002e-07	cg07125725	20809501	TATTTAAAAATACCACTCCATATAACTCCAAAACCCTAAAAAAAACTACC			II			CACGGGCCAAGTATTTGAAAATACCACTCCATATAGCTCCAGGGCCCTGAGAGAAGCTAC[CG]TGGCAGCTTTGGGAAACCAGCCACCCTTGGCTTCACTTTGATCTTCCTCAGTCTACATCC	37	7	99612773	CGGTAGCTTCTCTCAGGGCCCTGGAGCTATATGGAGTGGTATTTTCAAAT	7	99450709	R			NA	NA	ZKSCAN1	NM_003439	TSS1500	chr7:99613104-99613797	N_Shore			NA		7:99612594-99614247	Promoter_Associated	NA
cg20784591	12	5.52719e-15	-0.00697204	0.000892217	8.45453e-15	-0.00696507	0.000897495	4.15354e-09	35.6806	0.0327593	0.746616	11.0827	0.436357	7.53448e-08	cg20784591	74618401	CAAAATATAACTCACCCRCTCTTTATCATATATCTCTATATAAAATCCCC			II			TTCGATCTCTCCAGGATGTGGCTCACCCGCTCTTTGTCATGTGTCTCTGTGTGGAGTCCC[CG]TTAGTGCCTCAGGGTGGGCCCCATACCTTGCATCTCTCACAGTCAGGAGCTCATTCAGGA	37	7	99972461	CGGGGACTCCACACAGAGACACATGACAAAGAGCGGGTGAGCCACATCCT	7	99810397	R			NA	NA	PILRA;PILRA;PILRA	NM_013439;NM_178272;NM_178273	Body;Body;Body					TRUE		7:99972446-99972548	Unclassified_Cell_type_specific	NA
cg19566658	12	2.28975e-12	-0.0100392	0.00143099	6.52483e-06	-0.01011	0.00224236	3.2505e-08	28.7595	3.01108	52.3627	23.0912	0.0171592	2.83187e-05	cg19566658	31679501	CCTCACTAACTATACCACCTTCACTTACACAAAAAAAACTAAACCAACCA	33790481	CCTCACTAACTATACCACCTTCACTTACACGAAAAAAACTAAACCAACCG	I	A	Red	CGCTCCCAGCGTCTCCCTATGGGGGCCCCACTCCAGCCTCTTACACTACCGCCAGCACCC[CG]GCTGGCCCAGCCTTCCCCGTGCAAGTGAAGGTGGCACAGCCAGTGAGGGGCTGCGGCCCA	37	7	100466241	CCTCACTGGCTGTGCCACCTTCACTTGCACGGGGAAGGCTGGGCCAGCCG	7	100304177	F			NA	NA	TRIP6	NM_003302	Body	chr7:100463758-100464146	S_Shelf			NA		7:100466150-100466402	Promoter_Associated	NA
cg25435714	12	1.20699e-11	-0.00903775	0.00133312	4.4168e-05	-0.00933281	0.00228492	1.63611e-08	26.8554	6.12811	59.7836	27.352	0.00406445	3.32685e-05	cg25435714	49760403	ACACCAATAATAAAACAAAAACAAAATTTCCTTCCTACTAAAACAAAACA	36663379	ACGCCAATAATAAAACAAAAACGAAATTTCCTTCCTACTAAAACGAAACG	I	A	Red	TTCTGCCATTCAAGGTCCAGAAAAATGACAGAGGAAGAAGAGTTAGAACAGATTCTGAAT[CG]TTCCGCCTCAGCAGGAAGGAAACCCCGTCCCTGCTCCACCACTGGCGCACCTTGAGGACC	37	7	157083381	CGTTCCGCCTCAGCAGGAAGGAAACCCCGTCCCTGCTCCACCACTGGCGC	7	156776142	F			NA	NA								NA	7:156776142-156776415			NA
cg00919013	12	7.85982e-15	-0.0124836	0.00160668	1.21717e-07	-0.0147511	0.00278801	9.20615e-10	35.2756	3.4424	57.749	26.0349	0.00641284	4.61109e-05	cg00919013	64601468	ATTTTCTTCTATCAACAAAACTACAAAACCAACTTAAATTATAATAATAC			II			GGTCTATATTTGGCAGTTTTAAAAGAAAACACCAAGAAACATGTTTCACATGGCGGTCAC[CG]TATTACTACAACCCAAGCTGGCTCTGCAGTTTTGCTGACAGAAGAAAATGATCGGGTTGA	37	8	12613847	TTTTCTTCTGTCAGCAAAACTGCAGAGCCAGCTTGGGTTGTAGTAATACG	8	12658218	F	rs4831364		NA	NA	LONRF1	NM_152271	TSS1500	chr8:12611609-12613562	S_Shore			NA				NA
cg10345404	11	3.35822e-14	-0.00726639	0.000958158	3.35822e-14	-0.00726639	0.000958158	1.26179e-08	33.6059	0	0	5.96247	0.818406	0	cg10345404	36683333	TCAAACCAACAAAACTTATCTTCATCACCACACTTTCAACCCCAAACACA	74600334	TCAAACCAACAAAACTTATCTTCATCACCACACTTTCAACCCCGAACACG	I	T	Red	ACCCTGGCCTCCCAGGTAAATGGCCACATTGGGGGATGGAGTAGAGGTGCAGAGCTGCGA[CG]TGCCCGGGGCTGAAAGTGTGGTGATGAAGATAAGTTTTGCTGGCTTGAGGATGAAGAGTT	37	8	27187123	CGTGCCCGGGGCTGAAAGTGTGGTGATGAAGATAAGTTTTGCTGGCTTGA	8	27243040	F		rs74774042	NA	NA	PTK2B;PTK2B;PTK2B;PTK2B	NM_173175;NM_004103;NM_173174;NM_173176	5'UTR;5'UTR;5'UTR;5'UTR	chr8:27183090-27183390	S_Shelf			NA				NA
cg02508743	12	9.21642e-15	-0.0119909	0.00154728	3.25825e-09	-0.0118812	0.00200764	5.67099e-09	35.0924	0	30.846	15.9065	0.144637	1.36165e-05	cg02508743	25785464	TAAAAATATAAATATACCAACAAATAAAAACACRCCRACAATACTACCAC			II			TGAAATCATACTAGAGATGTGAATATACCAACAAATAGAGACACGCCGGCAGTACTACCA[CG]TCAACTTAAGCAGCTGTGTCCATAGTGGCCTCTGAGATGCTGCTCGGGGTCTGAGGTCTA	37	8	56903623	CGTGGTAGTACTGCCGGCGTGTCTCTATTTGTTGGTATATTCACATCTCT	8	57066177	R			NA	NA	LYN;LYN	NM_001111097;NM_002350	Body;Body					TRUE		8:56903543-56903994	Unclassified_Cell_type_specific	NA
cg07960624	12	2.4799e-14	0.0151648	0.00198937	2.3043e-07	0.0182861	0.00353495	5.73055e-10	33.9544	5.70918	60.8315	28.0838	0.00314301	7.92739e-05	cg07960624	62713349	AAACAATACTTATATATCTAAAAACACCCTAAAACACCAAACTTACTTAC			II			TGAGCGGAGGCAGACAATGCTTATGTATCTGGAGACACCCTAAAACACCAAGCTTGCTTG[CG]TTGGAAGTCTTCCAGAACTGGTTACCCATATTTTAAAGCAAAGCCTCTGATGCCCGTCAG	37	8	119208486	CGCAAGCAAGCTTGGTGTTTTAGGGTGTCTCCAGATACATAAGCATTGTC	8	119277667	R			NA	NA	SAMD12	NM_001101676	3'UTR					TRUE				TRUE
cg13821176	12	5.93739e-21	-0.0123749	0.00131773	1.59196e-12	-0.0131102	0.00185533	1.32939e-12	51.533	0.236441	40.0665	18.3537	0.0737287	1.47127e-05	cg13821176	14774412	RCAACCTTTCCRAAATAAATCCCAATAATATTAAAAATCTCAAAACTCAC			II			CACACACATAATGAAGGGGGAAGATGATGCTTTGTCAGACAAACATGGCTGCCCAGCCTA[CG]TGAGCCCTGAGATCCTCAACACCACTGGGACCTACTCCGGAAAGGCTGCGGACGTTTGGA	37	8	126448338	CGTGAGCCCTGAGATCCTCAACACCACTGGGACCTACTCCGGAAAGGCTG	8	126517520	F	rs67268576		NA	NA	TRIB1	NM_025195	Body	chr8:126444232-126444440	S_Shelf		CDMR	NA				NA
cg00163372	11	4.58266e-17	-0.0142224	0.00169376	8.4485e-14	-0.0142921	0.00191503	2.40584e-10	41.1997	0.303058	18.2082	12.2262	0.270205	7.20445e-06	cg00163372	55721311	CCAACTCCAAAATCTAATCACACAAAACAAAAAAACTCCATTTTAACTCA	30656479	CCAACTCCGAAATCTAATCACGCAAAACAAAAAAACTCCGTTTTAACTCG	I	T	Red	GGACACCGAGGAGAATGTCAAGAGGCGAACACACAACGTCTTGGAGCGCCAGAGGAGGAA[CG]AGCTAAAACGGAGCTTTTTTGCCCTGCGTGACCAGATCCCGGAGTTGGAAAACAATGAAA	37	8	128752988	CGAGCTAAAACGGAGCTTTTTTGCCCTGCGTGACCAGATCCCGGAGTTGG	8	128822170	F			NA	NA	MYC	NM_002467	Body	chr8:128747805-128751279	S_Shore			NA	8:128822116-128822282			NA
cg03183540	12	1.43483e-16	0.00907054	0.00109789	4.63114e-10	0.00981542	0.00157523	2.89493e-10	39.8843	1.14137	42.42	19.1039	0.0592546	1.1336e-05	cg03183540	23688355	AACACCACTAACCAATAACCAAAACAAAAACTTTTTAAATCAAAATCCAC			II			TATCTCAAAAAAAAAAAAAAAAAAAAAAAGTAATGAAAACTTCAAGGGAGTATCCAGATT[CG]TGGACTCTGACTCAAAAAGCTCTTGTCTTGGTTACTGGCCAGTGGTGTTTTCAGAAATTG	37	8	134931756	CGTGGACTCTGACTCAAAAAGCTCTTGTCTTGGTTACTGGCCAGTGGTGT	8	135000938	F	rs74966684		NA	NA								TRUE				NA
cg25392060	12	2.35475e-16	-0.0108054	0.00131734	1.40067e-15	-0.0108084	0.00135353	6.8295e-10	39.3136	0	3.50275	11.3993	0.410443	7.906e-07	cg25392060	36723422	TTAATATTTTTATCACCAAATCCTAAAACTATCAAAAAACATCTAAAACC			II			ACTCATCCAAGTTAGTATTTTTATCACCAAATCCTAAGACTATCAGAAAACATCTGAGGC[CG]ACCAAGCACCGTGTGACCTTGAGGAAGTCGCCTGACCGCTCCAGGTCATGTGCGAGGCCT	37	8	142297121	CGGCCTCAGATGTTTTCTGATAGTCTTAGGATTTGGTGATAAAAATACTA	8	142366303	R			NA	NA				chr8:142295218-142295879	S_Shore			NA	8:142366303-142366439			TRUE
cg26610247	11	9.6062e-17	-0.0121368	0.00146058	9.6062e-17	-0.0121368	0.00146058	4.29486e-10	40.3467	0	0	9.66551	0.470313	0	cg26610247	42743438	AACACCATATAACCTTAAAAAAATCACCTAACCACTCCAAATCATATACA	51612470	AACACCGTATAACCTTAAAAAAATCGCCTAACCGCTCCAAATCATATACG	I	A	Red	TGAGGCCGACCAAGCACCGTGTGACCTTGAGGAAGTCGCCTGACCGCTCCAGGTCATGTG[CG]AGGCCTTAGGGTGTGAACAGAGCACTTCCCGGTTCCTTCCACTTCTACACGCTTTCATTC	37	8	142297175	CGCACATGACCTGGAGCGGTCAGGCGACTTCCTCAAGGTCACACGGTGCT	8	142366357	R			NA	NA				chr8:142295218-142295879	S_Shore			NA	8:142366303-142366439			TRUE
cg01145119	12	2.8608e-17	-0.0118171	0.00139812	2.8608e-17	-0.0118171	0.00139812	2.02075e-10	41.7429	0	0	5.9702	0.875345	0	cg01145119	57653377	AAAATCAAACRAAACCCTCAATAACCCTCTTCCTATAAATAACCCAAATC			II			GGGAGGTACACGGAGGAGTCGCGGAGAGGCGAGGGATGTGGGAGGTCGTCACCAACAGCG[CG]ACCTGGGTCACCCACAGGAAGAGGGCCACTGAGGGCCCCGCCTGACCCCTCCCTCCTGGT	37	8	144441955	GGGTCAGGCGGGGCCCTCAGTGGCCCTCTTCCTGTGGGTGACCCAGGTCG	8	144513330	F	rs9694798		NA	NA				chr8:144441870-144442438	Island			NA	8:144512982-144514223			NA
cg10639435	12	8.11309e-17	-0.0122742	0.00147356	8.11309e-17	-0.0122742	0.00147356	3.69049e-10	40.5414	0	0	7.38821	0.766831	0	cg10639435	22694468	TTACCTCAATAATCTAATCTCTAAAATAATACCTTAATAATCCCATTTCC			II			TCTCTGAAGAATTACCTCAATGATCTAATCTCTAAAGTAATACCTTAGTGATCCCATTTC[CG]TTATTTCAGCTCCTCTGAAGTAAACCTCAGTGGTCAGAGCTACTCTGCAGTACCCACTAG	37	8	146104221	CGGAAATGGGATCACTAAGGTATTACTTTAGAGATTAGATCATTGAGGTA	8	146075025	R		rs66555722	NA	NA	ZNF250;ZNF250	NM_001109689;NM_021061	3'UTR;3'UTR					NA		8:146103445-146104770	Unclassified	NA
cg02716826	11	3.00729e-16	0.0115753	0.00141627	8.0651e-11	0.0123806	0.00190489	3.98122e-10	39.0318	1.46612	36.3786	15.718	0.107995	1.32965e-05	cg02716826	20781346	AAACCAAACACCCAAAACCCAAATAACCTAATAATAACTCATTTACCTCC			II			TTATTCATTAGAGGCCAGACACCCAGGACCCAAATAACCTAATAATGGCTCATTTGCCTC[CG]CCCCCTCCCCTACATCTGGGGGCTGGGATTCTGGGAATCTGGAGGGGTGTGGGAGGCAGG	37	9	33447032	GGCCAGACACCCAGGACCCAAATAACCTAATAATGGCTCATTTGCCTCCG	9	33437032	R			NA	NA	SUGT1P1;AQP3	NR_003667;NM_004925	Body;Body	chr9:33447446-33447824	N_Shore			TRUE				NA
cg13636014	12	1.3424e-12	0.00972999	0.00137238	4.41602e-08	0.0103337	0.001888	6.11662e-08	29.3717	1.24002	39.8042	18.2737	0.0754432	1.55846e-05	cg13636014	58710495	AACCATAATATCTACTCTAAAACCTACCAAATACCTATAATTTCTTCCAC			II			TGACTACGTAGCTTTGGAATTTGAGGATTTCTTTACCTCATGACCCAAATGACTAATTTT[CG]TGGAAGAAATCACAGGCATTTGGCAGGCCTCAGAGTAGACATCATGGTTGCTCGGGCTTT	37	9	84004731	CGTGGAAGAAATCACAGGCATTTGGCAGGCCTCAGAGTAGACATCATGGT	9	83194551	F	rs11139192		NA	NA								TRUE				TRUE
cg03257930	12	2.63207e-16	0.0076464	0.00093373	1.88101e-09	0.00831338	0.00138377	1.73302e-10	39.1853	2.86402	45.1486	20.0542	0.0446029	9.24906e-06	cg03257930	43607473	AATAAAACCACACATAAACAATACTTTCCCTACCACCTCAATAACCTCTC			II			AAGAAGAGAGGGTAGGGGGTTTCCAGAATGATAAAGCAATGTGCCAATGTCATGCAGTTT[CG]AGAGGCCACTGAGGTGGTAGGGAAAGCATTGCCCATGTGTGGCTCCATCTCCCCGAGCCT	37	9	110399293	CGAGAGGCCACTGAGGTGGTAGGGAAAGCATTGCCCATGTGTGGCTCCAT	9	109439114	F			NA	NA				chr9:110399674-110400566	N_Shore		RDMR	NA				NA
cg15551881	12	1.99774e-16	-0.0139821	0.00170052	8.21945e-07	-0.0129488	0.00262649	1.57995e-10	39.503	2.73085	50.7033	22.3139	0.0220512	3.75995e-05	cg15551881	65725374	CTCTCAAAAAACACAATAAAAATTCCCCTAATTAAAAATCRCAAACTACC			II			CGTGTCACAGACTCTCAGAAAGCACAGTGAGAGTTCCCCTGGTTGAGAATCGCAGGCTGC[CG]CTGGCTTCCCCCACTTCCCTGGGCACATCGGAGGAGGGGGCCACAGCTGGTCCCTGGTCT	37	9	123688715	CGGCAGCCTGCGATTCTCAACCAGGGGAACTCTCACTGTGCTTTCTGAGA	9	122728536	R			NA	TRUE	TRAF1	NM_005658	5'UTR	chr9:123690771-123691675	N_Shelf			TRUE		9:123688502-123689327	Unclassified	NA
cg19695507	12	1.18672e-14	-0.0101174	0.00131098	1.10128e-06	-0.011411	0.00234186	2.04978e-10	34.8017	6.91273	63.571	30.1957	0.0014762	3.73055e-05	cg19695507	74749359	CATTAACRCTTATTCACTCCTAACTTAAAAATCTAAATAAAAAACAAACC			II			GCGGTGGTGGCAGCGGCAGCCGGGGCACAGGTGACTGGGCTCTGTCCTTCCTGTTCTTCT[CG]GCCTGTCTCCTATTCAGATTTCTAAGCCAGGAGTGAACAAGCGCCAATGCTATCTACGTG	37	10	13526193	CGGCCTGTCTCCTATTCAGATTTCTAAGCCAGGAGTGAACAAGCGCCAAT	10	13566199	F	rs80213451		NA	NA	BEND7;BEND7	NM_152751;NM_001100912	Body;Body				DMR	NA				NA
cg13585930	12	7.33834e-15	0.0120614	0.00155061	5.25447e-07	0.0132634	0.0026438	3.82583e-10	35.3545	5.11498	58.3114	26.3861	0.00568351	4.29563e-05	cg13585930	13738467	ATCTATAAATTAAAACCAAACTTTAATATATATTTCCCCAAACTTACTTC			II			CTGCTCTGTGTGTCTGTGAATTAGGACCAGGCTTTGGTGTGTGTTTCCCCAGGCTTGCTT[CG]AAGGGAAGGCTCAGTGTCCAACCACAGCTCTTCTGGGAAGTCATTAGTTGGGGTGACTCA	37	10	72027357	TCTGTGAATTAGGACCAGGCTTTGGTGTGTGTTTCCCCAGGCTTGCTTCG	10	71697363	R			NA	NA	NPFFR1	NM_022146	TSS1500					NA				TRUE
cg06372475	12	6.3135e-13	-0.00554466	0.000770784	6.3135e-13	-0.00554466	0.000770784	7.34755e-08	30.2369	1.67978e-15	0	8.2824	0.687806	0	cg06372475	14682492	TAAAATAACCAACAATTAATTCTTCTTCCRACTATTCTACCCTCCAAAAC			II			CACCTCCAGCCTGAGATAACCAGCAGTTGGTTCTTCTTCCGGCTGTTCTGCCCTCCAGAG[CG]AAACTACAAACCTCTCTCTGATGTTTCTGAGACCCTAGCACAAAGCTGGGCGTGGAGAAG	37	10	73534286	CGCTCTGGAGGGCAGAACAGCCGGAAGAAGAACCAACTGCTGGTTATCTC	10	73204292	R			NA	NA	C10orf54;CDH23	NM_022153;NM_022124	TSS1500;Body	chr10:73533091-73533492	S_Shore	low-CpG:73204281-73204345		NA		10:73534258-73534352	Unclassified_Cell_type_specific	NA
cg17485681	11	1.5334e-16	-0.0139132	0.00168565	2.35017e-10	-0.0139734	0.00220521	3.10183e-10	39.8078	1.18808	34.5618	15.2816	0.122128	1.72717e-05	cg17485681	31644444	CTCCAACATATACAAAATCTACACCACAAACAAAAATAAAAACCTCAACA	47715310	CTCCAACGTATACGAAATCTACGCCACGAACAAAAATAAAAACCTCAACG	I	A	Red	GATCCCGCTGCGCTCCAACGTGTACGAGGTCTACGCCACGGACAAGGATGAGGGCCTCAA[CG]GGGCGGTGCGCTACAGCTTCCTGAAGACTGCGGGCAACCGGGACTGGGAGTTCTTCATCA	37	10	73565625	CTCCAACGTGTACGAGGTCTACGCCACGGACAAGGATGAGGGCCTCAACG	10	73235631	R			NA	NA	CDH23	NM_022124	Body	chr10:73565569-73565827	Island			TRUE	10:73235589-73235833			TRUE
cg26033520	12	8.94681e-19	-0.0149514	0.0016899	1.86697e-18	-0.0149586	0.00170662	2.72592e-11	45.7401	0	1.19036	11.1325	0.432229	4.35552e-07	cg26033520	19698345	TAATTTTAACTCAAAACCCAAAAAAAAAACTCCTTCAATAATTCTTTACA	12723455	TAATTTTAACTCAAAACCCAAAAAAAAAACTCCTTCGATAATTCTTTACG	I	T	Red	CAGCATTCACAGATTTTTAGTTATTTATTTACTTTAAGGGAGAGGCATATGTCCTAAACA[CG]CAAAGAATTATCGAAGGAGCCTTCCTTCTGGGCTCTGAGCCAAAACCAGGATAACAGACA	37	10	74004071	CGCAAAGAATTATCGAAGGAGCCTTCCTTCTGGGCTCTGAGCCAAAACCA	10	73674077	F			NA	NA								TRUE		10:74003460-74004110	Unclassified	TRUE
cg16407699	12	4.86807e-20	-0.0144469	0.00157598	5.06397e-09	-0.0144607	0.00247401	4.74652e-12	49.1018	0.127091	52.2095	23.0171	0.0175771	3.41552e-05	cg16407699	54709387	TTTAAAATAATAAATCACAAACATTCTTTCCCCCATCCCTTAAAATTTAC			II			CTAAGTCAGGGTTTAGGGTAGTGAGTCACAGACATTCTTTCCCCCATCCCTTAGGGTTTG[CG]CACACCCAGGAAGCCTTCCCCTCCCCAACAGAGACCGCTTTGTTAGCACGACCCACCCGG	37	10	74020428	TTAGGGTAGTGAGTCACAGACATTCTTTCCCCCATCCCTTAGGGTTTGCG	10	73690434	R			NA	NA				chr10:74020773-74021023	N_Shore			TRUE		10:74020207-74020999	Promoter_Associated	NA
cg04858631	12	1.41353e-14	-0.0136399	0.00177253	1.41353e-14	-0.0136399	0.00177253	7.1459e-09	34.6006	0.0309287	0	9.27183	0.596816	0	cg04858631	47652304	AAAAATCACTTAAAATCTTTAACACTTAAAAAATTACACCTAACAACTAC			II			GGGTGGGTGTCAGGGATCACTTGGGATCTTTGACACTTGAAAAATTACACCTGGCAGCTG[CG]TTTAAGCCTTCCCCCATCGTGTACTGCAGAGTTGAGCTGGCAGGGGAGGGGCTGAGAGGG	37	10	74035570	CGCAGCTGCCAGGTGTAATTTTTCAAGTGTCAAAGATCCCAAGTGATCCC	10	73705576	R			NA	NA	DDIT4	NM_019058	3'UTR	chr10:74033167-74034698	S_Shore		RDMR	NA				NA
cg24243879	12	1.8607e-15	-0.0117796	0.00148165	1.44795e-07	-0.0121732	0.00231471	8.07024e-10	36.9333	2.04729	47.5877	20.9874	0.0335015	2.62769e-05	cg24243879	59714417	AACATAAACRTACACAAAAACCATACTAAACCTTTTCCTATCTATAACTC			II			CTATTAGAAACAGCATAGGCGTACACAGAAACCATGCTGGGCCTTTTCCTGTCTGTAGCT[CG]ACAGGCGTTACAGAAGAGCAACCTAACTTTACTTACAAGTTCAATTTTTCTTCCTCAGTA	37	10	76614628	CGAGCTACAGACAGGAAAAGGCCCAGCATGGTTTCTGTGTACGCCTATGC	10	76284634	R			NA	NA	MYST4	NM_012330	Body					TRUE				NA
cg07504977	12	1.25783e-16	-0.0148505	0.00179408	8.32204e-07	-0.0148789	0.00301947	6.01282e-11	40.036	4.12544	57.7819	26.0552	0.00636837	5.57351e-05	cg07504977	56734423	AAAATCATATTTTATAACCTATAATTAACTTTCCRTACTACAAACAAAAC			II			CACAGGGAGTAGGAGTCATATTTTGTGACCTGTAGTTAACTTTCCGTGCTGCAGGCAAAG[CG]CTGATTCTTGTACACTGACTTTGGAACAAATGCCACAGGCCCTAATTGCAGGCTCCAAGG	37	10	102131012	GAGTCATATTTTGTGACCTGTAGTTAACTTTCCGTGCTGCAGGCAAAGCG	10	102121002	R			NA	NA				chr10:102133021-102133557	N_Shelf			TRUE		10:102130480-102131154	Unclassified_Cell_type_specific	NA
cg00547480	12	4.19423e-15	-0.0079319	0.00101056	2.5924e-07	-0.00729312	0.00141589	1.59734e-09	35.9981	1.62087	38.1635	17.7888	0.0866113	8.13056e-06	cg00547480	17627332	ATCACTACCTAATACACATTTCAACCTATAATATATCTTTTTTCCAAAAC			II			CTTTCACATAAATCACTACCTGATACACATTTCAACCTGTGATATATCTTTTTTCCAAGA[CG]GAGTCTCGCTCTGTTGCTTAGGCTGGAGTGCAGTGGCGCGATCTCGGCTCACTGCAACCT	37	10	103875961	TCACTACCTGATACACATTTCAACCTGTGATATATCTTTTTTCCAAGACG	10	103865951	R			NA	NA	LDB1;LDB1	NM_001113407;NM_003893	Body;TSS1500	chr10:103879633-103880628	N_Shelf			NA				NA
cg11849692	12	3.14158e-17	-0.00881939	0.00104481	2.03885e-14	-0.00883862	0.00115565	2.13309e-10	41.635	0	11.8564	12.4796	0.32869	1.87192e-06	cg11849692	47796337	CTAATACACATTTCAACCTATAATATATCTTTTTTCCAAAACRAAATCTC			II			TAAATCACTACCTGATACACATTTCAACCTGTGATATATCTTTTTTCCAAGACGGAGTCT[CG]CTCTGTTGCTTAGGCTGGAGTGCAGTGGCGCGATCTCGGCTCACTGCAACCTCCAGCTCC	37	10	103875969	TGATACACATTTCAACCTGTGATATATCTTTTTTCCAAGACGGAGTCTCG	10	103865959	R			NA	TRUE	LDB1;LDB1	NM_001113407;NM_003893	Body;TSS1500	chr10:103879633-103880628	N_Shelf			NA				NA
cg17782974	12	2.87659e-16	-0.0153916	0.00188198	2.87659e-16	-0.0153916	0.00188198	7.66647e-10	39.083	0	0	7.76578	0.734118	0	cg17782974	29702363	TAAAAACAAACACTAAACTTTATCRACAACTCCRCAAAATATATATATAC			II			CGTGGATTGGATGGAAGCAGGCACTGAACTTTGTCGGCAACTCCGCAGGGTGTGTGTGTG[CG]TGTGTGCGTGTGTGTGCGTGCGCGTGCATGCGCGTGCTTTCTTGTGCCTGGTGTGGGCAG	37	10	104406990	CGCACACACACACCCTGCGGAGTTGCCGACAAAGTTCAGTGCCTGCTTCC	10	104396980	R			NA	NA	TRIM8	NM_030912	Body	chr10:104401821-104404968	S_Shelf		RDMR	NA				NA
cg26955383	12	1.60827e-22	-0.0124829	0.00127848	3.68017e-17	-0.0126183	0.00149814	1.85103e-13	55.7058	0	21.7974	14.066	0.229361	5.6518e-06	cg26955383	42673365	TCTCCTAACTAAAACCAACAAAACTCAAAACAAAAACTAAAATCACTATC			II			ATGACTCGGGCTCTCCTGGCTGGGACCAACAGAGCTCAGAGCAGAGGCTGAGGTCACTGT[CG]CTTTGAGGAATCTTTAGTCAGGTGCTGGCTGAGAGGATGCAGATTGACCAATCCTGTGGG	37	10	105218660	CTCCTGGCTGGGACCAACAGAGCTCAGAGCAGAGGCTGAGGTCACTGTCG	10	105208650	R			NA	NA	CALHM1	NM_001001412	TSS200	chr10:105217966-105218287	S_Shore			TRUE				TRUE
cg26712428	12	1.79312e-18	-0.0115673	0.00131902	1.3752e-16	-0.0116406	0.0014081	4.07508e-11	44.9377	0	8.69592	12.0477	0.360072	2.07206e-06	cg26712428	69712495	CACCCACAAAAAACTAATCTCTAACAAATACTAACRCCRAAAATAAAAAC			II			AATCCTGTGGGTTCAGCCAGGGCTGTGCCCCTCCCTCCTGGGCTTCTCTCTCTCTGCAGC[CG]CCTCCACCTCCGGCGCTAGCACCTGCTAGAGACCAGCTTTCTGTGGGTGTGGGAGGGAGG	37	10	105218771	CGCCTCCACCTCCGGCGCTAGCACCTGCTAGAGACCAGCTTTCTGTGGGT	10	105208761	F			NA	NA	CALHM1	NM_001001412	TSS200	chr10:105217966-105218287	S_Shore			TRUE		10:105218747-105219420	Unclassified_Cell_type_specific	TRUE
cg19588519	12	3.20219e-12	-0.00805228	0.00115552	1.05644e-07	-0.00821756	0.0015456	4.15512e-08	28.3751	2.95384	35.1448	16.9609	0.109038	9.13011e-06	cg19588519	38616450	TCTACAAATAACAAACACTAAACTATCAAACATTTCCTTCTTCTTTTACC			II			CGAGGACAGTCATATAGCTGCAAAGCATTTCAGCAGCACACGGAGTCAGTTTAGGGTTGG[CG]GCAAAAGAAGAAGGAAATGCCTGATAGTCCAGTGTCTGCCACTTGCAGAGGATCATGCTA	37	10	125817817	CTGCAAGTGGCAGACACTGGACTATCAGGCATTTCCTTCTTCTTTTGCCG	10	125807807	F	rs78717563		NA	NA				chr10:125816267-125816522	S_Shore			NA				NA
cg22680424	11	1.34334e-13	-0.00861063	0.00116331	1.34334e-13	-0.00861063	0.00116331	2.80562e-08	32.0132	0	0	7.55183	0.672522	0	cg22680424	26720473	CAAAAACTAATAAACCAAAACATCTTCTCCTTCTACCTAAACAAATAAAC			II			AAGGCTCCCCGTCCAGCCCCGCCCTGCCTCCCAGCAACGCGGAGCGAGAGGGAACCCACA[CG]CCCACCTGCTCAGGTAGAAGGAGAAGATGTTCTGGTCCACCAGCTTCTGCTGCATCAGGT	37	11	1778547	CGCCCACCTGCTCAGGTAGAAGGAGAAGATGTTCTGGTCCACCAGCTTCT	11	1735123	F			NA	NA	HCCA2;CTSD	NM_053005;NM_001909	Body;Body	chr11:1774588-1775040	S_Shelf			NA	11:1735072-1735213			NA
cg26446803	12	2.28572e-09	-0.00727241	0.00121692	0.000453815	-0.00789148	0.00225044	5.58528e-08	20.8682	9.92658	65.3716	31.7658	0.000831574	3.50575e-05	cg26446803	24691453	CACTTTAAACAAATACAATTAATTATCCATCTATTATCCAATCATTCRCC			II			CACTCTGCAATGTTCTCACAACCATGAAATTGCCTTAGGACACGTTCCCCCGTGGTTACC[CG]GCGAATGACTGGATAACAGATGGACAATCAACTGCATTTGCCTAAAGTGTGCCACTTGAC	37	11	1807232	CGGCGAATGACTGGATAACAGATGGACAATCAACTGCATTTGCCTAAAGT	11	1763808	F			NA	NA								NA	11:1763790-1764002			NA
cg10042645	12	5.34173e-13	-0.0136193	0.0018873	5.34173e-13	-0.0136193	0.0018873	6.64971e-08	30.4286	0	0	7.04565	0.795375	0	cg10042645	16626375	CAAAATACAATCACACAATTTATAAAACAAATTCTCAAACRCTAAACAAC			II			CAACCAGCAACCAGGATGCAGTCACACAGTTTGTGAGGCAAGTTCTCAAACGCTGGACAG[CG]CGCCGTGGGTGGTCTGTGAAGGACGTGAAACCAGCCGGGGGAGCCTGGTGATCTTCCAGC	37	11	2308589	AGGATGCAGTCACACAGTTTGTGAGGCAAGTTCTCAAACGCTGGACAGCG	11	2265165	R			NA	NA								NA	11:2265040-2265168			NA
cg25869889	12	2.54047e-14	-0.00968227	0.00127067	2.68024e-09	-0.00984911	0.00165529	1.01772e-08	33.9266	0	31.4711	16.0516	0.139225	9.44397e-06	cg25869889	47801492	TAATACCAAAATCTTCAAACTTAATAACTACTTCTTTCACTTCCTACCCC			II			CCAAAGGATGCAAAGAGCCAACTGGGTTCTGGCTCAAGGCAGGGAGTTGGGCAGGGGCCT[CG]GGGCAGGAAGTGAAAGAAGTAGTCACTAAGCCTGAAGATCCTGGCATCAGACCACAGGGG	37	11	6436464	CGGGGCAGGAAGTGAAAGAAGTAGTCACTAAGCCTGAAGATCCTGGCATC	11	6393040	F		rs75790468	NA	NA	APBB1;APBB1	NM_001164;NM_145689	5'UTR;5'UTR	chr11:6439863-6440732	N_Shelf			NA		11:6436392-6436596	Promoter_Associated_Cell_type_specific	NA
cg27389255	12	9.2596e-14	-0.00878998	0.0011797	3.94304e-07	-0.00941771	0.00185692	1.76141e-08	32.4405	0.407148	51.8086	22.8257	0.0187027	1.88684e-05	cg27389255	69711396	TCTTAAATATTACTCAAAAACCATCTTCACAAACRAAAAACTAACRTCTC			II			TGGAAGGGGATACAAGTTGTGAACCGGCGGATATGTATGACAAGGGTACAAAATGGAAGG[CG]AGACGTTAGTTCTTCGCCTGTGAAGATGGTTCTTGAGCAACACTCAAGAACGTGCACGTG	37	11	14664598	CTTGAGTGTTGCTCAAGAACCATCTTCACAGGCGAAGAACTAACGTCTCG	11	14621174	F	rs73428262		NA	NA	PDE3B;PSMA1	NM_000922;NM_148976	TSS1500;5'UTR	chr11:14665053-14666674	N_Shore			NA	11:14621174-14621370			NA
cg07136133	12	1.47557e-11	0.00829728	0.00122917	1.68313e-06	0.00937285	0.0019575	8.30568e-08	26.6254	3.40527	53.4898	23.6507	0.0142889	2.19759e-05	cg07136133	48628367	ATCTATTCCCTAACAAATTCCCATTCACAAATTTACACAAAACTCTTTTC			II			GCCTTAGGCTGGCCCCATTGTCACTGTCTTCCCACTTGAGGGTGACCACACTGTTACAAC[CG]AAAAGAGCCCTGTGCAAACTTGTGAATGGGAACCTGCCAGGGAATAGATGCTATTGCTGG	37	11	36422377	TCTATTCCCTGGCAGGTTCCCATTCACAAGTTTGCACAGGGCTCTTTTCG	11	36378953	F			NA	NA	PRR5L;PRR5L;PRR5L;PRR5L	NM_024841;NM_001160167;NM_001160169;NM_001160168	5'UTR;5'UTR;TSS200;Body					NA				NA
cg21663341	12	8.30989e-09	-0.00724279	0.00125698	0.000587332	-0.00849184	0.00247043	7.2591e-08	19.4002	10.8599	68.4482	34.8633	0.000261003	4.417e-05	cg21663341	40800318	AAAACACCTATAAACCCTAAACCTATAATCCTCAACTTAAACAACCAACA	34736410	AAAACGCCTATAAACCCTAAACCTATAATCCTCAACTTAAACGACCAACG	I	A	Red	CCCAGCCAGCGGAAGGCGCCTATGAGCCCTGAGCCTGTGGTCCTCAGCTTGGGCGGCCAG[CG]GCCTCTAGCAGGCCCCCCCCTCGACCCCACCCCCGTCAGGAAGTGCCGAAAGAGGAAGAG	37	11	46366884	AAGGCGCCTATGAGCCCTGAGCCTGTGGTCCTCAGCTTGGGCGGCCAGCG	11	46323460	R		rs75185699	NA	NA	DGKZ;DGKZ	NM_201533;NM_201532	TSS200;Body	chr11:46366876-46367101	Island			NA				NA
cg04383058	12	2.59588e-12	-0.00822232	0.00117495	2.00398e-06	-0.00771687	0.00162357	9.71631e-08	28.6157	1.11564	40.4652	18.4766	0.0711604	1.17473e-05	cg04383058	43675305	ATCCCACCCAACCTACTACAAAATACTAAAACAATAACAACAACACCCCA	45733380	ATCCCACCCAACCTACTACAAAATACTAAAACAATAACGACAACACCCCG	I	C	Grn	TGGGTTCATGGGATCCCACCCAGCCTGCTACAAGGTGCTGGGGCAGTGACGGCAGCACCC[CG]CCAGCCCCTCCCCTTGACACTGAGGCCAAGTGCTGGAAGCAGCAGTGCCCTTTCTCTCTG	37	11	67273507	CGGGGTGCTGCCGTCACTGCCCCAGCACCTTGTAGCAGGCTGGGTGGGAT	11	67030083	R			NA	NA	PITPNM1;PITPNM1	NM_004910;NM_001130848	TSS1500;TSS1500	chr11:67275067-67276431	N_Shore			NA		11:67273463-67273920	Promoter_Associated	NA
cg00574958	12	2.6415e-20	0.00637519	0.000690508	2.97803e-07	0.00782763	0.00152739	3.90283e-15	49.8081	13.6045	74.1011	42.4729	1.34117e-05	1.766e-05	cg00574958	57622376	AAAACCAACRAACATCCAACTATCAATTAATCTAAAAACTATCAACATTC			II			TGCGAAAAGCAGTCCACAGGCTCTTGGTATTGAGGCAAAACCAATCCAAAGAACCAGCTG[CG]AATGCTGATAGTCCCCAGACCAACTGACAGCTGGATGTTCGCTGGCCTCAGCGGTGTGCA	37	11	68607622	AGGCCAGCGAACATCCAGCTGTCAGTTGGTCTGGGGACTATCAGCATTCG	11	68364198	F	rs78442314		NA	NA	CPT1A;CPT1A	NM_001876;NM_001031847	5'UTR;5'UTR	chr11:68608155-68609419	N_Shore			NA	11:68364198-68364338			NA
cg02855207	12	4.16434e-15	-0.00911988	0.00116179	1.01178e-06	-0.00922907	0.00188759	4.42138e-10	36.0063	4.17462	54.1455	23.9889	0.0127799	2.01845e-05	cg02855207	27606333	AAACCTTTTCRCCAACTAAATAAAAATTTCCAAAATTAAACCTAAACCTC			II			TCACCTTCACCAGGCCTTTTCGCCAACTAGGTGAGGGTTTCCAGGGTTGGGCCTGGGCCT[CG]TCAACAAAGCAAAGTGAGGTTATTCTTCCTGGCCACCAACTGGCAGGAGGAAGATGAAGC	37	11	73087016	CGAGGCCCAGGCCCAACCCTGGAAACCCTCACCTAGTTGGCGAAAAGGCC	11	72764664	R			NA	NA	RELT;RELT	NM_032871;NM_152222	TSS1500;TSS1500	chr11:73087229-73088294	N_Shore			NA		11:73086729-73087771	Promoter_Associated	NA
cg02008402	12	1.50461e-12	0.00663289	0.000937635	4.45281e-06	0.00759751	0.00165558	2.06786e-08	29.2409	3.28645	59.6355	27.2517	0.00420946	1.67556e-05	cg02008402	74755375	TTATTCCTATACTTTAACCATATTTACCTATACTCCTCCTCAAACAATCC			II			TCAGGTTGCCCAGACAGCTTTACAGCAGCAAGTACAAAGGTCCTGAGGCTGGAAAGTGCT[CG]GACTGTTTGAGGAGGAGCATAGGCAAATATGGCTAAAGCACAGGAACAAATGGGAAAGTG	37	11	100683448	CGGACTGTTTGAGGAGGAGCATAGGCAAATATGGCTAAAGCACAGGAACA	11	100188658	F			NA	NA	FLJ32810	NM_152432	Body					TRUE				NA
cg09777883	12	1.37454e-14	-0.00951699	0.00123618	0.000291016	-0.00881364	0.00243258	7.30062e-10	34.6328	4.54776	68.8832	35.3507	0.000216863	4.28007e-05	cg09777883	17606401	TATAATTCTCCCTTCACTCTTACAACATTTACTAACTTATACTTAACTAC			II			AGGAAGGCTGGCCAGGGGCCCTTATGGGATCTTTTAGTAGAAGCTAGCCTTCTGAGACAA[CG]CAGCCAAGCACAAGCCAGTAAATGTTGCAAGAGTGAAGGGAGAACTATACCTAAATGGCT	37	11	112093696	CGCAGCCAAGCACAAGCCAGTAAATGTTGCAAGAGTGAAGGGAGAACTAT	11	111598906	F	rs76205600		NA	NA				chr11:112097022-112097547	N_Shelf			NA				NA
cg07631435	12	5.98167e-14	-0.0104915	0.00139729	2.06217e-10	-0.0105713	0.00166303	8.62824e-09	32.9425	1.31326	21.0519	13.9332	0.236712	6.60323e-06	cg07631435	46656355	ATTTTTAACCAATTTAAACATTTTACTACTTCCTAACATCAAAAACACCC			II			CAATGAGTGTCATTTTTAACCAGTTTGAACATTTTACTACTTCCTAACATCAGAAGCACC[CG]GGCTAGAGAGCCCGCTTCTTGTCCTCAATAAAGTGATTAAGCTGAATGGGTGTTGGGGAG	37	11	114043903	TTTTTAACCAGTTTGAACATTTTACTACTTCCTAACATCAGAAGCACCCG	11	113549113	R			NA	NA	ZBTB16;ZBTB16	NM_006006;NM_001018011	Body;Body					TRUE		11:114043274-114044099	Unclassified_Cell_type_specific	NA
cg05008975	12	2.19622e-17	-0.00775555	0.000914255	5.54397e-10	-0.00769436	0.00124045	7.41666e-11	42.0477	1.69506	35.6724	17.1	0.104953	5.90977e-06	cg05008975	54658344	CTCTTCACCACCAAACACCAACCTACTAAATCTACACACAATTTACATTC			II			TACTCTCTCCCCTCTTCACCACCAGGCACCAACCTGCTAGATCTGCACACAGTTTACATT[CG]CAGAAACAGTAGCCACTTCCCTTATAGGGTTCTGTCTCCCTGTTTTCAGCAGAAATACCT	37	11	118022317	TCTTCACCACCAGGCACCAACCTGCTAGATCTGCACACAGTTTACATTCG	11	117527527	R			NA	NA	SCN4B;SCN4B	NM_001142348;NM_174934	Body;Body	chr11:118023352-118024194	N_Shore		CDMR	NA				NA
cg17260706	12	5.79426e-17	0.00907131	0.00108387	3.78999e-07	0.0107795	0.00212228	1.20935e-12	40.9293	11.0291	69.2337	35.7534	0.000185976	3.32471e-05	cg17260706	30626335	CTAAAATCAACCCTCTTAACTTCCCATCACCAAACCTTCCAAATATCTTC			II			CCCCTCAAGAGTCTGCCCCAGCTCCCGAAGACCCCTCCTCCTCCACACACTCACAGTCTC[CG]AAGACACCTGGAAGGCCTGGTGATGGGAAGCCAAGAGGGCTGATCCCAGCCCAATGCAAT	37	11	118782879	TGGGATCAGCCCTCTTGGCTTCCCATCACCAGGCCTTCCAGGTGTCTTCG	11	118288089	F			NA	NA	BCL9L	NM_182557	TSS1500	chr11:118781060-118781732	S_Shore			TRUE				TRUE
cg24065451	11	1.61116e-12	-0.0112155	0.00158757	1.67645e-08	-0.0111574	0.00197741	4.83847e-08	29.1624	1.68983	30.0039	14.2865	0.160319	1.2281e-05	cg24065451	28768417	ATTACTTCCTAAAATATTCAAAAAACTACAAATTCAAAAACAAACCAACA	72801386	ATTACTTCCTAAAATATTCGAAAAACTACGAATTCGAAAACGAACCGACG	I	A	Red	CAGCGCAATGCTGTTACTTCCTAGGATGTTCGAGAAGCTGCGAGTTCGAGGGCGGGCCGG[CG]GAAGGCTTGCCTTTCCACTGTCACTCCACGAACCCAGCCCAGAGGCTTCGGTTTGTCTGT	37	11	128419512	CGCCGGCCCGCCCTCGAACTCGCAGCTTCTCGAACATCCTAGGAAGTAAC	11	127924722	R			NA	NA	ETS1	NM_001143820	Body	chr11:128419198-128419513	Island			TRUE				NA
cg00252813	12	8.18796e-13	0.00694037	0.000969601	8.18796e-13	0.00694037	0.000969601	8.77949e-08	29.9386	0	0	9.57412	0.569053	0	cg00252813	11739506	CTTTCTAAAATTACCTTTCCTACTAAAACCCAAAACCAAACTATATCCTC			II			TACTCTGCTCTGGGTGGTCATTGTGAAAAGCCCGCACCAACCATGCCAGTGGCAGCCAGA[CG]AGGACACAGCCTGGCTCTGGGTCCCAGCAGGAAAGGCAATCCCAGAAAGGCAGGGTCAGG	37	12	6642229	CGAGGACACAGCCTGGCTCTGGGTCCCAGCAGGAAAGGCAATCCCAGAAA	12	6512490	F			NA	NA	GAPDH	NM_002046	TSS1500	chr12:6643261-6644607	N_Shore		RDMR	TRUE		12:6642216-6642502	Promoter_Associated	NA
cg22488164	12	1.96641e-20	-0.012721	0.00137314	2.32486e-08	-0.0138027	0.00247098	7.82287e-14	50.1491	7.27641	62.7981	29.5684	0.00185147	4.01363e-05	cg22488164	63793453	CRCAAATAATCCTCCCACAAATTCATTTCCCAAAACCCTAAAATTCAAAC			II			GCCTTATGTCGAATGAATTTGGAAATAAGAATGTCCTCAGAGACCAGGTGCAGTGGCGGT[CG]CCTGAACCCCAGGGCTTTGGGAAATGAACCTGTGGGAGGATCACTTGCGAGCAAGAGTTT	37	12	14716910	CGCCTGAACCCCAGGGCTTTGGGAAATGAACCTGTGGGAGGATCACTTGC	12	14608177	F			NA	NA	PLBD1	NM_024829	Body	chr12:14720248-14721093	N_Shelf			NA				NA
cg06898549	12	2.15911e-16	-0.0178292	0.00217088	4.51233e-16	-0.0178518	0.00219743	6.49579e-10	39.4135	0	1.59232	11.178	0.428475	9.55434e-07	cg06898549	24798441	TAAAAAACCACATTTCTCTTTAATTACTCAATTTCCTCATAATAAAATAC			II			GCCTTTGTTTTTGAAGGACCACATTTCTCTTTGGTTACTCAATTTCCTCATGGTGAAATG[CG]ACTAATGATGACTCTCCTGCTTATTTTAGAACACAGAGGGAAATTGTATCTGAAAGTGAT	37	12	41083590	CGCATTTCACCATGAGGAAATTGAGTAACCAAAGAGAAATGTGGTCCTTC	12	39369857	R			NA	NA				chr12:41086522-41087102	N_Shelf			NA				NA
cg06547285	12	6.10886e-20	0.011107	0.00121489	1.12203e-14	0.0113567	0.00147019	5.39336e-12	48.8395	0.134352	24.6749	14.6034	0.201384	6.04726e-06	cg06547285	12802476	TTAACCTAAACAAACTAACCTTATTAACTTAAACCTAAAATCCATACCTC			II			CTTTCCATTGCTTGGCCTGAACAGACTGACCTTGTTAACTTAAGCCTGGAGTCCATGCCT[CG]TCTTCCTTTTGTTCATTGCTGTTACCAAGAAAGCCAAGGAAGAGCAGCCTGACTCATTCT	37	12	47630263	CGAGGCATGGACTCCAGGCTTAAGTTAACAAGGTCAGTCTGTTCAGGCCA	12	45916530	R			NA	NA	FAM113B	NM_138371	3'UTR	chr12:47629034-47629680	S_Shore			NA				TRUE
cg09039672	12	1.29317e-16	-0.00902762	0.00109106	1.29317e-16	-0.00902762	0.00109106	4.83111e-10	40.0041	0	0	8.36079	0.680666	0	cg09039672	49707311	ACATAAACAAAAATATTACTTTACCCACTAAAACACTAAAACTAAAACTC			II			ACTCAGTTGGGCCCCCACCACCTCCACCCGCCAATGTGTGAGTGCTTCCTTCAGCACTTC[CG]AGCCCCAGCCTCAGTGTTCTAGTGGGCAAAGCAACACTCCTGCCCATGCCAAGAGGTCAG	37	12	52367989	CATGGGCAGGAGTGTTGCTTTGCCCACTAGAACACTGAGGCTGGGGCTCG	12	50654256	F			NA	NA	ACVR1B;ACVR1B;ACVR1B	NM_004302;NM_020327;NM_020328	Body;Body;Body					TRUE				NA
cg06559575	12	2.12043e-22	0.0118547	0.00121764	2.73157e-16	0.0120342	0.00147034	2.01205e-13	55.386	0.153236	23.3493	14.3508	0.214186	5.7081e-06	cg06559575	11755457	TCCCTCTTCCTCTCTCTTATAAAACCTAACTAAAAATACCTAAAATAAAC			II			GAAGGAAACAATCCCTCTTCCTCTCTCTTGTGAGGCCTGGCTAGGAGTGCCTGGGATGGG[CG]GGACACTGCCTGGGGAAGGCGGGTGGGGAGCGGTGGAACCCGACCCTTGGAGCGAAGGCG	37	12	53490352	CGCCCATCCCAGGCACTCCTAGCCAGGCCTCACAAGAGAGAGGAAGAGGG	12	51776619	R			NA	NA	IGFBP6	NM_002178	TSS1500	chr12:53491572-53491955	N_Shore			NA				TRUE
cg26873338	12	6.87311e-13	-0.0101521	0.00141357	2.81785e-06	-0.0102476	0.00218794	3.44525e-08	30.1395	1.53949	51.755	22.8003	0.0188567	2.68103e-05	cg26873338	33677371	TATAATCACAAATAACAAAAACACCTAAAATAAACTTCTCAAAACATACC			II			ATATTTAGCTAACTTTTATGACAGTAAACTGTTCTACAATCATGTGTCGCTTCACGATGG[CG]GTATGTTCTGAGAAGTCCATCTTAGGTGCTTTTGTCATTTGTGATCATAGAGTGCTTTTG	37	12	69637167	ATGATCACAAATGACAAAAGCACCTAAGATGGACTTCTCAGAACATACCG	12	67923434	F			NA	NA	CPSF6	NM_007007	Body	chr12:69633272-69634095	S_Shelf			NA				NA
cg18774692	11	5.39577e-13	-0.0093802	0.00130011	5.39577e-13	-0.0093802	0.00130011	6.11696e-08	30.4171	0	0	4.13097	0.941245	0	cg18774692	23657302	ACCACCAATTAATTACCACATACACRTATACCAAAATAATCAACTCTTAC			II			GGTTTATCTATACCACCAATTAGTTGCCACATGCACGTGTACCAAGATAGTCAGCTCTTA[CG]CTTCTAGAAATGTGTTGACCCCTTCTCCTAAGTATGTTTACAGAGCTTTTTGCTAAAGTT	37	12	89033280	CCACCAATTAGTTGCCACATGCACGTGTACCAAGATAGTCAGCTCTTACG	12	87557411	R			NA	NA								TRUE				NA
cg13691961	11	1.02085e-12	-0.0182284	0.00255741	3.80295e-08	-0.0182957	0.00332663	9.18628e-08	29.6857	0	32.7277	14.865	0.137063	3.67747e-05	cg13691961	19639309	CCRAAACAAAAACTATAATATCTTAATACATTACTTAACTAACATTAACC			II			GCGTCGTTCATCGACAGATTGAGCTTCTGCATAAGGTAAGCCACAGTCACAGTGACTGAG[CG]GCTAATGCCAGCCAAGCAATGTACCAAGACACCACAGTTCTTGCCCCGGGCTTCATCTGT	37	12	89743281	CGGCTAATGCCAGCCAAGCAATGTACCAAGACACCACAGTTCTTGCCCCG	12	88267412	F			NA	NA	DUSP6;DUSP6	NM_001946;NM_022652	Body;Body	chr12:89745168-89748144	N_Shore		RDMR	NA				NA
cg16618104	12	1.06252e-12	0.00842864	0.00118344	2.01274e-12	0.00846017	0.00120282	1.01086e-07	29.6398	0	1.78484	11.1999	0.426671	3.26907e-07	cg16618104	14608391	ATTTAAACTATTTAAACCCRAATATATCTATACACCACCAATCCCCTAAC			II			GGTATCTCAGAGTGCCAAGCTCCAGGGCCCACCGGAGACCGGGCCAGACTCACCCCAGAG[CG]CCAGGGGACTGGTGGTGTACAGATACACTCGGGTTCAAACAGTTTAAACAAGGGGCCGGT	37	12	104853100	CGCCAGGGGACTGGTGGTGTACAGATACACTCGGGTTCAAACAGTTTAAA	12	103377230	F			NA	NA	CHST11	NM_018413	Body	chr12:104850253-104852395	S_Shore		CDMR	NA		12:104853081-104853244	Promoter_Associated	NA
cg12142865	12	8.74616e-13	0.00712996	0.000997347	1.73402e-10	0.00728398	0.00114111	8.83637e-08	29.863	0.0655905	15.0417	12.9475	0.296769	2.2685e-06	cg12142865	24717505	AAACTTACTCAAAACACTCCCAAACCAAAACTAACCCAAACAAACAAACA	49766435	AAACTTACTCGAAACACTCCCGAACCAAAACTAACCCAAACAAACAAACG	I	C	Grn	CTCCCATCTTTGAAGTGGTGAAAAAAGGCCCTGGGGTGGGGGAGTGGGGCAGAGGGCTGG[CG]TCTGTCTGCCTGGGTTAGTCTTGGTTCGGGAGTGTCCCGAGCAAGCCTGGGGAGATGACT	37	12	112211993	AGGCTTGCTCGGGACACTCCCGAACCAAGACTAACCCAGGCAGACAGACG	12	110696376	F			NA	NA	ALDH2	NM_000690	Body					TRUE		12:112211734-112212030	Unclassified_Cell_type_specific	TRUE
cg19515108	12	1.98023e-12	-0.00703228	0.000999489	2.75222e-05	-0.00703858	0.00167863	3.94242e-08	28.926	2.51804	57.0609	25.6177	0.00739527	1.67998e-05	cg19515108	41762301	CTCTTTCAAAAACCCAAATTATTAAAAACAACAAAAAAACCCTCAAAAAC			II			GAGCTGAGCTTCTCTTTCAGAAGCCCAGATTATTGGAGGCAGCAGGGAAACCCTCAGAGA[CG]TTCAAAGTGGAGAGACCTCCAGTGAAGGTGGAAGCATTTGCAGGGCCATTAAAAGACTGT	37	12	123599873	CGTCTCTGAGGGTTTCCCTGCTGCCTCCAATAATCTGGGCTTCTGAAAGA	12	122165826	R		rs79413500	NA	NA								TRUE				NA
cg18520125	11	2.98889e-13	-0.0113503	0.00155592	1.19016e-12	-0.0112972	0.00158969	4.24408e-08	31.095	0	3.01986	10.3114	0.413612	8.61248e-07	cg18520125	55673495	CAAAAAAAAATCAAAACAACAAAACAATAAAACTCCTTCCACCAAAAACA	63798318	CAAAAAAAAATCAAAACGACAAAACAATAAAACTCCTTCCGCCGAAAACG	I	A	Red	CTGTGTGAGAAGCAAGGAAGAGTCAGGGCGACAGGACAATGGGGCTCCTTCCGCCGGAGG[CG]GCATTCTTGCCCTCCTTGTTTGTCAATGCTCAGCCGGTTGCTTCACTAACTTCCCCACAT	37	13	28903926	CGCCTCCGGCGGAAGGAGCCCCATTGTCCTGTCGCCCTGACTCTTCCTTG	13	27801926	R		rs61764364	NA	NA	FLT1	NM_002019	Body					TRUE				TRUE
cg19750657	12	1.41745e-21	-0.0140205	0.00146953	7.11006e-07	-0.0138114	0.00278548	2.78122e-14	53.1889	6.30174	67.1522	33.4878	0.00043843	5.50442e-05	cg19750657	74758323	CTTTCAATTCTCCCCAACATACACCTTCTACAATTTTATCTATCCAATCC			II			AAAGCAACAGAGGAAACAGTGAAGGGGAACAGAAGGGGGTAGCAAAGTGTTACAGAAAAG[CG]GACTGGATAGACAAAACTGCAGAAGGTGTATGTTGGGGAGAACTGAAAGGGAAAACAAAA	37	13	38935967	CGGACTGGATAGACAAAACTGCAGAAGGTGTATGTTGGGGAGAACTGAAA	13	37833967	F			NA	NA	UFM1	NM_016617	3'UTR					NA				NA
cg02767093	12	2.44444e-10	0.00628515	0.000992843	4.4067e-05	0.00705752	0.00172764	3.54692e-08	23.4165	8.21607	61.614	28.6563	0.00256586	1.99341e-05	cg02767093	30690398	ACATTTCCCAAACTCTAAACAACAACCTATAATCAAATAACTAAAACCTC			II			AACAAGAAACCACATTTCCCAGACTCTGAGCAGCAGCCTGTGGTCAGGTGACTAAGACCT[CG]CCAGTGGGTCAGACAGGAGCAAATGTGCCCCATGCCCCTGCTTGGTCTTGGCCCTGAAGC	37	13	99130655	CATTTCCCAGACTCTGAGCAGCAGCCTGTGGTCAGGTGACTAAGACCTCG	13	97928656	R			NA	NA	STK24;STK24	NM_003576;NM_001032296	Body;Body	chr13:99127039-99127344	S_Shelf			NA				TRUE
cg26918935	12	5.18941e-13	-0.00907454	0.00125682	5.18941e-13	-0.00907454	0.00125682	6.54658e-08	30.4618	0	0	8.77498	0.642654	0	cg26918935	37637336	TTTCCACATTCTTATAAACCTCATTATATATCCCAAAAACAATTAATATC			II			AATGTAATTTGTTTCCACATTCTTGTAAGCCTCATTATGTATCCCAGGGACAGTTAATAT[CG]TCATACGAATTCACAGGTGAGGAAATGGAATCACAGAGAGATTATGTACTTTGCATAAGG	37	13	108920801	TTCCACATTCTTGTAAGCCTCATTATGTATCCCAGGGACAGTTAATATCG	13	107718802	R			NA	NA	TNFSF13B;TNFSF13B	NM_006573;NM_001145645	TSS1500;TSS1500					NA				NA
cg25924746	12	6.71565e-16	-0.0107445	0.00133049	1.28238e-13	-0.0108177	0.00146027	1.07869e-09	38.1066	0.295358	12.3349	12.5478	0.323908	3.11316e-06	cg25924746	19635455	AAAATAACAAAAAATTCACCCCACAACTATAATTTTAAATCCCATAAACC			II			TCTATTACACTAGAATAACAGGGAGTTCACCCCACAGCTATAATTTTAAATCCCATGGAC[CG]ACAGTCCTAAGTATACTATAAAACAGATGCTGGATTTAGATAGCACTAAACTGGTCTATT	37	13	110432935	CGGTCCATGGGATTTAAAATTATAGCTGTGGGGTGAACTCCCTGTTATTC	13	109230936	R			NA	NA	IRS2	NM_003749	Body	chr13:110434466-110440180	N_Shore		CDMR	NA		13:110432697-110432950	Promoter_Associated	NA
cg14205864	11	3.71487e-14	0.00682451	0.000901448	4.09221e-10	0.00707275	0.00113155	1.3374e-08	33.4899	0	22.4809	12.9001	0.229314	2.8904e-06	cg14205864	42744451	ATCACATAATAACTCTACRTCCCACTTTCAAAAACTACCTTCCCATTTCC			II			GGAAATGCTGGGTCACATGGTAGCTCTACGTCCCACTTTCAGGAACTGCCTTCCCATTTC[CG]CACAGCAGCTGCACTGTTTTTGTTCCCCTGGCGATGTGTACGAGGCTCCAGTCTCCCTGC	37	13	113841719	TCACATGGTAGCTCTACGTCCCACTTTCAGGAACTGCCTTCCCATTTCCG	13	112889720	R			NA	NA	PCID2;PCID2;PCID2	NM_001127203;NM_018386;NM_001127202	Body;Body;Body					TRUE	13:112889688-112889801			TRUE
cg19881557	11	2.20201e-20	-0.013615	0.00147156	1.08894e-08	-0.0148006	0.00258922	8.06641e-14	50.0184	7.45392	63.6138	27.483	0.00218306	4.31488e-05	cg19881557	51755367	TCACCTAAAACCACATAAATAACAAATAACAAAACAAAAATAAAACCCCA	52688415	TCGCCTAAAACCACATAAATAACGAATAACAAAACAAAAATAAAACCCCG	I	A	Red	CATTATCAGGGTCTAGGCAGATGCTAAAAAAGAAAAAACAATGGGTGGAAGTCAGCAGAT[CG]GGGCCTCATTCCTGTTCTGCCACTCGCCACCTATGTGGCCTCAGGCGAGTCACTTAACAG	37	14	20967426	CGGGGCCTCATTCCTGTTCTGCCACTCGCCACCTATGTGGCCTCAGGCGA	14	20037266	F			NA	NA								TRUE				NA
cg02246876	12	5.92524e-13	-0.00813776	0.0011299	1.13834e-07	-0.00807537	0.00152275	7.07325e-08	30.3097	0	36.1376	17.2245	0.101408	9.11661e-06	cg02246876	21636465	CTACTAAAAACCTAAAACCCTAAAACATAAACCATAAATAAATAACAACC			II			ACAGTGCAACTTTATTCAGCCATATAATCATTATGCTGGGTCCTGCCCTCTTTGCCACCC[CG]GTTGCCATTTATCCATGGTCTATGTCTCAGGGTTCTAGGCCCCCAGCAGGATGGGGGTCC	37	14	23586582	TGCTGGGGGCCTAGAACCCTGAGACATAGACCATGGATAAATGGCAACCG	14	22656422	F			NA	NA	CEBPE	NM_001805	3'UTR					NA				NA
cg01242348	11	4.15483e-15	-0.00692873	0.000882622	7.25152e-11	-0.00714116	0.00109605	3.78022e-09	36.0089	0	27.1612	13.7289	0.185718	3.39023e-06	cg01242348	55774314	AATAACCTTAAATACCAACTAAAACAAAAACACAACAACATCACCATACA	37804337	AATAACCTTAAATACCGACTAAAACGAAAACGCAACAACATCGCCGTACG	I	C	Grn	TACTCCAGCACCTTCTGCTGCGTCTCCAGAATGCGCCTCTTGGCCTTGTCTCGGCTCTTG[CG]CACGGCGATGTTGTTGCGCTCCCGCCTCAGCCGGTACTCAAGGCTATCTTTGTTCACTGC	37	14	23586886	CGCACGGCGATGTTGTTGCGCTCCCGCCTCAGCCGGTACTCAAGGCTATC	14	22656726	F			NA	NA	CEBPE	NM_001805	Body					NA	14:22656634-22656816			NA
cg03523676	12	2.80421e-14	-0.00973802	0.00128013	2.80421e-14	-0.00973802	0.00128013	1.07736e-08	33.8131	0	0	10.0204	0.528552	0	cg03523676	65744335	CAAAAACACTAAACTATCCTTATCACACATATACTCACTCAAACTAACCC			II			GTTCAGCAAGGTATGTGATGGCTTTTAAGGAGCACGGGAAGATCACATCCTGCTGTATTC[CG]GGTTAGTTTGAGTGAGTACATGTGTGACAAGGACAGCCCAGTGTTCCTGTATATGTGACT	37	14	24540235	CGGGTTAGTTTGAGTGAGTACATGTGTGACAAGGACAGCCCAGTGTTCCT	14	23610075	F			NA	NA	CPNE6	NM_006032	TSS1500					NA				NA
cg08189198	12	4.74052e-13	-0.010031	0.00138693	8.95001e-13	-0.0100466	0.00140596	6.24479e-08	30.5657	0	1.66706	11.1865	0.427775	4.12179e-07	cg08189198	63770500	ACATCTTTAATCCAAACCAAATTACAAAACTCTCTAACTTAAAAATAATC			II			TCACTAACCAAGCATCTTTAATCCAAGCCAAATTACAGAACTCTCTAACTTAGAGGTGAT[CG]TCCATACGGCAGATCATTACAACATGAAAAACGTAAGCTAAGATGTTGAACACAGCCAGA	37	14	51290136	CATCTTTAATCCAAGCCAAATTACAGAACTCTCTAACTTAGAGGTGATCG	14	50359886	R			NA	NA	NIN;NIN;NIN;NIN;NIN	NM_182946;NM_020921;NM_182944;NM_016350;NM_016350	5'UTR;5'UTR;5'UTR;1stExon;5'UTR					NA				NA
cg02464912	11	2.22373e-13	0.00278127	0.000379198	4.89344e-07	0.00355783	0.000707259	2.12431e-09	31.4345	5.72372	59.7475	24.8432	0.0056508	2.64833e-06	cg02464912	36652445	ACATTACRAAATAATCTCTCCCTCACACCACCTCTAATATCCCAAAAAAC			II			GTCGCGAACCTGCATTGCGAGGTGGTCTCTCCCTCACACCACCTCTGATGTCCCAAAAGA[CG]GGGAGAAAGTTGCCCGCCCCGGGCTGCGGCGGGGCCTGCTGCTCCGCCCCGGCGCTGGCG	37	14	64319543	CATTGCGAGGTGGTCTCTCCCTCACACCACCTCTGATGTCCCAAAAGACG	14	63389296	R			NA	NA	SYNE2;SYNE2	NM_015180;NM_182914	TSS200;TSS200	chr14:64319622-64320526	N_Shore			NA	14:63388821-63390597			NA
cg10919522	12	3.92175e-15	0.0113522	0.00144478	1.8796e-09	0.0132131	0.00219929	5.78961e-10	36.0753	3.56775	49.3166	21.7034	0.0267746	2.57056e-05	cg10919522	18646383	TAATAAATCCTTTCTAAAAACTAAAACCAATTTCTCAATAACCTTTACAC			II			CATGGCATTTTATTAACAGACTCTCCGAGTTTCACTTTCTGGCTCAAAAGCGTCCTGGTG[CG]TGTAAAGGTTATTGAGAAACTGGCCTCAGTCCCTAGAAAGGACCCACCATCTCCATCGCT	37	14	74227441	GGTGGGTCCTTTCTAGGGACTGAGGCCAGTTTCTCAATAACCTTTACACG	14	73297194	F			NA	NA	C14orf43;C14orf43	NM_001043318;NM_194278	5'UTR;TSS1500	chr14:74225626-74227209	S_Shore			TRUE				NA
cg21113318	12	4.73211e-15	-0.00894728	0.00114213	1.53164e-09	-0.00892697	0.00147773	2.13712e-09	35.8592	1.17913	31.6859	16.1021	0.137383	7.64764e-06	cg21113318	66627488	AAACAAAATTTATCTTCCRTTTCCTCAACCCCTATTATCTAATAACAATC			II			TGGGGCAGGGAGTGCACCCTTCAAAACCCAGAGGTACATGACACACATTGCTTTACAAAG[CG]ACTGTTATCAGATAACAGGGGTTGAGGAAACGGAAGACAAATTTTGTCTGGGGAGAGAAT	37	14	92983645	GACAAAATTTGTCTTCCGTTTCCTCAACCCCTGTTATCTGATAACAGTCG	14	92053398	F	rs35192844		NA	NA	RIN3	NM_024832	Body	chr14:92979726-92981228	S_Shelf			NA		14:92983600-92984000	Unclassified_Cell_type_specific	NA
cg16324306	12	1.58828e-14	-0.00926773	0.0012067	1.14223e-09	-0.00947215	0.00155583	7.76231e-09	34.4666	0	29.8816	15.6878	0.153124	7.94036e-06	cg16324306	54752370	TAAATTCTATTAAAACCACATTTTTCTAATTTTCCTCTATCTCTCTAACC			II			GGGGCAAAGATGATGCCATTGTCCAACTAGGTAGAACTGATAAAGAAAATAAAAATGGAA[CG]GCCAGAGAGATAGAGGAAAACTAGAAAAATGTGGTCTCAATAGAATTCAAAAGAGGAAAC	37	14	93786330	CGGCCAGAGAGATAGAGGAAAACTAGAAAAATGTGGTCTCAATAGAATTC	14	92856083	F			NA	NA	BTBD7;BTBD7	NM_018167;NM_001002860	5'UTR;5'UTR					TRUE				NA
cg22908922	11	3.16825e-13	-0.00775743	0.00106455	5.52584e-08	-0.00783817	0.00144256	3.26483e-08	31.0281	0.653855	35.9937	15.6235	0.110931	7.42837e-06	cg22908922	42737379	ACRAAAACTATACACACACAATACAAAAAAACACCTATTACCCCTAAAAC			II			GGTGCCGGGCTGTCCCTGAGGGCCACCCTGCTGGCCTGGCCATTCTCGTCCTGCCCCCGG[CG]CTCCAGGGGCAACAGGTGCTCCTCTGCACTGTGTGTGCACAGTCTCCGCCTGTAAGACAG	37	14	105855008	CGGAGACTGTGCACACACAGTGCAGAGGAGCACCTGTTGCCCCTGGAGCG	14	104926053	F			NA	NA	PACS2;PACS2	NM_015197;NM_001100913	Body;Body	chr14:105851751-105851987	S_Shelf			NA				TRUE
cg07814318	12	3.8698e-27	-0.017363	0.00160929	4.43983e-18	-0.0174099	0.00200878	3.65952e-16	68.0196	0.120725	26.6253	14.9915	0.182884	1.19289e-05	cg07814318	19793449	AAAACATTAAAAACRTTTAAAACAATACCAACAAAACCACTATCACTCCC			II			TTGCATGTGTGAGAACATTGAGAACGTTTAAAACAGTACCAGCAAAACCACTGTCACTCC[CG]CACGCCTGGTGGCTGGCTCTCTTGGCCATCTTCAGTTCTGGTTTTACAGAGATTGGAAAG	37	15	31624584	CGGGAGTGACAGTGGTTTTGCTGGTACTGTTTTAAACGTTCTCAATGTTC	15	29411876	R			NA	NA	KLF13	NM_015995	Body	chr15:31617763-31620908	S_Shelf			NA				NA
cg25790365	12	7.90001e-15	-0.00903215	0.00116256	1.99248e-13	-0.00903461	0.00122932	4.9328e-09	35.2697	0.100783	6.54899	11.7709	0.38111	1.20665e-06	cg25790365	37715486	CCAAACCAACCATTTCTAAAACTATTTCTCCATAAAACCTTAAAAAATTC			II			CTCTGTCAACCAAAAGAGAAAATAATGTGGGGTTTTGGATTCATGCTGCCCTCAATGAGG[CG]AATTCTCCAAGGCTCTATGGAGAAACAGCCCTAGAAATGGTTGGCTTGGATTTGGTTCTC	37	15	50549957	CAAGCCAACCATTTCTAGGGCTGTTTCTCCATAGAGCCTTGGAGAATTCG	15	48337249	F			NA	NA	HDC	NM_002112	Body					TRUE				NA
cg06192883	12	1.62956e-28	-0.0155863	0.00140714	4.5292e-25	-0.0155338	0.00150195	5.82286e-17	71.691	0.121157	8.73597	12.0529	0.359677	2.36709e-06	cg06192883	37782356	CCTCAAAACACAATATAAAAAACCATAAAAACAATCCTACCCCTCCCTAC			II			GCACTAAAAAGCCTCAGGACACAGTGTAGGAAGCCATGGAAACAGTCCTGCCCCTCCCTG[CG]CTCTACCCACACCCCCTGCTGACCAATATCACAGTAACACAGAGCTGGCTTTGACGTGCC	37	15	52554171	CGCAGGGAGGGGCAGGACTGTTTCCATGGCTTCCTACACTGTGTCCTGAG	15	50341463	R			NA	NA	MYO5C	NM_018728	Body				DMR	TRUE		15:52553544-52554979	Unclassified	TRUE
cg24590708	12	8.76904e-13	-0.0144709	0.00202431	8.76904e-13	-0.0144709	0.00202431	9.17734e-08	29.86	0	0	4.14758	0.965399	0	cg24590708	70662377	TTAAACACRTTAAATTTAAACAAAACCATCTAACTTTTTAAAAAACTACC			II			CCTTCTGAGTCAAAAACAATTCAGCTGCAGGTGCTGCTATGGGAAAAAAATGCAAAGGGG[CG]GCAGCTTTTCAAAAAGTCAGATGGCTTTGTCCAAATTTAACGTGTCCAACATTTCAAGTT	37	15	52554357	TGGACACGTTAAATTTGGACAAAGCCATCTGACTTTTTGAAAAGCTGCCG	15	50341649	F	rs7169177		NA	NA	MYO5C	NM_018728	Body				DMR	TRUE		15:52553544-52554979	Unclassified	TRUE
cg07728579	12	2.60963e-13	-0.00954414	0.00130507	3.27458e-05	-0.00923895	0.00222439	1.64206e-08	31.2508	1.72668	59.7608	27.3365	0.0040865	3.16864e-05	cg07728579	25650454	TAAATTACCACTTCTTACTACTCAAATATCACCAAAAAAAATCACATACC			II			CCTGCTGTGGCTGAGTTGCCACTTCTTACTACTCAAGTGTCACCAGGAGAGGTCACATGC[CG]TGCTCTGAGTTACTTTCTGTGCTGTGAGGGGTTTTAGACTTGTGGCTCTACCATGGGTCT	37	15	83475013	CGGCATGTGACCTCTCCTGGTGACACTTGAGTAGTAAGAAGTGGCAACTC	15	81272067	R			NA	NA	FSD2	NM_001007122	TSS1500	chr15:83478366-83479273	N_Shelf			NA		15:83474848-83475417	Unclassified_Cell_type_specific	NA
cg24002003	12	7.83174e-18	0.0110166	0.0012807	4.65618e-07	0.0120984	0.0024005	2.50527e-12	43.2369	7.26759	66.2163	32.5601	0.000619792	4.06829e-05	cg24002003	50709480	ATTCAAAAACCAAAACTCTCCTCCTACTACTTTTAACCRTTTCTACTAAC			II			AAAGGGACTGAATGGACCCTGGAACGCTGCCACAGGAAAAACAACCACCACAACTTTGCT[CG]CCAGCAGAAACGGCCAAAAGCAGCAGGAGGAGAGTCTTGGCCTCTGAATCATAGTGGTGT	37	15	101668143	CGCCAGCAGAAACGGCCAAAAGCAGCAGGAGGAGAGTCTTGGCCTCTGAA	15	99485666	F			NA	NA								TRUE		15:101667410-101668295	Promoter_Associated	TRUE
cg05958351	12	6.31591e-11	-0.00651799	0.000997235	0.000604873	-0.00622116	0.00181406	2.87505e-08	24.9623	7.07117	63.5111	30.1461	0.00150297	2.19123e-05	cg05958351	47793490	TCATCTTCTAATACCAATCCTCCTCACRATTTAAAACTAAATCCTTCTTC			II			TAAGTGCAGGTCAAAAACATGCTGCAGGGGAAGCAGAAATTAAGTGGGGTAGGGGAGAGG[CG]AAGAAGGACCTAGTTTTAAACCGTGAGGAGGATTGGTACTAGAAGATGAAAATGAGGATT	37	16	2804731	CATCTTCTAGTACCAATCCTCCTCACGGTTTAAAACTAGGTCCTTCTTCG	16	2744732	F			NA	NA	SRRM2	NM_016333	5'UTR	chr16:2806311-2806579	N_Shore		RDMR	NA		16:2804684-2805001	Promoter_Associated_Cell_type_specific	NA
cg03819286	11	2.95717e-18	-0.0100562	0.00115415	5.11012e-09	-0.0109122	0.00186739	8.15776e-12	44.3605	3.89539	56.0069	22.7309	0.0117849	1.94583e-05	cg03819286	25623363	AATAACRCTACRAACAAAATTACAAAAATCRCTTTCAAAATAAAAACCTC			II			AAAGCGATCTATTTGCAGAGCTGTGTGTGACTCAAAAGCCAGGGAACACCTTGCACACTG[CG]AGGTTTTCATTCTGAAAGCGATTCTTGCAATCTTGCCCGCAGCGCCATTTCATGCGGCTC	37	16	4673974	ATGGCGCTGCGGGCAAGATTGCAAGAATCGCTTTCAGAATGAAAACCTCG	16	4613975	F			NA	NA	MGRN1;MGRN1;MGRN1;MGRN1	NM_001142291;NM_001142290;NM_001142289;NM_015246	TSS1500;TSS1500;TSS1500;TSS1500	chr16:4674706-4675453	N_Shore			NA		16:4673732-4675770	Promoter_Associated	NA
cg01210113	12	1.75901e-13	0.00493441	0.000669895	4.27856e-11	0.00498073	0.000755331	3.39218e-08	31.7036	0	16.0515	13.1033	0.286629	1.07266e-06	cg01210113	39603424	CTATTCTACTAAAAAACTAAACACCAAACTCACAAAAAACCAAACAATAC			II			CACCTTGTGGGCTGTTCTGCTGGAGGGCTGGGCACCAGGCTCACAGGAAGCCAGGCAGTG[CG]AAACCCTGAGGGGCTCAGAGTGCTCGGTAGGATGGGACCAGGCTCTGACCCCAGACCTGC	37	16	11352835	CGCACTGCCTGGCTTCCTGTGAGCCTGGTGCCCAGCCCTCCAGCAGAACA	16	11260336	R			NA	NA				chr16:11348541-11350803	S_Shelf			NA		16:11352455-11353043	Unclassified_Cell_type_specific	NA
cg03187795	11	2.16018e-13	-0.00659131	0.000898183	4.41152e-09	-0.00651995	0.00111111	3.43195e-08	31.4677	0.0918873	26.3264	13.5734	0.193355	3.34695e-06	cg03187795	51749463	CRATCTTCCCTCCATACACACACATCTCTAAATTTCATTATATACCCAAC			II			AACTTAAATGAGGCTGGTTAAAGTTAAAATCCAGTCCAACTGGTGTTCTTAGAAGAGGAA[CG]TTGGGCACATAATGAAACTTAGAGATGTGTGTGCATGGAGGGAAGACCGCACAAGGACAC	37	16	23535137	CGTTGGGCACATAATGAAACTTAGAGATGTGTGTGCATGGAGGGAAGACC	16	23442638	F	rs11327489		NA	NA	EARS2;EARS2	NR_003501;NM_001083614	Body;3'UTR					NA				NA
cg14237301	11	5.76992e-17	-0.0116353	0.00139014	5.76992e-17	-0.0116353	0.00139014	3.19925e-10	40.9342	0	0	7.84084	0.64438	0	cg14237301	45804428	CRACACCTTTATCTCCTACCTCCTAAAAAATACAATCCCCACTATAAAAC			II			TAGGATTCCCTCGGCACCTTTGTCTCCTACCTCCTGGGAGATGCAGTCCCCACTGTAGAG[CG]GGAGGCGCAGGCGGCTGAGGAACTGGGGGTGGTGGCGGTGGGAAAGACAGGGAAGATTGT	37	16	28506477	GGCACCTTTGTCTCCTACCTCCTGGGAGATGCAGTCCCCACTGTAGAGCG	16	28413978	R		rs28593349	NA	NA	APOB48R	NM_018690	Body	chr16:28509237-28509509	N_Shelf			NA		16:28505193-28506590	Promoter_Associated	NA
cg00607627	12	2.25717e-12	0.00733775	0.00104562	8.43473e-06	0.00861461	0.0019342	2.68544e-09	28.7759	7.80703	65.8155	32.1784	0.000714046	2.65063e-05	cg00607627	25773352	TAAATCATTCCTCAAAACTCTAAATAAATCTCTACCCTTCTAAACTAAAC			II			CCTGAAGACTGTGGGTCATTCCTCAGGGCTCTGGGTGAGTCTCTGCCCTTCTGGGCTGGG[CG]ACTGAGATGGGGGACTGCTCTTCTCCGAGTGAGCTGGCTGAGTGTGACCGTGAGTCACGC	37	16	28995994	CGCCCAGCCCAGAAGGGCAGAGACTCACCCAGAGCCCTGAGGAATGACCC	16	28903495	R			NA	NA	LAT;LAT;LAT;LAT	NM_001014989;NM_001014987;NM_014387;NM_001014988	TSS200;TSS1500;TSS1500;TSS1500					NA		16:28995820-28997267	Unclassified_Cell_type_specific	NA
cg04716530	11	2.00249e-13	0.00702232	0.000955596	2.00249e-13	0.00702232	0.000955596	3.43826e-08	31.5548	0	0	9.52538	0.483071	0	cg04716530	32649445	AAAAAACTACCTCATACCACCAACTAACCCAAACAAAAATCAAAAAAACA	27671323	AAAAAACTACCTCGTACCACCGACTAACCCAAACGAAAATCGAAAAAACG	I	A	Red	GCTGTGCCCCACAAGTCCTCCTCCTGATGCCCGCCCTGGGGCAGCCCCCGAGGCGGTGGC[CG]CCTCCCCGACCCTCGCCTGGGCTAGTCGGTGGCACGAGGCAGCTCTCCAGGGGTTCCCGT	37	16	30485684	GGAGAGCTGCCTCGTGCCACCGACTAGCCCAGGCGAGGGTCGGGGAGGCG	16	30393185	F			NA	NA	ITGAL;ITGAL	NM_002209;NM_001114380	Body;Body	chr16:30485382-30485721	Island			NA	16:30392948-30393312	16:30485637-30485711	Promoter_Associated	NA
cg07175797	12	1.06381e-20	-0.00965841	0.00103526	2.71029e-14	-0.0100013	0.00131399	1.61371e-12	50.859	0.523503	28.6156	15.4095	0.164505	5.44884e-06	cg07175797	10801427	CCRCATAAATCCTATCTAAACTCCAAAACCACCAAAAACAAAAATATCAC			II			TCGTGAGGTGAGAGTAAGTAAGGGACCCCCTGGGACTGCAGTCTCCTCAGGAAGAGGGGA[CG]TGATACCTCTGCTCTTGGTGGCTTTGGAGTTCAGACAGGACCCATGCGGTGTGGGTGAGG	37	16	50317656	CGCATGGGTCCTGTCTGAACTCCAAAGCCACCAAGAGCAGAGGTATCACG	16	48875157	F	rs78467711		NA	NA								TRUE				NA
cg02879453	12	9.15787e-19	-0.0130103	0.00147093	1.33579e-09	-0.0130716	0.00215595	2.14114e-11	45.7132	0.50881	46.1051	20.4101	0.0400237	2.31463e-05	cg02879453	19777440	CCCTCCCCTAACTTAAACCATTAAATCAAATTCCTATCTACTTCRTCTCC			II			CCTGATGCTAGCCCTCCCCTGACTTGGACCATTAGGTCAAGTTCCTGTCTGCTTCGTCTC[CG]CAGAGCTGAGGAACTGCGTGTGGAGTCAGCCCAGTCTGGATGCACAGGAGGATGCTGGCG	37	16	50321818	CCTCCCCTGACTTGGACCATTAGGTCAAGTTCCTGTCTGCTTCGTCTCCG	16	48879319	R			NA	NA	ADCY7	NM_001114	TSS200					NA				NA
cg06897661	12	2.67183e-18	-0.0122405	0.00140299	5.45136e-06	-0.0120523	0.00265082	1.11289e-11	44.4775	3.0505	67.2718	33.6101	0.000418775	5.06777e-05	cg06897661	36609305	CTCATTAAAAAAATAACACCCCTTAACTAACATCCTCCACCCTTAACACA	66709387	CTCGTTAAAAAAATAACGCCCCTTAACTAACATCCTCCACCCTTAACACG	I	C	Grn	TGTTGGCAGACAGATGCCCTCCAGGCCCTGGGGCCTCCTTAACGGCCCCTTAACGACACG[CG]TGCCAAGGGTGGAGGATGCCAGCCAAGGGGCGCTACTTCCTCAACGAGGGCGAGGAGGGC	37	16	50322074	CTCGTTGAGGAAGTAGCGCCCCTTGGCTGGCATCCTCCACCCTTGGCACG	16	48879575	F			NA	NA	ADCY7;ADCY7	NM_001114;NM_001114	5'UTR;1stExon					NA				NA
cg23580000	12	2.41144e-17	-0.0124668	0.00147152	1.16652e-06	-0.0126603	0.00260433	6.01256e-11	41.9399	2.22165	62.2345	29.1271	0.00216908	4.48304e-05	cg23580000	17640408	AAAAACRTAAACAACAACRACCCATACTAACTAATAAACTAATACTTCTC			II			AGCCAAGGGGCGCTACTTCCTCAACGAGGGCGAGGAGGGCCCTGACCAAGATGCGCTCTA[CG]AGAAGTACCAGCTCACCAGCCAGCATGGGCCGCTGCTGCTCACGCTCCTGCTGGTGGCCG	37	16	50322156	CGAGAAGTACCAGCTCACCAGCCAGCATGGGCCGCTGCTGCTCACGCTCC	16	48879657	F	rs61731918		NA	TRUE	ADCY7	NM_001114	1stExon					NA				NA
cg01243823	11	3.43306e-11	0.0118142	0.00178282	1.57221e-05	0.0154933	0.0035878	6.83798e-09	25.6593	9.16784	69.3015	32.5749	0.000320991	8.634e-05	cg01243823	26666376	ACCAAAACTTAAAACTCCTAAAAAATCACTTACCCTCAAATTCCCAAAAC			II			TCAGGGACCCTGCCAGGGCTTGAAGCTCCTGGAGGGTCACTTGCCCTCAAATTCCCAGAA[CG]CACAGCAGGTCACTGATGATAGCAGTGGCAGCAGTCTGTGCACGGTGGTTTCGAGGGCGT	37	16	50732212	CCAGGGCTTGAAGCTCCTGGAGGGTCACTTGCCCTCAAATTCCCAGAACG	16	49289713	R			NA	NA	NOD2	NM_022162	Body				DMR	NA				NA
cg08159663	12	8.25066e-18	0.0109701	0.00127617	1.00779e-07	0.0112489	0.00211234	2.32919e-11	43.1768	2.87726	54.3842	24.1145	0.0122591	2.50267e-05	cg08159663	37769441	CAAAATCTATATCCTTCCCACTCTAAATAAAACTTAAACCAAAAATATCC			II			AGGAATCACTGCAAAGTCTGTGTCCTTCCCACTCTGAGTAGGACTTGAACCAGGGATGTC[CG]ATGCTGATGCTTGTGTCCTGACCACTACCTTGCAGCGTCCTCACCCACACCCACCCCAGG	37	16	57022486	CGGACATCCCTGGTTCAAGTCCTACTCAGAGTGGGAAGGACACAGACTTT	16	55579987	R			NA	NA	NLRC5	NM_032206	TSS1500	chr16:57023190-57023768	N_Shore			TRUE				NA
cg09018739	12	1.0148e-13	-0.00929426	0.0012494	1.0148e-13	-0.00929426	0.0012494	2.35414e-08	32.3353	0	0	7.95164	0.71763	0	cg09018739	45687382	ATACCRTAATACAAACTTCCAAACTACCCATATCCATCATCATCRTAAAC			II			GGAGACACGGCATGCCGTGGTGCAGGCTTCCAAGCTGCCCATGTCCATCATCATCGTGGG[CG]TGGGCAATGCGGACTTCGCTGCCATGGAGTTCCTGGATGGGGACAGCCGCATGCTGCGCT	37	16	57180107	CGCCCACGATGATGATGGACATGGGCAGCTTGGAAGCCTGCACCACGGCA	16	55737608	R			NA	NA	CPNE2	NM_152727	Body					NA	16:55737602-55737696			NA
cg07512993	12	1.28261e-13	-0.00880937	0.00118918	1.42002e-13	-0.00881113	0.00119159	2.81267e-08	32.0663	0	0.250247	11.0276	0.440954	4.47689e-08	cg07512993	57759311	TAAACTACCCAACCCAAAATAAAACTAACCTTCCCCACAACACAATAAAC			II			TCCCTCACATCTGAGCTGCCCAACCCAAGATGAAACTGACCTTCCCCACAACACAATGAG[CG]TTTTTCAAATCCTTTCACAATCATCCCTTAAGCTTTAACAGCCCAAATCTACCTGAAGGA	37	16	66582592	CGCTCATTGTGTTGTGGGGAAGGTCAGTTTCATCTTGGGTTGGGCAGCTC	16	65140093	R			NA	NA	TK2	NM_004614	Body	chr16:66583236-66584135	N_Shore			NA		16:66582521-66584366	Promoter_Associated	NA
cg26899718	11	1.50551e-12	-0.00780491	0.00110333	1.85806e-09	-0.00831986	0.00138439	6.09034e-08	29.2402	1.18419	26.5075	13.6068	0.191692	5.16174e-06	cg26899718	40756453	CCRAAATCTCCTACCTTAAAAAACAAAACTCCCTTAAAAACCAAAACATC			II			CTCAGGCTGGGCCGAGGTCTCCTACCTTGAGAAACAGAGCTCCCTTAGAGGCCAGGGCAT[CG]TCGTTACACTTGTTGGGGTAACAGTGATAGGCCACGTCCATGATGGGGTAGCGGCTGGCA	37	16	68404797	CGAGGTCTCCTACCTTGAGAAACAGAGCTCCCTTAGAGGCCAGGGCATCG	16	66962298	R			NA	NA	SMPD3	NM_018667	Body	chr16:68404907-68406273	N_Shore			NA	16:66962231-66963657	16:68404755-68405672	Unclassified_Cell_type_specific	NA
cg00259097	11	1.29851e-12	-0.00742799	0.00104701	1.29851e-12	-0.00742799	0.00104701	1.07137e-07	29.4098	0	0	8.99512	0.532567	0	cg00259097	51662380	AAACTAAACTACACTCAACTAAAAATATAAATCRCTTACTACRACTTCTC			II			CCTTGGACCCTGGAGCTGAGGCCCTTAGTGGAAGGGAGGAGGAGGGCAGTGTCACAGCTG[CG]AGAAGCCGCAGCAAGCGATTCACATCCTCAGCTGAGTGCAGCTCAGCCCTCACAGTGCTC	37	16	70770604	GGCTGAGCTGCACTCAGCTGAGGATGTGAATCGCTTGCTGCGGCTTCTCG	16	69328105	F			NA	NA	VAC14	NM_018052	Body					TRUE				NA
cg03014634	12	1.78502e-15	-0.00946442	0.00118968	1.78502e-15	-0.00946442	0.00118968	2.19935e-09	36.9811	0	0	8.72667	0.647105	0	cg03014634	10649453	ACAAAACACACAAATAACCACCAAACCRATAAAATCCACAAACCTAACAC			II			AGCCGCTTGGGCGAGAAGGAGCCCTTCTTCCCCTTCCTCACCGTGTACCCGCCTGCCCCT[CG]TGCCAGGCCTGTGGACTCCACCGGCCTGGTGGCTACCTGTGTGCTCTGCTACCATGACCT	37	16	85205030	CAGAGCACACAGGTAGCCACCAGGCCGGTGGAGTCCACAGGCCTGGCACG	16	83762531	F			NA	NA				chr16:85204598-85205031	Island			NA	16:83759650-83762911			NA
cg03699074	12	1.60899e-12	0.00932774	0.00132032	5.54721e-06	0.0103412	0.00227631	8.02903e-09	29.164	5.23529	59.3783	27.0791	0.00447043	3.23761e-05	cg03699074	23641470	CRTCCCRTTCACACTAATCRTTCCATTTCCTCTTATATCTAAATAAAAAC			II			ACTCTGCCCAAGGAGCAGCTGCCATCTGAGAGGGGGGGCATTCCCTGCAGGGAGGACACC[CG]CTCCCACTCAGACACAAGAGGAAATGGAACGATCAGTGTGAACGGGACGTTTCAGAAGCT	37	16	88849875	GTCCCGTTCACACTGATCGTTCCATTTCCTCTTGTGTCTGAGTGGGAGCG	16	87377376	F			NA	NA	FAM38A	NM_001142864	Body	chr16:88850204-88850537	N_Shore		RDMR	NA		16:88849291-88850949	Promoter_Associated	NA
cg15380836	12	1.94021e-12	0.00479412	0.000681107	3.19954e-08	0.00503002	0.000909562	1.02468e-07	28.9494	0.660043	34.3235	16.7488	0.11553	3.09534e-06	cg15380836	56755423	AAAACTCCACTCAAATAACCACTTACAACCCTAAACCTCAACTCTTAAAC			II			GGGCTCTGTCCTTTCCACCCCCAAGGTCACAGGAAACAAGACAGCCAACTTCCAGCCAGG[CG]TCCAAGAGCTGAGGTTCAGGGCTGCAAGTGGTCACTTGAGTGGAGCCCTCCCCACAGGCC	37	17	1553341	GGGCTCCACTCAAGTGACCACTTGCAGCCCTGAACCTCAGCTCTTGGACG	17	1500091	F			NA	NA	RILP;RILP	NM_031430;NM_031430	5'UTR;1stExon	chr17:1551730-1553249	S_Shore			NA				NA
cg09664445	12	2.84652e-17	-0.00884912	0.0010469	6.09679e-15	-0.00883255	0.0011321	1.61551e-10	41.7487	0.440763	9.63459	12.1728	0.350796	1.47651e-06	cg09664445	42734488	ACAAATCCTCTAAAAAACCTAAATTTCTTTTCTAATTCCTCCTCTCTACC			II			TGCTAGTGAAGAGACAAAGCACACCCTTGCCCCGGCCTGGAGGCGCCGGGAGCTCAAAGG[CG]GCAGAGAGGAGGAACTAGAAAAGAAACTTAGGCCTCCCAGAGGACCTGTGTGCTGCCCAA	37	17	2612406	CGGCAGAGAGGAGGAACTAGAAAAGAAACTTAGGCCTCCCAGAGGACCTG	17	2559156	F			NA	NA	KIAA0664	NM_015229	5'UTR	chr17:2614320-2615630	N_Shore			NA		17:2612254-2612603	Promoter_Associated_Cell_type_specific	TRUE
cg04464719	11	1.40888e-13	-0.00827384	0.00111877	1.34438e-11	-0.00837496	0.00123821	2.8994e-08	31.9585	0	14.5268	11.6996	0.305666	2.41823e-06	cg04464719	11689456	AACTACCACCCAAAACCTAAACCACTAAACTAAACAAAAACAACCAAACA	62707400	AACTACCACCCGAAACCTAAACCGCTAAACTAAACAAAAACGACCAAACG	I	C	Grn	ATTTGTGCAGTCTCGTCCAGAGCGTTAGGGAGGTGGAATCAGGCAGGAGGAGCTCCTTCG[CG]TCTGGCCGCCTTTGCTCAGCCCAGCGGTTTAGGCTTCGGGTGGCAGTTGCGTGCATCAGT	37	17	3824422	AACTGCCACCCGAAGCCTAAACCGCTGGGCTGAGCAAAGGCGGCCAGACG	17	3771171	F			NA	NA				chr17:3827795-3828137	N_Shelf			NA	17:3771124-3771259			NA
cg10183965	11	1.86766e-13	-0.00969906	0.00131818	7.63283e-09	-0.00947466	0.00164024	1.73779e-08	31.6348	1.27273	28.3358	13.954	0.175102	7.90307e-06	cg10183965	53722398	CRATTTAAACTTCRAATAACAATTACRTACATCAATAATTAATTCCTCTC			II			GCTCAGCCCAGCGGTTTAGGCTTCGGGTGGCAGTTGCGTGCATCAGTGGTTGGTTCCTCT[CG]GTTGCGTGGACGTACTGCAGCTTGCTTATCCTTCATCTGTTCATGGATATCTGAGGCCTG	37	17	3824497	GGTTTAGGCTTCGGGTGGCAGTTGCGTGCATCAGTGGTTGGTTCCTCTCG	17	3771246	R			NA	NA				chr17:3827795-3828137	N_Shelf			NA	17:3771124-3771259			NA
cg01798813	10	2.47924e-13	-0.00563556	0.000769882	1.76026e-10	-0.00565922	0.000886897	4.31341e-08	31.3096	0	20.4937	11.3199	0.25442	1.57477e-06	cg01798813	67676440	CTCATTTATCAAAAAACAAAAACAATAAAAAATCAACCTCAAACCACACA	36709436	CTCATTTATCGAAAAACAAAAACGATAAAAAATCAACCTCGAACCACGCG	I	A	Red	CGCGCTGAGCGCCTCTGTGCTGCAGCCGTGGCTGGGGGCCGGGGCTCTCCACCCGCCTCC[CG]CGTGGTTCGAGGCTGACTTCCCACCGCTTCTGCCTCTCGATAAATGAGGCTCAGCTGGTG	37	17	3906674	CTCATTTATCGAGAGGCAGAAGCGGTGGGAAGTCAGCCTCGAACCACGCG	17	3853423	F			NA	NA				chr17:3907378-3907703	N_Shore			NA	17:3853309-3853642			NA
cg04267691	12	6.64668e-12	0.00793394	0.0011557	5.99657e-07	0.00930201	0.00186364	4.19365e-08	27.5385	3.77322	53.1141	23.4612	0.0152062	1.94058e-05	cg04267691	20614476	AAACCTATACAAAAAACTTCCTTAATTCRCCTTCAACCCRAAAACTAAAC			II			TAAGTCACCATATTCTGGGCCAGGGCAAGCAGGGGTCTCCCTGACCCCACGCTGTTCCCA[CG]CCCAGCTCTCGGGCTGAAGGCGAATTAAGGAAGCCTCCTGCACAGGCTCTGAGAGAACTG	37	17	9862752	CGCCCAGCTCTCGGGCTGAAGGCGAATTAAGGAAGCCTCCTGCACAGGCT	17	9803477	F	rs7217708		NA	NA	GAS7;GAS7;GAS7;GAS7;GAS7	NM_201432;NM_001130831;NM_201433;NM_003644;NM_003644	Body;Body;Body;5'UTR;1stExon					NA		17:9861655-9863404	Unclassified_Cell_type_specific	TRUE
cg20544516	10	1.03298e-13	-0.00822177	0.00110558	1.03298e-13	-0.00822177	0.00110558	2.64298e-08	32.3149	0.00398734	0	7.81391	0.553004	0	cg20544516	18806426	RCRATACATTACTATTACATTACACRTATATAAAACRAATACAATACCTC			II			GCTCTGGGAGGGGCAGGATGGGGGCCCGTGGTGCCAGGGGCCGGCTCCGGGCTGCACTGC[CG]AGGCACTGCACCCGCCTCACACACGTGCAATGCAACAGCAATGCACCGCGGGGCCGCCCG	37	17	17717183	CGGTGCATTGCTGTTGCATTGCACGTGTGTGAGGCGGGTGCAGTGCCTCG	17	17657908	F			NA	NA	MIR33B;SREBF1;SREBF1	NR_030361;NM_004176;NM_001005291	Body;Body;Body	chr17:17715696-17716219	S_Shore			NA	17:17657889-17657969			NA
cg11024682	12	4.21393e-36	-0.0150055	0.0011961	1.37372e-33	-0.0150441	0.00124554	2.25125e-21	91.9644	0.149472	5.12289	11.5939	0.394925	9.72948e-07	cg11024682	61760305	TCAAACCTCTCTCTAAAAACAAATACAAACRCCCTTTAATAACTCTAACC			II			CAGTTCTACCTTCAAACCTCTCTCTGAAGGCAGATGCAGGCGCCCTTTAATGACTCTGGC[CG]ATGTATTCTGTGAGGCCATGAGGGAAATCCTGGGCAGGCCTCATGGCATGCGCTTGTAGG	37	17	17730094	CGGCCAGAGTCATTAAAGGGCGCCTGCATCTGCCTTCAGAGAGAGGTTTG	17	17670819	R		rs2350978	NA	NA	SREBF1;SREBF1	NM_004176;NM_001005291	Body;Body	chr17:17726855-17727282	S_Shelf			NA		17:17729735-17730144	Unclassified_Cell_type_specific	NA
cg16611584	12	2.54822e-12	-0.0179434	0.00256311	1.91844e-05	-0.0223316	0.00522477	5.15159e-10	28.6369	11.2391	67.5727	33.9221	0.000372456	0.000189367	cg16611584	12748344	ACCAAAAATAATTTACTTTATCCTTCCAAAACAAATAAATCAACCCCACC			II			TCTCACCCTGTTCCGCTGAAGCTGCTAGCACCACGCTGCCACTCAAAGCTGCCTGGCTCT[CG]GTGGGGCTGACTCACCTGCTTTGGAAGGACAAAGCAAACCACCTCTGGCACCTGCTTTAC	37	17	19809078	CGGTGGGGCTGACTCACCTGCTTTGGAAGGACAAAGCAAACCACCTCTGG	17	19749670	F	rs77852912	rs56403226	NA	NA	AKAP10	NM_007202	3'UTR					NA				NA
cg08332908	12	3.57672e-12	-0.00782628	0.0011256	2.7779e-08	-0.00872779	0.00157119	8.37653e-08	28.2484	1.76608	38.75	17.9592	0.0825326	1.02603e-05	cg08332908	67603339	AAACACCCATCTTTCTTCCAATAAATTACTTCTCCCCCATCAATCCTTCA	30626507	AAACGCCCATCTTTCTTCCAATAAATTACTTCTCCCCCATCAATCCTTCG	I	C	Grn	CAGCCGATGACCAGACGCCCATCTTTCTTCCAGTGGGTTACTTCTCCCCCATCAGTCCTT[CG]CTCTGCGCCCGCTGACCCAGTCGGGGCTGGCTGGTGGAAGAGGGCGGGGAGAGCCTTCTA	37	17	38465326	AGACGCCCATCTTTCTTCCAGTGGGTTACTTCTCCCCCATCAGTCCTTCG	17	35718852	R			NA	NA	RARA	NM_000964	TSS200					NA		17:38465186-38465482	Unclassified_Cell_type_specific	NA
cg13274938	11	9.94582e-19	-0.010191	0.00115339	2.64044e-15	-0.0102762	0.00129967	3.05903e-11	45.618	0	15.2568	11.8004	0.29864	2.76799e-06	cg13274938	45622359	AAAATAAAAACTATAACTTTTACATTCTATTCCTTCAATATCTAAAAATC			II			CCCCAAATCTGCCCGCTGTAGCCCACGGGAGTTTGCAGAACTCAGCGGGCACCCTCCCCC[CG]ATCTCCAGACACTGAAGGAACAGAATGTAAAAGCCACAGTTCTTATTCTTAATTTGTTTC	37	17	38493822	GAATAAGAACTGTGGCTTTTACATTCTGTTCCTTCAGTGTCTGGAGATCG	17	35747348	F			TRUE	NA	RARA;RARA;RARA	NM_001145301;NM_000964;NM_001145302	Body;Body;Body	chr17:38497527-38498963	N_Shelf			NA				NA
cg03078551	12	6.1184e-19	0.00739999	0.000832408	6.1184e-19	0.00739999	0.000832408	2.18806e-11	46.1788	0	0	8.53969	0.664297	0	cg03078551	57742461	AAACCCTAAAAACCTACRAACCAAAAAATTTCCCAACCAAAATATTTATC			II			CCATCTGCGGGCTGCCTGCTGGAAGTGCTTTAGCCTCTGGGCAGGAAGGCTGATGTTCTG[CG]ACAAACATCCTGGCTGGGAAATCCCCTGGCCCGTAGGTCCCTAGGGCCTGGGCAGCCTCC	37	17	41656298	GGCCCTAGGGACCTACGGGCCAGGGGATTTCCCAGCCAGGATGTTTGTCG	17	39011824	F	rs7216851		NA	NA								TRUE		17:41656191-41656597	Unclassified	NA
cg12866859	11	8.62758e-13	-0.00710524	0.000993629	8.62758e-13	-0.00710524	0.000993629	8.2058e-08	29.8787	0	0	9.46726	0.488405	0	cg12866859	55627369	CTTAATAACATCCCTAACATTCCAACACRTTTACACTATATACCTTTTAC			II			AGACACTCATTCCTATCGTGTCTAACTTGCCAGGCTGTGGTGAGGTCACATGGCTCTGTG[CG]TAAAAGGTACACAGTGCAAACGTGCTGGAATGTCAGGGATGCTATTAAGGAAGCAATAAG	37	17	43224332	TTAATAGCATCCCTGACATTCCAGCACGTTTGCACTGTGTACCTTTTACG	17	40580115	F			NA	TRUE	HEXIM1	NM_006460	TSS1500	chr17:43224933-43227616	N_Shore			NA				NA
cg15804598	12	9.11062e-13	-0.00705536	0.000987688	1.61209e-08	-0.0072134	0.00127689	4.50484e-08	29.8162	1.35246	32.2522	16.2367	0.132569	5.82387e-06	cg15804598	27795304	ATACCAATCACTAAAACCTAAAATCTTAACRCCCTTTCCACTTCTCCTTC			II			CTGGAATGTCAGGGATGCTATTAAGGAAGCAATAAGAAGAAAGGGTCACTGGGTGTGTGG[CG]AAGGAGAAGTGGAAAGGGCGCCAAGATTTTAGGCCTCAGTGACTGGTATGGAGGGTTCTC	37	17	43224418	TACCAGTCACTGAGGCCTAAAATCTTGGCGCCCTTTCCACTTCTCCTTCG	17	40580201	F			NA	NA	HEXIM1	NM_006460	TSS1500	chr17:43224933-43227616	N_Shore			NA				NA
cg01130991	12	3.18874e-23	-0.0151272	0.00152391	8.67971e-08	-0.0139303	0.00260263	3.65132e-14	57.5778	1.36926	59.5342	27.1834	0.00431083	4.32462e-05	cg01130991	36665345	AAACAAATTTCTATCTACAATAAAAAACCTTAATACAACATAACAATACC			II			AGGGGTAGAGGGAGGTGCACAGTCGGGTAGTATGTAGTGAGTGACTGGCAGATTCCAATA[CG]GTATTGTCATGTTGCATCAAGGTTCCTCATTGCAGACAGAAATCTGCCTCCACACATGAA	37	17	46510392	CGGTATTGTCATGTTGCATCAAGGTTCCTCATTGCAGACAGAAATCTGCC	17	43865391	F			NA	NA				chr17:46507344-46507778	S_Shelf			NA		17:46510332-46510465	Unclassified_Cell_type_specific	NA
cg02650017	12	2.07704e-25	0.00575372	0.000552347	1.52087e-09	0.00713774	0.00118133	1.10697e-18	63.4053	16.3239	72.5996	40.1454	3.3784e-05	1.03206e-05	cg02650017	67794324	TAAAAAACRACTACAAATATACRCCTCCACCTACAACAAATACTAAAATC			II			CCTTCCCCGCCCCCTCCGCCGTTGGCCCGGGTACCCCCCTGCAGGCGGCCAGACTCAGCA[CG]ACTTCAGCACCTGTTGCAGGTGGAGGCGCACATCTGCAGCCGTTTCCCAGGGCACCACGC	37	17	47301614	GGGAAACGGCTGCAGATGTGCGCCTCCACCTGCAACAGGTGCTGAAGTCG	17	44656613	F			NA	NA	PHOSPHO1;PHOSPHO1	NM_178500;NM_001143804	Body;Body	chr17:47301545-47302477	Island			TRUE	17:44655924-44657363	17:47300046-47302488	Unclassified	NA
cg12212103	12	4.7648e-14	-0.00826051	0.00109582	3.34968e-12	-0.00838621	0.00120453	1.46252e-08	33.2038	0	12.0164	12.5023	0.327092	2.0621e-06	cg12212103	40660454	CTAACCTAATCTATTTCCTTTAAAACTAAATATATCACTTCTCAACTTTC			II			GATGTCAGTGTTGGAGGGGCCTTTAGTGGCCCTTGGCTGACCTCTTCACAGGGAGAATGA[CG]AAAGCTGAGAAGTGACATACCTAGTTTTAAAGGAAACAGACCAGGCTAGGGTTCATGAGG	37	17	48231729	TAGCCTGGTCTGTTTCCTTTAAAACTAGGTATGTCACTTCTCAGCTTTCG	17	45586728	F			NA	NA				chr17:48226223-48228625	S_Shelf			TRUE				NA
cg02529547	12	7.43268e-13	-0.0067592	0.000942544	1.20303e-12	-0.00677446	0.000953475	8.22364e-08	30.0497	0	1.43696	11.1604	0.429928	1.63289e-07	cg02529547	32615432	CAACTCTAAAACATATCTATTACTACAAAAAACCCTACCCTACRCCCTCC			II			ACTGGGCGGTGCAGCTCTAGGACATGTCTGTTGCTGCAGAAAGCCCTGCCCTGCGCCCTC[CG]TTGCTGTCTGCTCCCCCATGGGCCTTCCACTTGCTCTTCCTCTCACACTCGCTCACTCCT	37	17	48259089	CGGAGGGCGCAGGGCAGGGCTTTCTGCAGCAACAGACATGTCCTAGAGCT	17	45614088	R			NA	NA								NA				NA
cg09199486	12	3.14801e-17	-0.00700873	0.000830326	2.46317e-15	-0.00699745	0.000884022	2.13561e-10	41.6326	0	7.43247	11.8832	0.372485	7.04631e-07	cg09199486	26743376	CAAACCTTCTAAATATCCTTTCTCTCTACATACTCAACACCCTACTATCC			II			CTGAGCTCAGGCTGGGTTGGGCAAGGGAATGGGAAGAGAATGAGACATTTGAGCATGGCC[CG]GACAGTAGGGTGTTGAGCATGCAGAGAGAAAGGACATCTAGAAGGCCTGGAAGTGGGGAA	37	17	48259448	AGGCCTTCTAGATGTCCTTTCTCTCTGCATGCTCAACACCCTACTGTCCG	17	45614447	F			NA	NA								NA				NA
cg05778424	12	1.17501e-14	-0.00913741	0.0011838	1.00753e-12	-0.00939025	0.0013171	4.89199e-09	34.8131	0.573924	11.8176	12.4741	0.329078	2.41983e-06	cg05778424	29628500	TTTTTCATCCCTCTTCAACTTCTATATCATCACAATAAAAAATTCTCACC			II			TCTGATTCCTCTGGCTTAAACCAAAATGCAAACATGAAAGGAGGCATGGCCATAGACCCC[CG]GTGAGAATTCTTTACTGTGATGACACAGAAGCTGAAGAGGGATGAAAAAGCAGTTTGACC	37	17	55169508	TTTTCATCCCTCTTCAGCTTCTGTGTCATCACAGTAAAGAATTCTCACCG	17	52524507	F			NA	NA	AKAP1	NM_003488	5'UTR					TRUE				NA
cg21139312	10	1.81238e-15	-0.00621882	0.000781892	1.81238e-15	-0.00621882	0.000781892	2.65702e-09	36.9636	0	0	7.07861	0.628935	0	cg21139312	71738392	AAAACCACCCCAAACTCTATAATTTCCAAAACAAATACAAAAACAACACA	36705403	AAAACCGCCCCGAACTCTATAATTTCCAAAACAAATACGAAAACGACACG	I	T	Red	TTGGAGCTCGCCAAAGCCGCCCCGGGCTCTGTGGTTTCCAGAGCAGATGCGGAGGCGGCA[CG]TCCTCGTGCCCTTGCTCCAGCTGCGCACACGACCTCAGCCTCCTCTGCCCCGCTGGGCGC	37	17	55663225	CGTGCCGCCTCCGCATCTGCTCTGGAAACCACAGAGCCCGGGGCGGCTTT	17	53018224	R			NA	NA	MSI2;MSI2	NM_138962;NM_170721	Body;Body					NA	17:53018213-53018286			NA
cg00968616	12	3.12054e-14	0.00951861	0.00125357	3.12054e-14	0.00951861	0.00125357	1.14585e-08	33.6902	0	0	4.92184	0.934892	0	cg00968616	16804482	AACCTTATAAATACTACCCACTAAAACCAAACAAATAACTAAAAAAAACC			II			CAACTCAAGAAAGCCTTGTAGATGCTGCCCACTGGGACCAAACAAGTGGCTGGGGAAGGC[CG]GGCAGCTTCCCCTCTCCCATGGTAAACGGGGGCTGGAAAAGGGACAGCTGTCTTGGCCAA	37	17	55942898	GCCTTGTAGATGCTGCCCACTGGGACCAAACAAGTGGCTGGGGAAGGCCG	17	53297897	R			NA	NA	CUEDC1	NM_017949	3'UTR	chr17:55939088-55939591	S_Shelf			NA				NA
cg24174557	12	2.02591e-17	0.0148372	0.00174713	1.9417e-06	0.0166983	0.00350849	2.87877e-12	42.1408	8.08627	70.5243	37.3189	0.000101878	9.3235e-05	cg24174557	15697353	TAACATAACCTCTTTCTACAACTTAAAAAAACCCCTTTCTCTTCTTATCC			II			GTTATACAGTCTAACATAACCTCTTTCTGCAGCTTGGGAAAACCCCTTTCTCTTCTTGTC[CG]TGGTAGTTTATATATCCTTCTCTTTTGACAGTTAACCTTTCTATATGTTTGTTATGGATA	37	17	57903544	CGGACAAGAAGAGAAAGGGGTTTTCCCAAGCTGCAGAAAGAGGTTATGTT	17	55258326	R			NA	NA	TMEM49	NM_030938	Body					TRUE				NA
cg08352115	12	4.0069e-18	-0.0108217	0.00124695	1.54143e-11	-0.0117445	0.00174149	3.00232e-11	44.01	1.53744	40.8002	18.5811	0.0690392	1.34277e-05	cg08352115	28709379	TAAAACACAAAAACCCRAAACCATCCCAAAATTCCAAAAAACTAAAAAAC			II			TTATTTCAGATTGTCAATAGTAGAAAGGGCAGAGCCTCTTCTGCCATCTGGAGGGTTGAG[CG]TCTCCCAGCTCCCTGGAACTTTGGGATGGTTTCGGGCCCCTGTGCCCCATGGCACGTGGA	37	17	66356057	GGGGCACAGGGGCCCGAAACCATCCCAAAGTTCCAGGGAGCTGGGAGACG	17	63867652	F			NA	NA	ARSG	NM_014960	Body					TRUE				NA
cg18772573	12	5.24665e-13	-0.00881338	0.0012209	1.10119e-06	-0.00892251	0.00183115	1.9802e-08	30.4493	2.1773	48.7975	21.4833	0.0286956	1.77394e-05	cg18772573	70719390	ACCTCTAATAAACTATATTAAACCCACCTACCTAAATTCCAACAACTTCC			II			AAGGTGAACCGCTCTAGCCCCGCAATGACCTCTTGCATCTTCCGTCTCCTGCTGGGGCTG[CG]GAAGCTGCTGGAACCCAGGCAGGTGGGCCCAATATAGCTCATCAGAGGCCCTTAAGGGGC	37	17	71257980	CCTCTGATGAGCTATATTGGGCCCACCTGCCTGGGTTCCAGCAGCTTCCG	17	68769575	F			NA	NA	CPSF4L;CPSF4L	NM_001129885;NM_001129885	1stExon;5'UTR					NA				NA
cg22312249	11	1.18121e-13	-0.00789996	0.00106485	1.18121e-13	-0.00789996	0.00106485	2.55764e-08	32.1609	8.39891e-16	0	6.62204	0.76058	0	cg22312249	74681345	TTCTCTTTTCCCTATTACTAAATATAAAACTCACTATAACCRTAAACTAC			II			GGGTGTTCCCATCTCCAGCCTGTGTGCCAGACACCCTGAGAAATGCAGAGAGAAGTGAGA[CG]CAGCCCACGGCCACAGTGAGCTTCATATTTAGTAACAGGGAAAAGAGAAATATGCCAATA	37	17	72779428	CGCAGCCCACGGCCACAGTGAGCTTCATATTTAGTAACAGGGAAAAGAGA	17	70291023	F			NA	NA	TMEM104	NM_017728	Body					TRUE				NA
cg21486834	11	1.05367e-16	-0.00812472	0.00097905	2.41159e-06	-0.00906743	0.00192291	4.01203e-12	40.2401	9.43226	69.9804	33.3115	0.000241415	2.56652e-05	cg21486834	43768395	AAAAATAACAAAAACATATCCTCTATATCCAACAACCACCTACAAAACCA	33647510	AAAAATAACGAAAACGTATCCTCTATATCCAACAACCGCCTACAAAACCG	I	A	Red	CCAGGGGCCTGGGTCTCTTTCTCGGGTGGCGGGATGGTGATGGAGAGGTTGGGTGGCTTC[CG]GCTCTGCAGGCGGCTGCTGGACACAGAGGACACGCTCCCGCCATTCTTGTCAGCAGAGGC	37	17	74477542	CGGCTCTGCAGGCGGCTGCTGGACACAGAGGACACGCTCCCGCCATTCTT	17	71989137	F	rs80133178		NA	NA	RHBDF2;RHBDF2	NM_001005498;NM_024599	Body;Body	chr17:74475239-74475452	S_Shelf			NA				NA
cg18181703	11	1.40031e-15	0.0138635	0.0017361	2.95427e-11	0.0147904	0.00222452	1.45487e-09	37.2605	0.652549	31.066	14.5066	0.151111	1.5777e-05	cg18181703	10659499	TCCAAATAACCRTTAACRATCTTCCRACAAAAATACTAAAAAATAACCAC			II			TCTCATAGGAGTCCAGGTGGCCGTTGACGGTCTTCCGACAGAGATGCTGAAGAGTGGCCA[CG]TTGGAGGAGAGGGGCCGGCTCAACACCAGGGGGATCTTCTCGCCCCCGGAGTAGATGTAA	37	17	76354621	CGTGGCCACTCTTCAGCATCTCTGTCGGAAGACCGTCAACGGCCACCTGG	17	73866216	R			NA	NA	SOCS3	NM_003955	Body	chr17:76354818-76357038	N_Shore			NA	17:73866128-73868633	17:76353631-76354680	Promoter_Associated	NA
cg10508317	11	1.90448e-15	0.00710915	0.000894524	3.36431e-08	0.00799955	0.00144884	5.67287e-10	36.9066	2.885	54.1449	21.8078	0.0161141	1.1065e-05	cg10508317	60690401	AAACTAAAAATCTTAAAACRCAAACTAATATCCAAAAAACRACTCATCCC			II			ACTCGCTCTTGGAGCTGAAGGTCTTGAGGCGCAGGCTGGTGTCCAGGGGGCGGCTCATCC[CG]GCGGCGGGAAACTTGCTGTGGGTGACCATGGCGCACGGAGCCAGCGTGGATCTGCGCGGC	37	17	76355146	AGCTGAAGGTCTTGAGGCGCAGGCTGGTGTCCAGGGGGCGGCTCATCCCG	17	73866741	R			NA	NA	SOCS3	NM_003955	Body	chr17:76354818-76357038	Island		DMR	NA	17:73866128-73868633			NA
cg06710464	12	1.55054e-15	-0.0100458	0.00126	1.55054e-15	-0.0100458	0.00126	2.02765e-09	37.1432	0	0	7.18124	0.784222	0	cg06710464	43810394	CTCCATAAACACTTAAAACAAATAAATAATACACRAACTTAACCRTAAAC			II			CCCAGCGCCCCAGAGGAAGGGTGAGAGTCCTCTGGGAGCTGGCAGGCGCCAGTTCCTTGT[CG]CTCACGGTTAAGCCCGTGTATCACTTATTTGTCTCAAGTGCTTATGGAGCAGTCTTCCAA	37	17	79047695	CGCTCACGGTTAAGCCCGTGTATCACTTATTTGTCTCAAGTGCTTATGGA	17	76662290	F			NA	NA	BAIAP2;BAIAP2;BAIAP2;BAIAP2	NM_017450;NM_006340;NM_001144888;NM_017451	Body;Body;Body;Body	chr17:79045454-79045696	S_Shore			NA	17:76662235-76662307			NA
cg12194745	12	6.6625e-17	-0.0114627	0.00137231	6.6625e-17	-0.0114627	0.00137231	3.29351e-10	40.7684	0	0	7.92724	0.719807	0	cg12194745	48804438	CCCAAAAAACAAACAAATTACTAACRTAAATAACCACTACCAAAAACCCC			II			CGTGGCTGCGTCCCAGGAGGCAGGCAAGTTGCTGGCGTGAGTGGCCACTGCCAGGAGCCC[CG]GTCATGGTCGCTCGGGGGCTGGAGGAGGGGGCGGCAGGTTCATGGCCGCCACCAGGGCTG	37	17	79423649	CGGGGCTCCTGGCAGTGGCCACTCACGCCAGCAACTTGCCTGCCTCCTGG	17	77038244	R			NA	NA	BAHCC1	NM_001080519	Body	chr17:79425847-79426169	N_Shelf			TRUE		17:79422995-79423679	Unclassified_Cell_type_specific	TRUE
cg09996840	11	5.21393e-11	-0.00974893	0.00148505	9.15891e-06	-0.0110749	0.00249651	1.05716e-07	25.1815	4.24943	57.6347	23.6042	0.00872309	3.55083e-05	cg09996840	47798472	AAAAAAACAAACCCCTCCTTAACATCAAACTCTTCCTTTCCTCCTAAACA	22685422	AAAAAAACGAACCCCTCCTTAACATCGAACTCTTCCTTTCCTCCTAAACG	I	C	Grn	CTGGCATGGGCAGAAGAAGCGAGCCCCTCCTTGGCATCGGGCTCTTCCTTTCCTCCTGGG[CG]CCGCACAGGTGCCCCTCCCCCAGGGCCTCTCCCACGTTCATCTGGGTGTTGAAGGCGGGA	37	17	79680718	GAAGAAGCGAGCCCCTCCTTGGCATCGGGCTCTTCCTTTCCTCCTGGGCG	17	77291123	R			NA	NA	SLC25A10	NM_012140	Body	chr17:79682525-79682767	N_Shore			NA	17:77291123-77291613			NA
cg17054691	10	2.078e-07	-0.00487806	0.000939493	0.00108135	-0.00710154	0.00217275	4.12402e-08	15.7528	15.668	78.3191	41.5111	4.03656e-06	3.34981e-05	cg17054691	72765387	CAAACAAAATAATAACAACCAAACCCATACACTTCTTCAACCAATTCACA	48610397	CAAACAAAATAATAACAACCGAACCCGTACGCTTCTTCAACCAATTCACG	I	A	Red	CAGCTGCGCCGTCAGGCAGGGTGGTGGCAGCCGGGCCCGTGCGCTTCTTCAGCCAGTTCA[CG]ATGTCATCAGCCTCTCTGCCAGCTAACCCCAAACAAATGTAGGTTCTACTCTCAAACAGG	37	17	79813439	CGTGAACTGGCTGAAGAAGCGCACGGGCCCGGCTGCCACCACCCTGCCTG	17	77406728	R			NA	NA	P4HB	NM_000918	Body					NA	17:77406674-77406811			NA
cg19420720	11	5.4622e-14	-0.00884274	0.00117584	8.44707e-06	-0.00985356	0.00221253	3.70046e-10	33.0469	7.59695	67.4126	30.6867	0.000660847	3.29909e-05	cg19420720	40808417	ACCTCCACTACAACAACTTCAAAAACAACAAACAAACAACTAAAAACCCA	31610436	ACCTCCACTACGACAACTTCAAAAACGACAAACGAACAACTAAAAACCCG	I	T	Red	CACAGGGGCTCGGCCTCCACTACGGCAGCTTCAGAGGCGGCAGACGAGCAGCTGAGGGCC[CG]TGCTACAGACGGAGCAGGGCGGGCTTGGATTCGAGGTCTGCTACCGACAGGCTCGATGCT	37	17	79816504	CGGGCCCTCAGCTGCTCGTCTGCCGCCTCTGAAGCTGCCGTAGTGGAGGC	17	77409793	R			NA	NA	P4HB	NM_000918	Body	chr17:79818230-79819299	N_Shore			NA	17:77409743-77409968			NA
cg11969813	11	3.48995e-15	-0.0114861	0.00145911	2.73134e-06	-0.0139251	0.00296906	8.88414e-12	36.2096	11.876	71.8731	35.5532	0.000100429	6.32648e-05	cg11969813	63786301	CAAACAAAACAAAACAAACTTAAATTCAAAATCTACTACCAACAAACTCA	53762437	CAAACGAAACAAAACGAACTTAAATTCGAAATCTACTACCGACAAACTCG	I	A	Red	GGGCCCGTGCTACAGACGGAGCAGGGCGGGCTTGGATTCGAGGTCTGCTACCGACAGGCT[CG]ATGCTGTTACTCAGCTGCTCTAAGCCTCAGCCCTTTGTCTGGGAAAAGCCCGCCTCACAG	37	17	79816559	CGAGCCTGTCGGTAGCAGACCTCGAATCCAAGCCCGCCCTGCTCCGTCTG	17	77409848	R			NA	NA	P4HB	NM_000918	Body	chr17:79818230-79819299	N_Shore			NA	17:77409743-77409968			NA
cg01944226	12	3.43191e-19	-0.00915509	0.00102247	2.40246e-07	-0.00881797	0.00170721	3.68162e-12	46.8463	2.88974	56.986	25.5731	0.00750834	1.74518e-05	cg01944226	20687464	TAAAAATCAAATAAATACTAACCTAACCCTACTAAAAAAAAATCTATTCC			II			CTGCACAGGCCTGGAAGTCAGGTGGGTGCTGGCCTGACCCTGCTGAAGGAGGGTCTATTC[CG]CCAGCGTGGTGTGGAGGCGGCTGGGCTCGACTCCCTCATGGAGGGAAGGAACTGAGGAGG	37	17	80188056	GGAAGTCAGGTGGGTGCTGGCCTGACCCTGCTGAAGGAGGGTCTATTCCG	17	77781345	R			NA	NA	SLC16A3;SLC16A3	NM_001042422;NM_004207	5'UTR;5'UTR	chr17:80186135-80189990	Island			NA		17:80187867-80189487	Promoter_Associated	NA
cg07573872	12	2.24602e-15	0.0121072	0.00152735	3.49383e-11	0.0129474	0.0019546	1.36341e-09	36.7167	1.21802	28.1075	15.3006	0.169144	1.18387e-05	cg07573872	29631335	AAAAAAACAAACACCACACAAATTCCTAAAAAACTAAATCACCATTCCCA	17639345	AAAAAAACAAACGCCACGCAAATTCCTAAAAAACTAAATCACCATTCCCG	I	A	Red	TTAACAAAACACAAAAAAACAGACGCCACGCAGGTTCCTGGAAGGCTGAGTCACCATTCC[CG]GTGGGGCTGGCGGGCATTGGGTTTCAGATGCCCTCGTGCCGGCCACAGCAGGCCGGTCAG	37	19	1126342	CGGGAATGGTGACTCAGCCTTCCAGGAACCTGCGTGGCGTCTGTTTTTTT	19	1077342	R		rs35025504	NA	NA	SBNO2;SBNO2	NM_001100122;NM_014963	Body;Body	chr19:1122475-1123287	S_Shelf			NA	19:1077310-1077717			TRUE
cg18608055	12	6.28735e-16	0.0112598	0.00139292	8.80121e-16	0.0112665	0.00140087	1.20417e-09	38.1824	0	0.684548	11.0758	0.436933	1.69402e-07	cg18608055	31788477	CTAATAATAAAAAAATACTTACAACTTTCAAACTTCAAAAACRCAACCTC			II			AAAGTGAAAGTCTAATAATGAGGGAGTGCTTGCAGCTTTCAGGCTTCAAGAACGCAGCCT[CG]AGGCCCCGCCCTGCTCCCCGTCCGGTCCTTCCCAGCACAGGACACCCCACCAGGTGCATG	37	19	1130866	TAATAATGAGGGAGTGCTTGCAGCTTTCAGGCTTCAAGAACGCAGCCTCG	19	1081866	R		rs7251271	NA	NA	SBNO2;SBNO2	NM_001100122;NM_014963	Body;Body				DMR	NA		19:1130697-1131291	Promoter_Associated	NA
cg12170787	12	7.83214e-13	0.00799432	0.00111589	2.3315e-11	0.0080788	0.00120875	7.58697e-08	29.9896	0.191257	10.4071	12.2778	0.343132	1.81412e-06	cg12170787	19635350	CCAAATACATAAACCCTCAAAACCTTCACTTCTAACAAATACCCTCAACA	16743362	CCAAATACATAAACCCTCGAAACCTTCACTTCTAACAAATACCCTCAACG	I	A	Red	CAGGACACCCCACCAGGTGCATGAGCCCTCGAAGCCTTCACTTCTAGCAGGTGCCCTCAG[CG]ATTAGGGACAGAGGGAGACGGGGTTCCCAGGGCTGGCCCTGTTCACATGTGGGAAGCTGA	37	19	1130965	CGCTGAGGGCACCTGCTAGAAGTGAAGGCTTCGAGGGCTCATGCACCTGG	19	1081965	R			NA	NA	SBNO2;SBNO2	NM_001100122;NM_014963	Body;Body				DMR	NA		19:1130697-1131291	Promoter_Associated	NA
cg24843003	12	2.2267e-17	-0.0104668	0.0012341	5.2458e-10	-0.0105776	0.00170289	1.42804e-10	42.0318	0.40372	39.0218	18.0392	0.0806749	1.22613e-05	cg24843003	16653486	TTCTTACCCAAAAAATCTAACTTAAAAAACAATAAACACTCCTAACAACC			II			ACCCGGACGCCACGGGCTGCGTGGAGGAGAACTGGAGTGCATGGACCCTGCTCTCCTCCC[CG]GCTGCCAGGAGTGTCCACTGCTTTCTAAGTCAGACTCCTTGGGCAAGAAGTGTTGCCACA	37	19	1409547	TCTTGCCCAAGGAGTCTGACTTAGAAAGCAGTGGACACTCCTGGCAGCCG	19	1360547	F			NA	NA	DAZAP1;DAZAP1	NM_018959;NM_170711	Body;Body	chr19:1407109-1408843	S_Shore			TRUE	19:1360547-1360748	19:1409484-1409716	Promoter_Associated	NA
cg00994936	10	2.82016e-14	-0.00920691	0.00121043	3.48885e-08	-0.010306	0.00186874	3.75334e-09	33.8066	2.46821	50.2693	18.0975	0.0340592	1.57828e-05	cg00994936	24687486	CAAAACATAACAAATATCACTAAATCCACACTAATATACAAAACACTTCA	71600424	CGAAACGTAACGAATATCGCTAAATCCACACTAATATACAAAACACTTCG	I	A	Red	GTCCCGTGTGGACGGGACGTGGCGAGTGTCGCTGAGTCCACACTGGTGTACAGAGCACTT[CG]GGGCCAGCACGTGGCCACATGTCCTTAGCTGTTGGGCTTTGAAAGTGTCCCTTGGGTGTC	37	19	1423902	CGGGACGTGGCGAGTGTCGCTGAGTCCACACTGGTGTACAGAGCACTTCG	19	1374902	R			NA	NA	DAZAP1;DAZAP1	NM_018959;NM_170711	Body;Body	chr19:1423752-1424006	Island			NA	19:1374753-1375281			NA
cg15018704	12	5.76628e-13	-0.00938564	0.00130249	9.78692e-10	-0.00930714	0.00152255	6.95629e-08	30.3409	0	16.9076	13.2383	0.278038	4.47358e-06	cg15018704	56633386	CCTAAAAACAATAAAATATTTATAACCTAACAAAACCRTACRAACCTCTC			II			TTGTCTTTTACCCTGGAGACAGTGGAGTGTTTGTGGCCTAGCAGGGCCGTGCGGGCCTCT[CG]GTCCTGGTCGCGCGTGGTGTGCGTTTTGGGAGGGCCCAGCGAGTCGGCTGCTATGGGCCC	37	19	1908132	CTGGAGACAGTGGAGTGTTTGTGGCCTAGCAGGGCCGTGCGGGCCTCTCG	19	1859132	R			NA	NA	ADAT3;SCAMP4	NM_138422;NM_079834	5'UTR;5'UTR	chr19:1908118-1908509	Island			NA	19:1858993-1859457			TRUE
cg17714703	11	2.21513e-10	-0.0100921	0.0015904	3.14073e-05	-0.011389	0.00273577	5.32468e-08	23.5289	7.15113	61.402	25.9081	0.00386579	4.61077e-05	cg17714703	17602311	CCCCAAAAAAAAACAATCTAAAAAACTTAAAAAATTAACAATACAAACCA	46710341	CCCCGAAAAAAAACGATCTAAAAAACTTAAAAAATTAACGATACAAACCG	I	C	Grn	TAACCCGCCCTGCCCCGGGAGGAGGCGATCTGGAGAACTTGGGGAGTTGACGGTGCAAGC[CG]CGTGTGTGCAGAGAAGAGGCAGGGCCGGGCTCGACAGAGGAGCTCCGCCTGGCGCTCTCT	37	19	4912221	CCCCGGGAGGAGGCGATCTGGAGAACTTGGGGAGTTGACGGTGCAAGCCG	19	4863221	R			NA	NA	UHRF1;UHRF1	NM_013282;NM_001048201	Body;Body	chr19:4909262-4910256	S_Shore		RDMR	NA	19:4862547-4863276	19:4911827-4912383	Promoter_Associated	NA
cg22548088	12	2.65735e-17	-0.00936783	0.00110721	2.65735e-17	-0.00936783	0.00110721	1.93641e-10	41.828	0	0	2.05143	0.998307	0	cg22548088	52800455	AAATAAAACAACAACCAAACRCACACTTACTTCTAAATACTAAAATAACC			II			AGAATGTTACAAAATAAAGCAGCAGCCAAGCGCACACTTGCTTCTAAGTGCTGAGATAGC[CG]GGAGCCAGCCAGACCATGGCCTGAGTCCCACACCCTCCCCTGACAGAGCCGCCCTCCCGG	37	19	6271786	AATAAAGCAGCAGCCAAGCGCACACTTGCTTCTAAGTGCTGAGATAGCCG	19	6222786	R			NA	NA	MLLT1	NM_005934	Body	chr19:6271959-6272176	N_Shore			TRUE				TRUE
cg08315613	12	4.6184e-13	-0.00591904	0.00081799	4.6184e-13	-0.00591904	0.00081799	6.16207e-08	30.5956	0	0	9.23199	0.600488	0	cg08315613	53655308	RAACATCCTCRTCCTACCTATTTCACAAATAAAAAACCCTACTACTAAAC			II			GAATCAGACCTCCTGAATTCACACCCAGCTCTCTAAATCGTAGCTTAACCTCAAGCGAGG[CG]CTTAGCAGTAGGGCCCCCCACTTGTGAAACAGGTAGGACGAGGATGCCCGAAACTTCACA	37	19	11074303	GGCATCCTCGTCCTACCTGTTTCACAAGTGGGGGGCCCTACTGCTAAGCG	19	10935303	F			NA	NA	SMARCA4;SMARCA4;SMARCA4	NM_003072;NM_001128849;NM_001128844	5'UTR;5'UTR;5'UTR	chr19:11071116-11072340	S_Shore			NA		19:11074065-11074631	Promoter_Associated_Cell_type_specific	NA
cg22898082	12	3.56066e-14	-0.00714356	0.000942906	3.56066e-14	-0.00714356	0.000942906	1.23641e-08	33.5386	0	0	8.00322	0.713015	0	cg22898082	30690500	ATTAAATAAAATCACATAAAAAACCRCTAACACACTACTACACCTAATAC			II			TTCTTGTGAGGGTTGAATGAGGTCACATGGGAAGCCGCTAACACACTGCTGCACCTGATG[CG]TAGTGAACACTTGATTTTTTTTTTTTTTTTGAGACGGAGTCTCGCTCTGTCATCCGGGCT	37	19	11074428	CGCATCAGGTGCAGCAGTGTGTTAGCGGCTTCCCATGTGACCTCATTCAA	19	10935428	R			NA	NA	SMARCA4;SMARCA4;SMARCA4	NM_003072;NM_001128849;NM_001128844	5'UTR;5'UTR;5'UTR	chr19:11071116-11072340	S_Shelf			NA		19:11074065-11074631	Promoter_Associated_Cell_type_specific	NA
cg26313301	11	4.65701e-11	-0.004912	0.000746333	2.26569e-05	-0.00513755	0.00121256	5.71577e-08	25.3106	5.22741	55.2835	22.3631	0.0133579	7.9725e-06	cg26313301	35618468	ACRATCTCTAATACAATTTCTCAACATAACTATTAAATAAACACAACCAC			II			CTGTGGGCCATACGGTCTCTGGTGCAGTTTCTCAACATGGCTGTTGGGTGAACACAACCA[CG]CACAGAACGCAAACCAATACACGTGGCTGTGGGCCCAGAAAATGTTATTTATGGACACAA	37	19	11219615	CGGTCTCTGGTGCAGTTTCTCAACATGGCTGTTGGGTGAACACAACCACG	19	11080615	R			NA	NA	LDLR	NM_000527	Body	chr19:11215904-11216307	S_Shelf			NA				NA
cg02307597	12	7.06621e-14	-0.0085353	0.00114007	1.74114e-11	-0.00855854	0.00127241	1.84825e-08	32.7511	0	14.375	12.8467	0.303462	2.73129e-06	cg02307597	74680409	ACCRAACCTACACATCTCAACTTATAACTCAATAAACAAAAATAACAATC			II			CTGAGGCTCCAGGCGGCGAACACCCTGCCCTGTGGTCACCCAGCACAGGTCCGGAGACTC[CG]ATTGTCACTTCTGTTTATTGAGTTACAAGTTGAGATGTGCAGGTTCGGTGGCGCCAGCCC	37	19	17402942	CCGAACCTGCACATCTCAACTTGTAACTCAATAAACAGAAGTGACAATCG	19	17263942	F			NA	NA	ABHD8	NM_024527	3'UTR	chr19:17403039-17403570	N_Shore			NA	19:17263842-17264561	19:17402942-17404026	Promoter_Associated	NA
cg26836479	12	2.53234e-12	0.0053368	0.000762237	2.14748e-06	0.00568974	0.00120061	3.83806e-08	28.6441	2.86837	51.1597	22.5224	0.0206247	7.72599e-06	cg26836479	66672494	CTTACAACCCTACRACAAAAAAAACTCCCAAAAACAAAAACTATAATTTC			II			TAAAATGCTTGCTTACAGCCCTACGACAAAGAAGGCTCCCAGAAACAGGAACTGTAATTT[CG]ACACCCAACTCCCTACACCCATGGCCCTCACCCAGGCCTTCATCTCTCTCTCACGGGTCC	37	19	42706353	TTACAGCCCTACGACAAAGAAGGCTCCCAGAAACAGGAACTGTAATTTCG	19	47398193	R			NA	NA	DEDD2	NM_133328	Body	chr19:42703604-42703976	S_Shelf			NA		19:42706335-42706737	Unclassified	NA
cg16655795	11	8.47591e-14	-0.00822457	0.00110209	7.34992e-06	-0.0081909	0.00182698	5.38349e-09	32.5421	2.76186	55.6544	22.5502	0.0125345	1.77751e-05	cg16655795	58680430	CAAAATAAATTATACCATCTATAACCCTAATAAAACCRATCCRACAAAAC			II			TTTGGGTTTCACAAGGTGGGTTGTGCCATCTGTGGCCCTGGTGGAACCGGTCCGGCAGAG[CG]GACAAGTGGCGTGGTCCCCCTTCCCTTCCTCAACCTGCTGTTTCCTTGAAGGCCAGCCCA	37	19	42897238	CGCTCTGCCGGACCGGTTCCACCAGGGCCACAGATGGCACAACCCACCTT	19	47589078	R			NA	NA				chr19:42901016-42901375	N_Shelf			NA				NA
cg25667998	11	5.54731e-15	-0.00806127	0.00103167	2.33427e-08	-0.00784427	0.00140447	2.65868e-09	35.6764	1.03434	38.0018	16.1295	0.0959848	7.5417e-06	cg25667998	30640490	TTCRATAAAACACACATTTATAAAATTCATCACTTTTACTAAAAACATAC			II			TATGTGGTTGTTTCGGTAAAACACACATTTATGAAATTCATCACTTTTACTAAGAACATG[CG]CTATGTTGTGCAACCATCACCACTTTCTAATTCCAGAATCACTGCATCACCCCAAAAGAG	37	19	56705433	CGCATGTTCTTAGTAAAAGTGATGAATTTCATAAATGTGTGTTTTACCGA	19	61397245	R			NA	NA	ZSCAN5B	NM_001080456	TSS1500	chr19:56709055-56709273	N_Shelf			NA				NA
cg00732815	11	1.32027e-15	0.00692907	0.000866925	7.77807e-10	0.00716133	0.00116456	1.20112e-09	37.3283	0.967038	36.2537	15.6872	0.108944	4.9741e-06	cg00732815	37783454	CCTAACAACCTTCTTTAACTCAACTTCCTCTCCCTACTTCATCTAAAAAC			II			GAAGACAGGGGGTTGCCCCAGTGGAATTCCCCAGCCTTGCCTAGCAGAGCCCATTCCTTC[CG]CCCCCAGATGAAGCAGGGAGAGGAAGCTGAGTCAAAGAAGGCTGTCAGGGAGGGAAAAAG	37	20	44636981	CGCCCCCAGATGAAGCAGGGAGAGGAAGCTGAGTCAAAGAAGGCTGTCAG	20	44070388	F		rs75494647	NA	NA	MMP9	NM_004994	TSS1500	chr20:44639135-44639988	N_Shelf			NA				NA
cg25957332	11	1.56169e-14	-0.0096529	0.0012565	5.97637e-13	-0.00968356	0.00134475	8.11417e-09	34.486	0	9.78852	11.0851	0.350929	1.9475e-06	cg25957332	72713485	TCCTCCTAATACTCRCCAACAAATACAAAAATTCAATCRTCTATAAATTC			II			GGACATTTACCCTTACAGGCTCTTCACACCACGGAATAGAGACCCGCGAAAAAGGGGAAA[CG]AACCCATAGACGACTGAATTCCTGCACCTGCTGGCGAGCACCAGGAGGAAGGTGCAGGGA	37	20	61562955	CGAACCCATAGACGACTGAATTCCTGCACCTGCTGGCGAGCACCAGGAGG	20	61033400	F			NA	NA	DIDO1;DIDO1;DIDO1	NM_022105;NM_080797;NM_033081	5'UTR;5'UTR;5'UTR	chr20:61560433-61560954	S_Shelf			NA				NA
cg26221801	12	1.14521e-12	-0.0122974	0.00172914	8.19235e-07	-0.0124713	0.0025293	3.96345e-08	29.5538	1.87403	46.7954	20.6749	0.0368998	3.27914e-05	cg26221801	44627469	CAAAACCAAAAATAAAAAATCTAACTCCTACTACTTCCCAACCCTCCACA	51652394	CAAAACCGAAAATAAAAAATCTAACTCCTACTACTTCCCAACCCTCCGCG	I	T	Red	GTCAGTGGGCTGCAGGGCCGGGGGTAAGGGGTCTAACTCCTACTGCTTCCCAACCCTCCG[CG]TCAGACAGCACCCCCTTCTCCAAACAACCCCGGCTTTGTCCCCTGGAGCCCTAAATAACA	37	20	62183966	CGCGGAGGGTTGGGAAGCAGTAGGAGTTAGACCCCTTACCCCCGGCCCTG	20	61654410	R			NA	NA	C20orf195	NM_024059	TSS1500	chr20:62185073-62185572	N_Shore			NA				NA
cg08309687	12	3.33161e-13	0.0136204	0.00187087	8.9974e-05	0.0157332	0.00401751	3.80555e-11	30.9704	14.1039	72.6357	40.1984	3.30848e-05	0.000121445	cg08309687	50726380	ACTCTACAAACCACACTCAAACATTAACATCRCTAAACATAATAAACRCC			II			AAGCCAGCGAGGCTGCTGGATTTTCTCGAAGGGTATTGAGTTGCTAAGCAACAGCACTGG[CG]GCGCCTATCATGCCCAGCGATGTCAATGCCTGAGTGTGGCCTGCAGAGCACATTTGCTCC	37	21	35320596	CGGCGCCTATCATGCCCAGCGATGTCAATGCCTGAGTGTGGCCTGCAGAG	21	34242466	F			NA	NA							DMR	TRUE		21:35319835-35321437	Promoter_Associated	TRUE
cg10192877	11	1.90594e-12	-0.00571817	0.000812102	3.01112e-10	-0.00576348	0.000915098	8.03732e-08	28.9698	0.949018	13.7369	11.5924	0.313258	1.23845e-06	cg10192877	27701447	AAAAAAAATACCAAAAACATCATACCCTAAACTAAACCAAAAACCAAACC			II			GCGTCCAGTGGGAGGGTGGTATTTGGAGGTGTTCTGGGATTCCAAGTGACCCCTCAAGTG[CG]GTCTGGTCTCTGGCTCAGTTCAGGGTATGATGCCTTTGGTATTTTCTTCTGGGCAGTCGC	37	21	43641690	CGGTCTGGTCTCTGGCTCAGTTCAGGGTATGATGCCTTTGGTATTTTCTT	21	42514759	F			NA	NA	ABCG1;ABCG1;ABCG1;ABCG1;ABCG1;ABCG1	NM_004915;NM_207174;NM_207628;NM_207627;NM_016818;NM_207629	Body;Body;5'UTR;Body;Body;Body	chr21:43638948-43640132	S_Shore			TRUE				NA
cg27243685	10	7.45072e-44	-0.0144746	0.00104221	4.15877e-12	-0.0156354	0.00225564	6.63493e-28	112.708	9.82082	73.5618	34.0417	8.7831e-05	3.23352e-05	cg27243685	74603395	CAATAACCTATCAATCTAAAATAAACCAACTCTCTAAAAACACATCCTCC			II			TAATGAGCTCAGGAGGCTAAGGAGAAACTCGCTGTAACCTACATTGCCGGCAGCTCTCAT[CG]GAGGATGTGTTTCCAGAGAGCTGGTCTATTTCAGACTGACAGGCCACTGCCTCGCATCAC	37	21	43642366	CGGAGGATGTGTTTCCAGAGAGCTGGTCTATTTCAGACTGACAGGCCACT	21	42515435	F			NA	NA	ABCG1;ABCG1;ABCG1;ABCG1;ABCG1;ABCG1	NM_004915;NM_207174;NM_207628;NM_207627;NM_016818;NM_207629	Body;Body;5'UTR;Body;Body;Body	chr21:43638948-43640132	S_Shelf			TRUE				NA
cg01881899	11	3.32766e-16	-0.00721109	0.000883623	3.78218e-11	-0.00747637	0.00113066	4.82172e-10	38.9152	1.20062	30.3966	14.3671	0.156895	3.9497e-06	cg01881899	66705314	TAAACCATCTAACCCCTTCAATACAACTCTATAAAACTATACTCTACTCC			II			GCTCCTGTTCTTGAACCATCTGGCCCCTTCAGTGCAACTCTGTAGGACTGTGCTCTGCTC[CG]TGGGGGTTGGTGTCACTGTTTAACTGCTGGAGGATGTTCTTACCACAATCGTTTTCACCT	37	21	43652704	CGGAGCAGAGCACAGTCCTACAGAGTTGCACTGAAGGGGCCAGATGGTTC	21	42525773	R			NA	NA	ABCG1;ABCG1;ABCG1;ABCG1;ABCG1;ABCG1	NM_207628;NM_004915;NM_207174;NM_207627;NM_016818;NM_207629	Body;Body;Body;Body;Body;Body	chr21:43654846-43655465	N_Shelf			NA		21:43652621-43652767	Unclassified	NA
cg02370100	12	4.37606e-13	-0.00835142	0.00115297	3.55946e-05	-0.00776733	0.00187873	6.04038e-09	30.6575	4.30919	56.1431	25.0816	0.00886933	2.13476e-05	cg02370100	24752377	AATATTCTCCTCCCCAAATCCAAAAACACCRATCCAAAAAACCTAAAAAC			II			CCGCGCGTGCTGGTGTTCTCCTCCCCAGGTCCAGGAACACCGGTCCAGGAAGCCTGAGAG[CG]CTGGCAGTAGGAAGGGTCGCCAGTGTGGACCTGAGGGTGGAGGTGTTGCCACCCGGGGCG	37	21	43655256	GTGTTCTCCTCCCCAGGTCCAGGAACACCGGTCCAGGAAGCCTGAGAGCG	21	42528325	R			NA	NA	ABCG1;ABCG1;ABCG1;ABCG1;ABCG1;ABCG1	NM_207628;NM_004915;NM_207174;NM_207627;NM_016818;NM_207629	Body;Body;Body;Body;Body;Body	chr21:43654846-43655465	Island			NA	21:42527916-42528534	21:43654581-43655307	Promoter_Associated	NA
cg00222799	12	5.30973e-17	-0.0132834	0.0015852	5.30973e-17	-0.0132834	0.0015852	2.85852e-10	41.03	0.0209866	0	10.4203	0.493025	0	cg00222799	42618351	CTTTTCRTAAACACACCTCTCTAATTTAAACTAAAATCTAAAAAATTCCC			II			GAACGGCCCGCGGGTGTGTGGAGTCTGCGCCCCTGTGGCTTCAGCTGCGTCGGGGGACTG[CG]GGAATCTTCCAGACTCCAGTTTAAATCAGAGAGGTGTGTCCACGAAAAGAGTCAAACTAA	37	21	43655464	CGGGAATCTTCCAGACTCCAGTTTAAATCAGAGAGGTGTGTCCACGAAAA	21	42528533	F			NA	NA	ABCG1;ABCG1;ABCG1;ABCG1;ABCG1;ABCG1	NM_207628;NM_004915;NM_207174;NM_207627;NM_016818;NM_207629	Body;Body;Body;Body;Body;Body	chr21:43654846-43655465	Island			NA	21:42527916-42528534			NA
cg06500161	12	2.9322e-98	-0.0258925	0.00123074	3.99655e-23	-0.0270776	0.00273398	2.40945e-61	258.625	17.4956	75.2861	44.5094	5.91709e-06	5.87698e-05	cg06500161	18723428	TTAACATTTCACAAAACACCTAAATTATACCCAAAAAAACTAATCCCRCC			II			AGTGGAGTCGGAGGTGCCACGCTTTGCTGTCTCTGGAGACCAGGGCCTTCTCTAGACACC[CG]GCGGGACTAGTTCCTTTGGGCATAATTTAGGTGTTTTGTGAAATGTTAAACATTGTCTTT	37	21	43656587	CGGCGGGACTAGTTCCTTTGGGCATAATTTAGGTGTTTTGTGAAATGTTA	21	42529656	F		rs9982016	NA	NA	ABCG1;ABCG1;ABCG1;ABCG1;ABCG1;ABCG1	NM_207628;NM_004915;NM_207174;NM_207627;NM_016818;NM_207629	Body;Body;Body;Body;Body;Body	chr21:43654846-43655465	S_Shore			TRUE				NA
cg03738656	11	1.1434e-12	-0.0105075	0.00147742	1.1434e-12	-0.0105075	0.00147742	9.78733e-08	29.5557	8.39891e-16	0	7.82688	0.645743	0	cg03738656	44779352	CCCAAAAAATTTTACAAATACTAAATCACAAAAATAAACCCATAAAAAAC			II			TGCCAGCATAGGCGGCCGTGGTCCGTGCTTGCAAGTCTGAGGGCGGAGGAGCCCGCCGCC[CG]CTTCTCATGGGCCCACCCCTGTGATCCAGCATCTGTAAAACTCCCTGGGAGGCCACAGCC	37	21	45581008	CCAGGGAGTTTTACAGATGCTGGATCACAGGGGTGGGCCCATGAGAAGCG	21	44405436	F			NA	NA				chr21:45581446-45581746	N_Shore			NA	21:44405368-44405437	21:45580775-45581097	Promoter_Associated	NA
cg26354221	11	2.21695e-11	-0.00509141	0.000760937	2.45168e-05	-0.00559855	0.00132692	6.21542e-08	26.1596	4.23006	59.5351	24.7127	0.00591741	9.90342e-06	cg26354221	61782449	AAAAAAAACAAAACCCTAACTTCAAACATTTTCTCTACTAAAATCTCTCA	69634412	AAAAAAAACAAAACCCTAACTTCGAACATTTTCTCTACTAAAATCTCTCG	I	A	Red	TGATGGGAGCCCAGGGAAGGCAGGACCCTGGCTTCGGGCATTTTCTCTGCTAGAATCTCT[CG]ATACCTCTCTCCCTTCACCTTCTCCTCCAAGTCTCACCCAGATGATGTTTCTGTGAGTTG	37	22	24822802	CGAGAGATTCTAGCAGAGAAAATGCCCGAAGCCAGGGTCCTGCCTTCCCT	22	23152802	R			NA	NA	ADORA2A	NM_000675	TSS1500	chr22:24819537-24820810	S_Shore			NA				NA
cg25739715	12	4.68701e-17	0.00512958	0.00061108	4.97348e-06	0.00563847	0.00123491	2.72774e-13	41.1738	13.7578	70.467	37.2465	0.000104768	1.11912e-05	cg25739715	64754423	ACAATAAAATAACAATTTAACTAAAAAAACRCTATTCCCAAAACCCTTTC			II			GACAGTTGGGGACCAGGTTTCACTTTCTCTGAAAGATAGCGATCTTAGGTTGGTCCTCTG[CG]AAAGGGCCCTGGGAACAGCGCCTCCCTAGTCAAACTGCTACTTTACTGTGGGGTAAACTG	37	22	30663881	CAGTAAAGTAGCAGTTTGACTAGGGAGGCGCTGTTCCCAGGGCCCTTTCG	22	28993881	F			NA	NA	OSM	NM_020530	TSS1500					NA		22:30663778-30664055	Promoter_Associated	NA
cg20496314	12	2.92946e-15	-0.0112288	0.00142247	9.19749e-12	-0.0113956	0.00167127	2.60779e-09	36.411	0.230442	20.2814	13.7985	0.244343	6.49194e-06	cg20496314	51690488	TAACATCTAAAACCCACAACACTCTATCCTCCCAACTCCAAATAAAACCA	48633328	TAACATCTAAAACCCACGACACTCTATCCTCCCAACTCCAAATAAAACCG	I	T	Red	GGGACCAGGGCTCCCCCGAGCCACCCAGCTCAGGGATGTTCCTGCGCAGGGCGAGGTAGA[CG]GTTCCATTTGGAGCTGGGAGGACAGAGTGCCGTGGGCTCCAGATGTCATCTCTCTGCAGC	37	22	39759864	CGGTTCCATTTGGAGCTGGGAGGACAGAGTGCCGTGGGCTCCAGATGTCA	22	38089810	F			NA	NA	SYNGR1;SYNGR1;SYNGR1	NM_145738;NM_004711;NM_145731	TSS1500;Body;Body					TRUE				NA
cg17194270	11	5.8832e-17	-0.014498	0.00173264	1.01409e-08	-0.016123	0.00281459	3.42899e-11	40.9118	4.47836	55.0785	22.2611	0.0138285	4.3016e-05	cg17194270	72750483	ACATTATCTAAAAACRTTTAAAACRAAACCTCTAAAAAATTCCTAACAAC			II			GGGGAAAGCCAGCATTGTCTAAAAACGTTTAAAACGAGGCCTCTAGGAGGTTCCTGGCAG[CG]TTACAGTGATCTCAGCCACCCCCATGCTGGCTGGGCACAGCTCGCCCTGAGCCTTCGTTA	37	22	39759992	CGCTGCCAGGAACCTCCTAGAGGCCTCGTTTTAAACGTTTTTAGACAATG	22	38089938	R		rs9622999	NA	NA	SYNGR1;SYNGR1;SYNGR1	NM_004711;NM_145738;NM_145731	Body;TSS200;Body					TRUE				NA
cg06397161	12	1.92685e-15	-0.0121566	0.00152991	3.70991e-07	-0.0130813	0.0025734	3.48953e-10	36.8931	3.75992	57.0164	25.5912	0.00746227	3.97988e-05	cg06397161	39739413	CCCCTCTACAAACAAACCACCCAAAATATACCTAAAACCCACTACAAAAC			II			GTGATCTCAGCCACCCCCATGCTGGCTGGGCACAGCTCGCCCTGAGCCTTCGTTAGCCGA[CG]CCCTGCAGTGGGTCCTAGGCACACCCTGGGTGGTCTGTCTGCAGAGGGGAGATACCATCT	37	22	39760059	CGCCCTGCAGTGGGTCCTAGGCACACCCTGGGTGGTCTGTCTGCAGAGGG	22	38090005	F	rs77470051	rs76604999	NA	NA	SYNGR1;SYNGR1;SYNGR1	NM_004711;NM_145738;NM_145731	Body;TSS200;Body					TRUE				NA
cg22650271	12	4.14468e-14	-0.00820454	0.00108578	4.7736e-06	-0.00808087	0.0017665	1.95471e-09	33.3641	3.85223	55.6462	24.8006	0.00974931	1.84996e-05	cg22650271	26787390	ACTCTAAAATCAACATAAAACCAAAAAAACATACCTACTAATCCTAAACC			II			AGGGGAGATACCATCTCCCCTCAAGTAAAGTGGGCCTGTGCCCTTTTGCACTGCGGGACA[CG]GCTCAGGACCAGCAGGCATGCCTCCTTGGTCTCATGTTGACCTTAGAGTTTGGGATTCTG	37	22	39760165	CGGCTCAGGACCAGCAGGCATGCCTCCTTGGTCTCATGTTGACCTTAGAG	22	38090111	F			NA	NA	SYNGR1;SYNGR1;SYNGR1	NM_004711;NM_145738;NM_145731	Body;TSS200;Body					TRUE				NA
cg04934530	12	3.45373e-10	-0.00896657	0.0014285	0.000738427	-0.00952746	0.00282304	4.50348e-09	23.022	12.53	69.4322	35.9856	0.000170169	5.83412e-05	cg04934530	66748316	AAAATAAAATAAAACAAAATATCACCACCACCTATACCAAACAACTAAAC			II			AGCGCCCTCCCAGGGGGAGCGGGGGGACTCCAGAGCAGGGCACAGAAGGCTTCGGGGCGG[CG]TTCAGTTGCCTGGCATAGGTGGTGGTGACACCTTGCTTCATTTTATTCTTGTTCTTTAAA	37	22	47080171	GAATAAAATGAAGCAAGGTGTCACCACCACCTATGCCAGGCAACTGAACG	22	45458835	F		rs801723	NA	NA				chr22:47081750-47082045	N_Shore			NA		22:47079982-47080220	Unclassified_Cell_type_specific	NA
cg25551219	12	1.06034e-17	-0.00849995	0.00099215	9.80046e-12	-0.00832448	0.0012225	1.13864e-10	42.8874	0	25.8319	14.8312	0.190357	4.32925e-06	cg25551219	61640313	CCCATCATCAATACCAAACTCTAACRCCTAAAAAACTAACCCAAACCAAC			II			GCTGGCAGCACCCCATCATCAGTGCCAGGCTCTGACGCCTGGAGGGCTGGCCCAGGCCAG[CG]TGTGCTGTGGGGAGGCAAAGAAGGATGGCAGCCTCTCCTGTTTCCCCACCACACTCCCCA	37	22	50909865	CGCTGGCCTGGGCCAGCCCTCCAGGCGTCAGAGCCTGGCACTGATGATGG	22	49256731	R			NA	NA	SBF1	NM_002972	Body	chr22:50912550-50913857	N_Shelf			TRUE		22:50909831-50909922	Promoter_Associated	NA

## Sheet: HDL.MODEL3.AA
CPG	N_STUDY	PVALUE_FE	BETA_FE	SE_FE	PVALUE_RE	BETA_RE	SE_RE	PVALUE_RE2	BETA_RE2	SE_RE2	I_SQUARE	Q	PVALUE_Q	TAU_SQUARE	Name	AddressA_ID	AlleleA_ProbeSeq	AddressB_ID	AlleleB_ProbeSeq	Infinium_Design_Type	Next_Base	Color_Channel	Forward_Sequence	Genome_Build	CHR	MAPINFO	SourceSeq	Chromosome_36	Coordinate_36	Strand	Probe_SNPs	Probe_SNPs_10	Random_Loci	Methyl27_Loci	UCSC_RefGene_Name	UCSC_RefGene_Accession	UCSC_RefGene_Group	UCSC_CpG_Islands_Name	Relation_to_UCSC_CpG_Island	Phantom	DMR	Enhancer	HMM_Island	Regulatory_Feature_Name	Regulatory_Feature_Group	DHS
cg10177197	6	4.8e-12	-0.0082652	0.0011959	0.00033103	-0.00747501	0.00208234	1.43e-09	37.6567	0	48.3087	9.6728	0.0850553	1.16e-05	cg10177197	28724455	CRTAAACAAATCATTATCCTCTAAACTACAATTTCCTCATCTATCACATC			II			GGTTTTGCAACCACAGTGTCTAAGACAATCAGAAGGGTTCCAGGGAGGTCTTGTCTGTAG[CG]ATGTGACAGATGAGGAAACTGCAGCTCAGAGGACAATGACTTGCCCACGTTGCACAGCTC	37	1	55316481	GTGGGCAAGTCATTGTCCTCTGAGCTGCAGTTTCCTCATCTGTCACATCG	1	55089069	F	rs71637873		NA	NA	DHCR24	NM_014762	3'UTR					TRUE				TRUE
cg17901584	7	2.47e-37	0.0392199	0.00307167	2.47e-37	0.0392199	0.00307167	3.06e-29	128.525	0.00456274	0	5.70227	0.457354	0	cg17901584	50753497	ATTCCATATAAAATACAAATAACRCTAAATTTCAACTTTTACTAATAACC			II			GGTGGTGAGCAAAGCAGATGGCCCTGCCCTCACTCAGCAACCAGTGTAGGGGAGCTGCCA[CG]GTTACCAGCAAAAGCTGAAATCCAGCGCCATTTGCATTTCATATGGAATTTTAGGAAGTT	37	1	55353706	CGGTTACCAGCAAAAGCTGAAATCCAGCGCCATTTGCATTTCATATGGAA	1	55126294	F			NA	NA	DHCR24	NM_014762	TSS1500	chr1:55352463-55353328	S_Shore			NA		1:55353668-55353746	Promoter_Associated_Cell_type_specific	NA
cg13222915	7	8.25e-11	0.0114022	0.00175526	2.45e-06	0.0117612	0.00249584	1.57e-08	33.2674	0	32.7649	8.92391	0.177903	1.35e-05	cg13222915	51619323	CACACACACAATCCTATCTATAAAACCTTAAACAAATCATTTAACCTTCC			II			CACACCATGTGCACACACACAGTCCTGTCTATGAGACCTTGGACAAGTCATTTAACCTTC[CG]GAGCCTACTAAAAACAATCATTTTCTCATGAGTTTGACTTGAGGAGATCCCACAGGAAGT	37	1	184598594	ACACACACAGTCCTGTCTATGAGACCTTGGACAAGTCATTTAACCTTCCG	1	182865217	R			NA	NA								TRUE				NA
cg03327570	7	2.55e-10	0.0109511	0.00173173	2.55e-10	0.0109511	0.00173173	3.53e-08	31.5266	0	0	4.80425	0.569154	0	cg03327570	72777405	ACACTCTAAATATACAAATTCTCCTAACCCCAATTTTCTCCACTTACCCA	13712506	ACACTCTAAATATACGAATTCTCCTAACCCCGATTTTCTCCACTTACCCG	I	T	Red	TCATGTTGTCTATGCCTAGTGTCTAGGGGGCAAAGTGAACAGTAAACTAATCTGTGCTAA[CG]GGCAAGTGGAGAAAATCGGGGTCAGGAGAATCCGCACATCCAGAGTGCTCTGTCTCCTCT	37	2	145304883	CGGGCAAGTGGAGAAAATCGGGGTCAGGAGAATCCGCACATCCAGAGTGC	2	145021353	F	rs75883507		NA	NA								TRUE				NA
cg09613192	7	1.28e-11	-0.0194869	0.00287819	1.28e-11	-0.0194869	0.00287819	3.73e-09	36.1385	0	0	2.72528	0.842453	0	cg09613192	32762394	CAAAAACATAAACACCACCCCTTTCAATAATCATAATCTTATAAATCTAC			II			CATAATTTGGGCAAAAACATAAACACCACCCCTTTCAGTAGTCATGGTCTTGTGAGTCTA[CG]GTACTTCTGCATTTCATTAACTTATCCGTTCCTCTCTAGGTCACAGTCAATATGATTACA	37	2	181388538	AAAAACATAAACACCACCCCTTTCAGTAGTCATGGTCTTGTGAGTCTACG	2	181096783	R			NA	NA								TRUE				NA
cg12001357	7	2.76e-10	0.0170109	0.00269505	4.83e-05	0.0162565	0.00400027	3.11e-08	31.4082	0.395853	43.22	10.5671	0.102713	4.56e-05	cg12001357	74738482	AAAAAAATACCAACTAATATAAACTACTACCCTACTTTAAAAAAAACATC			II			TCCCCTTTTACAAGTTCTCCCTGAAAGAGGGCAGTCACAAGAGGTGTGAAGAGTAGCAGC[CG]ATGCTCTCTCCAAAGCAGGGCAGCAGCCCATACCAGCTGGCATCTCCCCCCCGTGCCTTC	37	2	233410852	GGGAGATGCCAGCTGGTATGGGCTGCTGCCCTGCTTTGGAGAGAGCATCG	2	233119096	F			NA	NA	CHRNG	NM_005199	3'UTR					NA				NA
cg14615927	7	1.31e-09	0.0119583	0.00197119	0.000439259	0.00991812	0.00282142	1.05e-07	29.0138	0.384397	27.3668	8.26069	0.21962	1.47e-05	cg14615927	51736308	AAATCAAAACTCACAAAAATAAACAAAATAAAACCTAAATCCAACAAACA	62616477	AAATCAAAACTCACGAAAATAAACAAAATAAAACCTAAATCCGACAAACG	I	A	Red	TCTAACAGGAAGAAATCAGGACTCACGGGAGTAAGCAAAATGAGGCCTAAATCCGGCAAG[CG]AGGAAATCAAACACTTCCATCTTAATCACATATTATAGCGATGAGCAACCGAGTCAGATG	37	2	240259213	CGCTTGCCGGATTTAGGCCTCATTTTGCTTACTCCCGTGAGTCCTGATTT	2	239924150	R			NA	NA	HDAC4	NM_006037	Body					TRUE	2:239923916-239924151			NA
cg15721584	7	1.16e-13	-0.0278275	0.00374978	1.13e-12	-0.0284137	0.00399409	9.42e-11	43.4169	0.0586499	6.60675	6.42445	0.377359	7.96e-06	cg15721584	54637499	AAAATAAAACATCCTTAAATTTTTTAACTTCCTTTTTTCTTTAACATTAC			II			AATGAATGTGACGCTTGCATAATAGCATTTTTTGGAGCACTGTTAGAGCAAGGGAGTCTT[CG]CAATGCTAAAGAAAAAAGGAAGTTAAAAAATTTAAGGATGTTTCACTTTCAATAAAAAAA	37	3	181326755	CGCAATGCTAAAGAAAAAAGGAAGTTAAAAAATTTAAGGATGTTTCACTT	3	182809449	F			NA	NA	SOX2OT	NR_004053	TSS1500					NA				NA
cg09831562	7	4.15e-11	-0.0172022	0.00260701	4.15e-11	-0.0172022	0.00260701	9.26e-09	34.3247	0	0	3.67978	0.719918	0	cg09831562	63730367	CTCCTTAACTCACTTAATAAAACATCAACACAAAAAAATTTCTTTTTTAC			II			TGTCAAGTTCTTTTTTTGCAGTTGACAGGAAAGGCCAAATCTGTGGTACAGGAAAGGAGG[CG]CAAAAAAGAAACTTTTTTGTGTTGATGTTTTACTAAGTGAGCTAAGGAGAATTTTAGAAT	37	3	181327125	TCCTTAGCTCACTTAGTAAAACATCAACACAAAAAAGTTTCTTTTTTGCG	3	182809819	F			NA	NA	SOX2OT	NR_004053	TSS1500					NA				NA
cg12623364	7	9.61e-10	-0.0108969	0.00178177	3.32e-07	-0.0110213	0.00215929	1e-07	29.4868	0	22.278	7.71982	0.259357	7.22e-06	cg12623364	58746504	ACTAATCACATTCTATAACTTCAAACCCACAAAATACCAAAAATAACAAC			II			CAAGTAAAGAGACTGGTCACATTCTATAGCTTCAAGCCCACAAGATGCCAAAGGTGGCAA[CG]TGTGACACAGAGTGCCCTCACTGTGAGACATCACTGTACACAATTCACATTCACACATCC	37	4	109038130	CTGGTCACATTCTATAGCTTCAAGCCCACAAGATGCCAAAGGTGGCAACG	4	109257579	R			NA	NA	LEF1;LEF1;LEF1;LEF1	NM_001166119;NM_001130714;NM_001130713;NM_016269	Body;Body;Body;Body					TRUE		4:109038093-109038251	Unclassified_Cell_type_specific	NA
cg05119988	7	4.09e-11	0.0175321	0.00265602	4.09e-11	0.0175321	0.00265602	9.02e-09	34.3501	0.0273704	0	5.86667	0.438291	0	cg05119988	41644320	AAAAAAATAATTCCTACAATTTACCTAAACTCTATAAAAAAATATTCCAC			II			AATAGAATGCAGATTGCAGTTGCTAGAATATAAACAGGAAATAAGAAGATAAAGACAACT[CG]TGGAATACCTTTTCATAGAGCTTAGGTAAACTGTAGGAATTATTCTCCTTGTACTCTAAT	37	4	166251189	CGTGGAATACCTTTTCATAGAGCTTAGGTAAACTGTAGGAATTATTCTCC	4	166470639	F	rs76203134		NA	NA	SC4MOL;SC4MOL	NM_001017369;NM_006745	5'UTR;5'UTR	chr4:166248454-166249063	S_Shelf			NA				NA
cg27020362	7	2.96e-12	0.0122838	0.00175996	2.96e-12	0.0122838	0.00175996	1.2e-09	38.4041	2.87e-16	0	3.29724	0.770721	0	cg27020362	22643443	AAATAACAACACAAAACAAAAACTTCCTACCCTCCTAACTACCTACAAAC			II			GGAGGGAGGCAGGATGGCAGCACAGAGCAAGGGCTTCCTGCCCTCCTGGCTGCCTGCAGA[CG]GGAGTGGAGACCGTCAGAGCAAGCCCCAGCTTCTTTCAGAGGAGGGTAGAGTCCAGGACT	37	5	138723394	GATGGCAGCACAGAGCAAGGGCTTCCTGCCCTCCTGGCTGCCTGCAGACG	5	138751293	R			NA	NA	MGC29506	NM_016459	3'UTR					NA				NA
cg20052079	7	1.58e-10	0.0152138	0.00237826	7.29e-07	0.0167039	0.00337208	2.58e-08	32.2611	0.055082	32.0224	8.82644	0.183577	2.41e-05	cg20052079	43796341	ATACACACTCAACACAAAAAACAAACTCAACCCCATCTAAATCCTTTCCA	18650470	ATACACGCTCAACACAAAAAACGAACTCAACCCCATCTAAATCCTTTCCG	I	T	Red	GGAACCCCTCGGCGAGCTGGAGGACATCCTGTCCTGCCCTGACCCCTGCAGCTCGGTGAA[CG]GAAAGGACTCAGATGGGGCTGAGTTCGTCCTCTGTGTTGAGCGTGCACCAGGGCAGCCAA	37	6	15504923	CGGAAAGGACTCAGATGGGGCTGAGTTCGTCCTCTGTGTTGAGCGTGCAC	6	15612902	F			NA	NA	JARID2	NM_004973	Body					NA	6:15612793-15612946	6:15504449-15505198	Gene_Associated_Cell_type_specific	TRUE
cg06560379	7	6.31e-11	0.00483172	0.000739236	7.25e-11	0.00483745	0.000742465	1.28e-08	33.6791	0	0.226658	6.01363	0.421665	1.22e-08	cg06560379	31661353	AAAACAAACCCTAACCTAAAAAATTTCCAAAACAATTCCTCCCTCCCTCC			II			GCTTGGGCAGGAGGGTGGCAGGCTTTAGCAGCAGGCAGCAGGAGAGGCCCAGGAGAGTGA[CG]GAGGGAGGGAGGAACTGCTCTGGAAATCCCCTAGGCCAGGGCCTGCTCTCTGGGTCACAT	37	6	44231305	CGGAGGGAGGGAGGAACTGCTCTGGAAATCCCCTAGGCCAGGGCCTGCTC	6	44339283	F			NA	NA	NFKBIE	NM_004556	Body	chr6:44232880-44233447	N_Shore			TRUE		6:44231045-44231560	Promoter_Associated	TRUE
cg04682977	7	1.48e-12	0.00911649	0.00128828	2.89e-06	0.00826632	0.00176699	6.45e-10	39.4784	0.160125	25.5735	8.06164	0.233622	5.41e-06	cg04682977	17638367	AAAAACCACAAACAAATACCACCCATTACCACRACACCATAACAAAAAAC			II			GCGGCCGCCCCGCCCCTGCGGAGCACAGGACGCTTCCTGCCACCCCTGCAGAGCATGGGA[CG]CTTCCTGCCATGGTGCCGTGGCAATGGGTGGCACCTGCCTGTGGCCCCTTCTCAGAAGGA	37	7	1062711	CGCTTCCTGCCATGGTGCCGTGGCAATGGGTGGCACCTGCCTGTGGCCCC	7	1029237	F	rs3832538		NA	NA	C7orf50;MIR339;C7orf50;C7orf50	NM_001134395;NR_029898;NM_032350;NM_001134396	Body;TSS200;Body;Body	chr7:1062496-1062966	Island			NA	7:1028917-1029473			NA
cg27493411	7	4.8e-10	0.0135017	0.00216881	9.45e-07	0.0130286	0.00265738	5.9e-08	30.5531	0	20.6587	7.56227	0.271958	1.02e-05	cg27493411	27806468	AACCTCTACCCCTACAAATAAACACACAAACCATAACACAAAAACTCACA	46708438	AACCTCTACCCCTACAAATAAACACACAAACCGTAACGCAAAAACTCACG	I	T	Red	CTCTGGATTCCAGGCCTCTGCCCCTGCAGGTGGACACACAGACCGTAACGCAGAGGCTCA[CG]TGTCCCACACTATGCATTACCATTTGTGTACGCACTCGTTCACATTTAGCAGGATTGTAA	37	7	101555711	CGTGAGCCTCTGCGTTACGGTCTGTGTGTCCACCTGCAGGGGCAGAGGCC	7	101342431	R			NA	NA	CUX1;CUX1;CUX1	NM_181500;NM_181552;NM_001913	Body;Body;Body	chr7:101559402-101559625	N_Shelf			TRUE				NA
cg11250194	7	1.21e-10	0.014684	0.00228095	1.21e-10	0.014684	0.00228095	2.13e-08	32.6723	0	0	2.86664	0.82539	0	cg11250194	45601312	TTAAAACCTAAAAAAATAACATAAACAACACTCCTAACTCCCTACCTAAC			II			GAAGTTGGGGCTTGAGGCCTAAGGGAGTAACATGAGCAACACTCCTGGCTCCCTGCCTGG[CG]CATGCCCATTACCCCTGGGCTCAGGGAGGTGAGGCTGCCCGAGAGCCCTCTGGAAATGGC	37	11	61601937	CGCCAGGCAGGGAGCCAGGAGTGTTGCTCATGTTACTCCCTTAGGCCTCA	11	61358513	R			NA	NA	FADS2	NM_004265	Body					TRUE		11:61601856-61602521	Unclassified	TRUE
cg17260706	7	4.85e-11	0.0113558	0.00172695	4.85e-11	0.0113558	0.00172695	1.04e-08	34.0874	0	0	2.43463	0.87571	0	cg17260706	30626335	CTAAAATCAACCCTCTTAACTTCCCATCACCAAACCTTCCAAATATCTTC			II			CCCCTCAAGAGTCTGCCCCAGCTCCCGAAGACCCCTCCTCCTCCACACACTCACAGTCTC[CG]AAGACACCTGGAAGGCCTGGTGATGGGAAGCCAAGAGGGCTGATCCCAGCCCAATGCAAT	37	11	118782879	TGGGATCAGCCCTCTTGGCTTCCCATCACCAGGCCTTCCAGGTGTCTTCG	11	118288089	F			NA	NA	BCL9L	NM_182557	TSS1500	chr11:118781060-118781732	S_Shore			TRUE				TRUE
cg24002003	7	2.17e-14	0.0147495	0.00193049	2.32e-13	0.0148025	0.00201981	2.63e-11	46.0195	0	4.90629	6.30957	0.389421	1.52e-06	cg24002003	50709480	ATTCAAAAACCAAAACTCTCCTCCTACTACTTTTAACCRTTTCTACTAAC			II			AAAGGGACTGAATGGACCCTGGAACGCTGCCACAGGAAAAACAACCACCACAACTTTGCT[CG]CCAGCAGAAACGGCCAAAAGCAGCAGGAGGAGAGTCTTGGCCTCTGAATCATAGTGGTGT	37	15	101668143	CGCCAGCAGAAACGGCCAAAAGCAGCAGGAGGAGAGTCTTGGCCTCTGAA	15	99485666	F			NA	NA								TRUE		15:101667410-101668295	Promoter_Associated	TRUE
cg00607627	7	1.76e-18	0.0144832	0.00165116	1.76e-18	0.0144832	0.00165116	1.72e-14	60.6561	0	0	1.3365	0.969607	0	cg00607627	25773352	TAAATCATTCCTCAAAACTCTAAATAAATCTCTACCCTTCTAAACTAAAC			II			CCTGAAGACTGTGGGTCATTCCTCAGGGCTCTGGGTGAGTCTCTGCCCTTCTGGGCTGGG[CG]ACTGAGATGGGGGACTGCTCTTCTCCGAGTGAGCTGGCTGAGTGTGACCGTGAGTCACGC	37	16	28995994	CGCCCAGCCCAGAAGGGCAGAGACTCACCCAGAGCCCTGAGGAATGACCC	16	28903495	R			NA	NA	LAT;LAT;LAT;LAT	NM_001014989;NM_001014987;NM_014387;NM_001014988	TSS200;TSS1500;TSS1500;TSS1500					NA		16:28995820-28997267	Unclassified_Cell_type_specific	NA
cg03699074	7	1.25e-10	0.0145958	0.00226903	1.25e-10	0.0145958	0.00226903	2.19e-08	32.6213	0	0	3.69415	0.717985	0	cg03699074	23641470	CRTCCCRTTCACACTAATCRTTCCATTTCCTCTTATATCTAAATAAAAAC			II			ACTCTGCCCAAGGAGCAGCTGCCATCTGAGAGGGGGGGCATTCCCTGCAGGGAGGACACC[CG]CTCCCACTCAGACACAAGAGGAAATGGAACGATCAGTGTGAACGGGACGTTTCAGAAGCT	37	16	88849875	GTCCCGTTCACACTGATCGTTCCATTTCCTCTTGTGTCTGAGTGGGAGCG	16	87377376	F			NA	NA	FAM38A	NM_001142864	Body	chr16:88850204-88850537	N_Shore		RDMR	NA		16:88849291-88850949	Promoter_Associated	NA
cg05484949	6	3.04e-10	0.00835582	0.00132697	0.00159876	0.00798239	0.00252917	1.7e-08	31.2595	1.5449	62.8462	13.4576	0.0194482	2.2e-05	cg05484949	74646447	AAAACAATACCAATATACATATATATCCCCAAAAAAAACCTACCAAAACA	32655314	AAAACAATACCAATATACGTATATATCCCCGAAAAAAACCTACCGAAACG	I	C	Grn	TTGTTTTCCCATCTGTAACCTCATTAGGATGTCCACACCAGCGGGCTCCACACGCACATG[CG]CTCCGGCAGGTTCCCCTCGGGGACACACACGCACACTGGCATTGCCCCCTGGCCACACGC	37	17	38708465	CGCTCCGGCAGGTTCCCCTCGGGGACACACACGCACACTGGCATTGCCCC	17	35961991	F	rs34433626		NA	NA							RDMR	NA	17:35961983-35962222			TRUE
cg02650017	7	1.4e-16	0.00547766	0.000662791	3.75e-12	0.00600606	0.00086466	3.89e-13	53.8468	0.584173	14.5575	7.02227	0.318793	8.33e-07	cg02650017	67794324	TAAAAAACRACTACAAATATACRCCTCCACCTACAACAAATACTAAAATC			II			CCTTCCCCGCCCCCTCCGCCGTTGGCCCGGGTACCCCCCTGCAGGCGGCCAGACTCAGCA[CG]ACTTCAGCACCTGTTGCAGGTGGAGGCGCACATCTGCAGCCGTTTCCCAGGGCACCACGC	37	17	47301614	GGGAAACGGCTGCAGATGTGCGCCTCCACCTGCAACAGGTGCTGAAGTCG	17	44656613	F			NA	NA	PHOSPHO1;PHOSPHO1	NM_178500;NM_001143804	Body;Body	chr17:47301545-47302477	Island			TRUE	17:44655924-44657363	17:47300046-47302488	Unclassified	NA
cg06500161	7	3.84e-21	-0.0203569	0.00215716	3.12e-18	-0.0210139	0.00241348	1.34e-16	70.2073	0.151758	9.92613	6.6612	0.353318	4.39e-06	cg06500161	18723428	TTAACATTTCACAAAACACCTAAATTATACCCAAAAAAACTAATCCCRCC			II			AGTGGAGTCGGAGGTGCCACGCTTTGCTGTCTCTGGAGACCAGGGCCTTCTCTAGACACC[CG]GCGGGACTAGTTCCTTTGGGCATAATTTAGGTGTTTTGTGAAATGTTAAACATTGTCTTT	37	21	43656587	CGGCGGGACTAGTTCCTTTGGGCATAATTTAGGTGTTTTGTGAAATGTTA	21	42529656	F		rs9982016	NA	NA	ABCG1;ABCG1;ABCG1;ABCG1;ABCG1;ABCG1	NM_207628;NM_004915;NM_207174;NM_207627;NM_016818;NM_207629	Body;Body;Body;Body;Body;Body	chr21:43654846-43655465	S_Shore			TRUE				NA

## Sheet: HDL.MODEL3.HA
CPG	N_STUDY	PVALUE_FE	BETA_FE	SE_FE	PVALUE_RE	BETA_RE	SE_RE	PVALUE_RE2	BETA_RE2	SE_RE2	I_SQUARE	Q	PVALUE_Q	TAU_SQUARE	Name	AddressA_ID	AlleleA_ProbeSeq	AddressB_ID	AlleleB_ProbeSeq	Infinium_Design_Type	Next_Base	Color_Channel	Forward_Sequence	Genome_Build	CHR	MAPINFO	SourceSeq	Chromosome_36	Coordinate_36	Strand	Probe_SNPs	Probe_SNPs_10	Random_Loci	Methyl27_Loci	UCSC_RefGene_Name	UCSC_RefGene_Accession	UCSC_RefGene_Group	UCSC_CpG_Islands_Name	Relation_to_UCSC_CpG_Island	Phantom	DMR	Enhancer	HMM_Island	Regulatory_Feature_Name	Regulatory_Feature_Group	DHS
cg18204684	2	0.0108678	-0.0121758	0.00478058	0.583785	-0.0108136	0.0197376	9.35356e-08	6.17642	22.6395	94.102	16.9549	3.82783e-05	0.000733208	cg18204684	57663478	AAAAATACTTACCCCATAAATCAACTACCATATTTATATTCTAAAACCCC			II			TCCCTGTCATGTTGAAAAGGAAAGTCCAGAAAGATTTGGCTGTGTGTTGCCTGCACTACT[CG]GGGCCCTAGAATACAAATATGGTAGCTGACTCATGGGGTAAGTATCTCCCTATGTCAGAC	37	4	99859711	CGGGGCCCTAGAATACAAATATGGTAGCTGACTCATGGGGTAAGTATCTC	4	100078734	F												TRUE

## Sheet: HDL.MODEL3.ALL
CPG	N_STUDY	PVALUE_FE	BETA_FE	SE_FE	PVALUE_RE	BETA_RE	SE_RE	PVALUE_RE2	BETA_RE2	SE_RE2	I_SQUARE	Q	PVALUE_Q	TAU_SQUARE	Name	AddressA_ID	AlleleA_ProbeSeq	AddressB_ID	AlleleB_ProbeSeq	Infinium_Design_Type	Next_Base	Color_Channel	Forward_Sequence	Genome_Build	CHR	MAPINFO	SourceSeq	Chromosome_36	Coordinate_36	Strand	Probe_SNPs	Probe_SNPs_10	Random_Loci	Methyl27_Loci	UCSC_RefGene_Name	UCSC_RefGene_Accession	UCSC_RefGene_Group	UCSC_CpG_Islands_Name	Relation_to_UCSC_CpG_Island	Phantom	DMR	Enhancer	HMM_Island	Regulatory_Feature_Name	Regulatory_Feature_Group	DHS
cg11832534	17	1.10007e-11	-0.00605408	0.000891255	2.86395e-06	-0.00681507	0.00145611	3.33355e-08	25.0315	6.807	54.5414	35.1969	0.00373493	1.69527e-05	cg11832534	51740480	CCAAATCCAACACATCAAATAATCAACAAACTCACTCTTCATCCTATACA	22700444	CCAAATCCAACACATCGAATAATCGACAAACTCGCTCTTCATCCTATACG	I	C	Grn	GTGTCCAGATTCTAAGCGACACGGCAGCACACACCTGCACCAGCCCTCGCTTGTACATGG[CG]CACAGGATGAAGAGCGAGTCTGCCGACCACTCGATGTGCTGGATCTGGTCTAGGCACGTG	37	1	3563998	CCAGATCCAGCACATCGAGTGGTCGGCAGACTCGCTCTTCATCCTGTGCG	1	3553858	F					WDR8	NM_017818	Body	chr1:3566445-3569636	N_Shelf				1:3553814-3553892
cg12547807	21	1.35246e-18	0.00831916	0.00094522	6.17287e-15	0.00830372	0.00106453	2.0813e-10	42.023	0	13.9692	23.2475	0.276807	3.1604e-06	cg12547807	70735399	TTTTCCRTTTCRATTCCATAAATTAACCAATCAACAACAAATTTAACCCC			II			CCCCACCTGAGCAGGGTGAGGCCGGGCAGGGCCCAGCAGGCCCCGGCCCCACCAAACCTC[CG]GGGCCAAATCTGCTGCTGATTGGCCAACTCATGGAACCGAAACGGAAAATCCCCCACCCG	37	1	9473751	CGGGGCCAAATCTGCTGCTGATTGGCCAACTCATGGAACCGAAACGGAAA	1	9396338	F												TRUE		1:9473003-9474074	Unclassified	TRUE
cg14519150	21	6.45738e-17	-0.00767132	0.000918	2.76063e-16	-0.00768532	0.000939141	1.65806e-09	37.8834	0	2.45843	20.5041	0.42682	4.64555e-07	cg14519150	32695468	ACCCAAAATTACCACCRAAAATAAAAATCCAATATCATCACTTAATATAC			II			CAGCAGCATCTGGCTAGAACTTACGGGTGTTGTTTTTATTCTATTTATAGTTACCTTCTA[CG]TACATCAAGTGATGACACTGGATTTCCATTTTCGGTGGTAATTCTGGGCTCGCTATTGTT	37	1	20985249	CCCAGAATTACCACCGAAAATGGAAATCCAGTGTCATCACTTGATGTACG	1	20857836	F					DDOST	NM_005216	Body	chr1:20987516-20988238	N_Shelf
cg19273683	21	3.77238e-21	-0.0119412	0.00126513	1.50537e-12	-0.0125887	0.00177958	1.86212e-12	48.3307	3.1052	40.291	33.4958	0.029745	2.35192e-05	cg19273683	30761304	CTTAAACACATAACTCAACCTCTATAAATCACCTTTCTCATACTTAAAAC			II			AGCTGTGTGACCTTGGACACATGGCTCAACCTCTGTGAGTCACCTTTCTCATGCTTAAAA[CG]GCAGTAAATTACCTCTACCTGCCAGGGTTGTTGCAATGATCTGAGGAGGTGCCTTATGCA	37	1	21656047	TTGGACACATGGCTCAACCTCTGTGAGTCACCTTTCTCATGCTTAAAACG	1	21528634	R					ECE1	NM_001113348	Body					TRUE		1:21655936-21656379	Unclassified
ch.1.839062R	16	9.96032e-15	0.00351029	0.00045354	1.25733e-08	0.00421727	0.000740943	3.21311e-09	32.4974	4.40929	48.6807	29.2288	0.0150273	3.42282e-06	ch.1.839062R	20735302	TACAAATTAAAACCACACCTCAAATCACAAACATTTCCTAAACACCTACT			II			GCTCTGCCCTGTCGGGCTGTGGAGCAAGGGTCTGCCCCGGGCTGCGCAGAGCCATGCATA[CA]GTAGGTGCTCAGGAAATGCTTGTGACCTGAGGTGTGGTCCCAATCTGCAGACAGTTTCCC	36	1	25282539	CAGTAGGTGCTCAGGAAATGCTTGTGACCTGAGGTGTGGTCCCAATCTGC	1	25155125	F					RUNX3	NM_001031680	Body
cg25130381	21	5.11158e-15	-0.00715339	0.000914272	1.36494e-08	-0.00861317	0.00151701	5.8677e-11	33.2098	11.3395	54.6061	44.0588	0.0014779	2.2256e-05	cg25130381	61782465	TATAATCCCCACTATCTCAAACATCATCCCAAAAAACTACCTACTAATCA	42697315	TATAATCCCCACTATCTCAAACATCGTCCCGAAAAACTACCTACTAATCG	I	T	Red	GCAGGAAGGGGGGTGTCTCGCCTACACCCTTGATCAGGCCCCCCACCAGCAGCCCCACCA[CG]ATCAGCAGGCAGCTCTCCGGGACGATGCTTGAGATAGTGGGGATCACATGGAAACCTGCG	37	1	27440721	TGTGATCCCCACTATCTCAAGCATCGTCCCGGAGAGCTGCCTGCTGATCG	1	27313308	F					SLC9A1	NM_003047	Body						1:27312994-27313333
cg16815882	20	1.49062e-16	-0.00711963	0.000862227	9.65644e-09	-0.00693101	0.0012082	2.77308e-09	36.9883	0	39.914	31.6213	0.0344627	1.02669e-05	cg16815882	21646495	AAAAAATCACAAATACAACRTTTAATAAACRAATCACAATAACCATAATC			II			TCTCCATCCAAAAAGGGTCACAGATACAGCGTTTGGTGAACGAGTCACAGTGGCCATGGT[CG]GAACAGTTCAGCTGACATGCTGAGAGTGGCAGCAAAGGGAAGAAAGTCAACAAGACTCAG	37	1	35908609	AAGGGTCACAGATACAGCGTTTGGTGAACGAGTCACAGTGGCCATGGTCG	1	35681196	R					KIAA0319L	NM_024874	Body							1:35908480-35908760	Gene_Associated_Cell_type_specific
cg12728588	18	3.28738e-14	-0.00540283	0.000712166	1.69639e-07	-0.00544233	0.00104063	7.87598e-09	31.2229	3.35719	39.1347	27.9305	0.0457566	6.35793e-06	cg12728588	36674303	CATTTCTACCACCTTCTCAAAAAAAATAACTCCTATATCTCACCACTCCA	29794377	CATTTCTACCACCTTCTCAAAAAAAATAACTCCTATATCTCGCCGCTCCG	I	C	Grn	GGCTCACACTGCAGCAGAGGAGGTGTTTAGGTGAAATGTAAGGGGAAATGTTTTGACAGG[CG]GAGCGGCGAGACACAGGAGCCATTTCCCCTGAGAAGGTGGCAGAAATGGATCAGGGACTT	37	1	36025489	CATTTCTGCCACCTTCTCAGGGGAAATGGCTCCTGTGTCTCGCCGCTCCG	1	35798076	F					NCDN;NCDN;NCDN	NM_001014841;NM_014284;NM_001014839	Body;Body;Body	chr1:36022680-36023834	S_Shore					1:36024152-36026059	Promoter_Associated
cg14009440	21	1.64504e-14	-0.00609213	0.00079369	2.48766e-09	-0.00604179	0.00101334	2.83719e-08	31.9618	0.289293	25.5369	26.8589	0.139279	4.82656e-06	cg14009440	55708354	CRAAAACTCTCCAAAAAAAATAATATTAACTAACTTCATAACTTACTAAC			II			CCCTTTGCAGCCGAAGACTCTCCAAAGGAAATAATATTAACTGACTTCATGGCTTGCTGA[CG]CCAAAACGTGTCCAAAGTATTTTTACATCTATAAACCCAAAAGCGCTAAGCCAGCAGATC	37	1	45138784	GAAGACTCTCCAAAGGAAATAATATTAACTGACTTCATGGCTTGCTGACG	1	44911371	R		rs77680631			TMEM53	NM_024587	Body	chr1:45139770-45140584	N_Shore
cg04542977	21	2.46815e-14	0.009801	0.00128562	2.58533e-12	0.0100198	0.00143168	3.11873e-08	31.5288	0.566752	12.0653	22.7441	0.301532	4.966e-06	cg04542977	45641459	CAATACACTAAAATAACAATACAACCTAATTTCACATTCATTACTAACCC			II			CTATGTCTAAATGTGTGTGCTGGGAGAGTGGGCAGGGTGGGGGGAACAGAGGATGACAAA[CG]GGTCAGTAATGAATGTGAAACCAGGCTGCATTGTTATCTTAGTGTATTGGGCTCAGGCAG	37	1	51982669	CGGGTCAGTAATGAATGTGAAACCAGGCTGCATTGTTATCTTAGTGTATT	1	51755257	F					EPS15	NM_001981	Body	chr1:51984547-51985216	N_Shore
cg10177197	18	1.23817e-20	-0.00655165	0.000703466	1.76028e-09	-0.00671615	0.00111592	3.8922e-12	47.0554	2.71228	48.5669	33.0527	0.0110997	8.97355e-06	cg10177197	28724455	CRTAAACAAATCATTATCCTCTAAACTACAATTTCCTCATCTATCACATC			II			GGTTTTGCAACCACAGTGTCTAAGACAATCAGAAGGGTTCCAGGGAGGTCTTGTCTGTAG[CG]ATGTGACAGATGAGGAAACTGCAGCTCAGAGGACAATGACTTGCCCACGTTGCACAGCTC	37	1	55316481	GTGGGCAAGTCATTGTCCTCTGAGCTGCAGTTTCCTCATCTGTCACATCG	1	55089069	F	rs71637873				DHCR24	NM_014762	3'UTR					TRUE				TRUE
cg17475467	18	8.29343e-16	-0.00563236	0.00069969	6.98334e-09	-0.00537024	0.000927291	4.65097e-09	35.1531	0.477223	32.0694	25.0255	0.0941395	4.37349e-06	cg17475467	19679362	ATTAATTTCAATACCTTACAAATCCTAAACTCAAAAAAAATTCCATTTCC			II			CCAAGCTTTGCGTTATAACAAGCCAGGGAAGGACCTAGGGAGGTTCCCTTCCCTCTGGAA[CG]GAAATGGAACTTTCTCTGAGCTTAGGATTTGTAAGGCACTGAAATTAACTACAGCTGGGG	37	1	55316769	CGGAAATGGAACTTTCTCTGAGCTTAGGATTTGTAAGGCACTGAAATTAA	1	55089357	F					DHCR24	NM_014762	3'UTR					TRUE				TRUE
cg10073091	21	1.61382e-21	0.00518559	0.000544285	2.98245e-14	0.0056032	0.000737352	1.65441e-12	49.242	2.42996	34.9176	30.7303	0.0588538	3.47642e-06	cg10073091	30684384	CTTTCCTTCTCTAAAATACTTAAACCRAATAAAAATTACCTAAATACTTC			II			CTCCCGGAAGCCTTTCCTTCTCTGAAATGCTTGGGCCGGGTGAGAGTTACCTGAGTGCTT[CG]CACCTCCCCCTCTTCCCCTTCTTCATCTCCCTCCAGGTACCCGCATATGCCCTGCACACA	37	1	55352301	TTTCCTTCTCTGAAATGCTTGGGCCGGGTGAGAGTTACCTGAGTGCTTCG	1	55124889	R				TRUE	DHCR24	NM_014762	Body	chr1:55352463-55353328	N_Shore
cg25536676	20	1.17094e-21	0.00838063	0.000876582	4.98642e-16	0.00888711	0.00109557	8.49302e-13	49.5864	3.54758	26.8341	25.9684	0.131073	5.8595e-06	cg25536676	33727449	AAAAATAAAAACCTAACRATAACCTCTACAAATCRTACCACTCRATATAC			II			TCCCGGGCGCGGAGGATGGAAACCTGGCGGTAACCTCTGCAGGTCGTGCCACTCGGTGTG[CG]CAAGGTCTCCAGAGGCATCTTTTCATTTTTAGGGGGCACTTTCCACGAATTCATTTGAGC	37	1	55353327	CGCACACCGAGTGGCACGACCTGCAGAGGTTACCGCCAGGTTTCCATCCT	1	55125915	R				TRUE	DHCR24	NM_014762	TSS1500	chr1:55352463-55353328	Island
cg17901584	21	1.63181e-126	0.033414	0.00139654	8.0802e-25	0.038057	0.00369959	1.40807e-80	310.559	54.4618	82.913	117.048	1.00127e-15	0.000209776	cg17901584	50753497	ATTCCATATAAAATACAAATAACRCTAAATTTCAACTTTTACTAATAACC			II			GGTGGTGAGCAAAGCAGATGGCCCTGCCCTCACTCAGCAACCAGTGTAGGGGAGCTGCCA[CG]GTTACCAGCAAAAGCTGAAATCCAGCGCCATTTGCATTTCATATGGAATTTTAGGAAGTT	37	1	55353706	CGGTTACCAGCAAAAGCTGAAATCCAGCGCCATTTGCATTTCATATGGAA	1	55126294	F					DHCR24	NM_014762	TSS1500	chr1:55352463-55353328	S_Shore					1:55353668-55353746	Promoter_Associated_Cell_type_specific
cg25001190	21	6.87559e-15	0.0113083	0.00145225	1.3142e-10	0.0117033	0.00182137	1.30047e-08	32.8932	0.883405	27.7982	27.7002	0.11669	1.75987e-05	cg25001190	26704430	AAAACTTAACCTTTATTTTATTTCCAAATATATTTTTTATTCCRAATCCC			II			CTGTTGGTGCGAGAGCTTAACCTTTATTTTATTTCCAAATGTGTTTTTTATTCCGAGTCC[CG]TTGGTGTCTATGGTTTCACTTTTCTCCATGAGCCACATGTTAAAGCCTGCCCTGACTAAA	37	1	61668835	CGGGACTCGGAATAAAAAACACATTTGGAAATAAAATAAAGGTTAAGCTC	1	61441423	R					NFIA;NFIA;NFIA;NFIA	NM_001145512;NM_001145511;NM_001134673;NM_005595	Body;Body;Body;Body					TRUE
cg15512289	21	3.77059e-15	-0.0141222	0.00179619	2.89376e-11	-0.0146673	0.00220499	8.72348e-09	33.5348	1.03777	23.5329	26.1551	0.160752	2.17623e-05	cg15512289	34707461	AATACCCRCTAATCTAAAAAATTCCCCAAAAAACTAACTCACRAAAAAAC			II			GTGAAACTACTGATGCCCGCTGGTCTGAAGAATTCCCCAAGAAGCTGACTCACGAAAAAA[CG]CATTTTCTACATCCAGATGATTTCATCCCCCTTACCTAACTAATCAACAACTCCAATTTT	37	1	97026071	ATGCCCGCTGGTCTGAAGAATTCCCCAAGAAGCTGACTCACGAAAAAACG	1	96798659	R		rs4472801										TRUE				TRUE
cg03725309	21	9.49365e-11	0.00613277	0.000947175	0.000193367	0.0064211	0.00172262	4.50803e-09	22.7429	13.1459	63.9378	55.4597	3.50446e-05	3.46653e-05	cg03725309	46801354	ACAAACCTATTACATCAAACAAATCAAATCACAAATACTTAACAACATCC			II			CCATAGAACCATCTGCCCATAAATCTCTGCCTGTATTAACTGGAGTGGTCGCTGGTTGGG[CG]GATGCTGTCAAGTACTTGTGATTTGATTTGTCTGATGCAATAGGTCTGCAACCATCTGGG	37	1	109757585	CAGACCTATTGCATCAGACAAATCAAATCACAAGTACTTGACAGCATCCG	1	109559108	F					SARS	NM_006513	Body	chr1:109756442-109757098	S_Shore					1:109757480-109757726	Promoter_Associated	TRUE
cg20970369	21	1.63599e-16	-0.00883272	0.00107114	4.83868e-10	-0.00953421	0.00153179	1.6442e-09	36.8888	1.01131	40.7948	33.7808	0.0276463	1.73527e-05	cg20970369	18676503	CTAACAACTATACCTATAACTTAAACAAAACAACTAACCTAACCTAACCC			II			TGGCAGTGGAAAACATCTGGGTGATCTCCACCCAACCCCCACGCCTGCTCAGCCTTCCTC[CG]GGTCAGGCCAGGTCAGCTGTTCTGCCCAAGCTACAGGCACAGCTGCTAGCCCACTGCTGT	37	1	111744108	CGGGTCAGGCCAGGTCAGCTGTTCTGCCCAAGCTACAGGCACAGCTGCTA	1	111545631	F					DENND2D	NM_024901	TSS1500	chr1:111746337-111747303	N_Shelf
cg24694018	21	1.18499e-14	0.00851866	0.00110379	1.92693e-09	0.00853706	0.00142193	2.1927e-08	32.312	0.485289	28.345	27.9115	0.111511	1.05599e-05	cg24694018	52741458	ACCAATCAATATTCACTAAAAACCCCAAACAAAATCCTATTAACATTTAC			II			CTTCCGCACTCGGATCTTTAGCTCCCGGGGTAGACGCCGCCAATCTGGGAATAGTGGGAA[CG]TAAATGTCAATAGGACCCTGCCTGGGGTCTCCAGTGAATACTGACTGGTTTTAAAGGGGG	37	1	145457621	CCAGTCAGTATTCACTGGAGACCCCAGGCAGGGTCCTATTGACATTTACG	1	144168978	F					POLR3GL	NM_032305	Body							1:145457103-145458028	Promoter_Associated	TRUE
cg01003245	20	2.86577e-20	-0.0125421	0.00135974	2.86577e-20	-0.0125421	0.00135974	2.8019e-11	46.1551	0	0	16.2636	0.639626	0	cg01003245	73601453	TACCAAACACAATTATCTAAAAAAATTATTAAAATACTTCTCCCTTTTCC			II			CTTCTGCATTCAGTCTGTTGCTATATGTAGCTTTGGTTAAGTATATAATGAAAATCTAGT[CG]GAAAAGGGAGAAGTATTTTAATAACCTTTTCAGATAACTGTGTTTGGTAAATACTAAAAC	37	1	151428287	CGGAAAAGGGAGAAGTATTTTAATAACCTTTTCAGATAACTGTGTTTGGT	1	149694911	F					POGZ;POGZ;POGZ	NM_015100;NM_145796;NM_207171	5'UTR;5'UTR;5'UTR	chr1:151431540-151432032	N_Shelf
cg07567724	21	3.64404e-18	-0.0109647	0.00126184	2.37479e-14	-0.011851	0.00155351	6.63755e-11	40.9611	3.34215	20.374	25.1174	0.196976	9.19891e-06	cg07567724	71730478	CAAACACAACCCACATTTTATCTCCTTTCCTCAAATTTCATCTAAACCCC			II			CCCAGGCTGTGGGGAAATTGGGCCCCTGAAGGAGACAGACTGTGAAACAGCTGCCTTTAG[CG]GGGTTCAGATGAAATCTGAGGAAAGGAGACAAAATGTGGGCTGTGTCTGCGCTCTCCTAT	37	1	153777721	CGGGGTTCAGATGAAATCTGAGGAAAGGAGACAAAATGTGGGCTGTGTCT	1	152044345	F					GATAD2B	NM_020699	3'UTR					TRUE				TRUE
cg24678869	21	4.19591e-26	-0.00753905	0.000713389	6.30998e-26	-0.00754014	0.00071609	1.79743e-14	60.5863	0.115397	0.358958	20.0721	0.453431	4.0539e-08	cg24678869	74679439	TTCTAAAAATTTTCTCTTTCTAAATTAAATTACCAACCCTTAAACCAACC			II			TGCGGGGCTCTACTTTTCTCACTATGCGGGTTGGGGGAGTGAGGGGTGCAGAGGCCCACA[CG]GCTGGTCCAAGGGCTGGCAACCCAATCCAGAAAGAGAAAACCTTCAGAACATGCATGGCA	37	1	153919638	CGGCTGGTCCAAGGGCTGGCAACCCAATCCAGAAAGAGAAAACCTTCAGA	1	152186262	F					DENND4B	NM_014856	TSS1500	chr1:153918372-153919334	S_Shore					1:153919017-153919903	Promoter_Associated
cg02097120	21	5.60058e-12	0.00590617	0.000857276	1.60722e-08	0.00681871	0.00120691	1.0281e-07	25.7492	4.09535	36.3943	31.4437	0.0495984	9.38901e-06	cg02097120	32806454	ATCCATTTTACTAATACACTCATATTACAAACTAACCCAACAACCRCCAC			II			CTTTCCTCCCTGTCCATTTTGCTGATGCACTCATGTTGCAGACTAGCCCAGCAACCGCCA[CG]TCCACACCCACTCTGACTTGGCAAAGGAACATTTGGGAAACCCCCTTTCCATATTTAACC	37	1	154492952	CGTGGCGGTTGCTGGGCTAGTCTGCAACATGAGTGCATCAGCAAAATGGA	1	152759576	R					TDRD10;TDRD10	NM_182499;NM_001098475	Body;Body
cg16097041	19	4.38037e-15	-0.00798655	0.00101823	4.38037e-15	-0.00798655	0.00101823	1.50893e-08	33.3747	0.115887	0	17.3357	0.500151	0	cg16097041	49628469	CAACAAACACAATAAAAAACACRATTTATTACCAAATTATACCCTAAAAC			II			GAAGAAGAGGAGCGGAACTCCCGCACATGACCTCCCACCCTAGGAGGGAGGGAAGGACAC[CG]TCCTAGGGTATAACCTGGCAATAAACCGTGCCTCTCACTGTGCCTGTTGCTCTAGCTGTG	37	1	154965544	AACAGGCACAGTGAGAGGCACGGTTTATTGCCAGGTTATACCCTAGGACG	1	153232168	F					FLAD1;LENEP;FLAD1	NM_025207;NM_018655;NM_201398	3'UTR;TSS1500;3'UTR
cg23998749	21	1.04684e-16	-0.00763106	0.000919477	2.75303e-11	-0.00792209	0.00118964	8.10453e-10	37.3664	1.94463	28.8954	28.1276	0.106413	7.57052e-06	cg23998749	32802470	CACCAACATATCTAACCTATATTATACCATTACCTCCTAATAAATCACTC			II			TAAAAGGCTCAAGCTGGCTGCTGTGTTGAGAATAGATTTCAGGGGAGCAAAGGTAGAATA[CG]AGTGACCTATTAGGAGGTAATGGCACAATATAGGCCAGACATGTTGGTGGTCTCGGACCA	37	1	154968781	CGAGTGACCTATTAGGAGGTAATGGCACAATATAGGCCAGACATGTTGGT	1	153235405	F								chr1:154971870-154972404	N_Shelf
cg12587087	21	6.98754e-15	0.00740979	0.00095184	9.29457e-11	0.00754977	0.00116545	1.66676e-08	32.8759	0.406005	22.4944	25.8046	0.172363	5.77495e-06	cg12587087	11707328	AAATAATCACACTTAAAAACCCAAAACAACAAAATTCCTAACTAACTTAC			II			AGCCACAGGCATCTCAGACACTCTCCCTAAATCATCCCCATGTCCTTGATGTACTAGGTT[CG]TAAGTCAGTCAGGAATTTTGCTGCTCTGGGCTTCCAAGTGTGACCACCTTTTTTTTTTTT	37	1	155971907	GGTGGTCACACTTGGAAGCCCAGAGCAGCAAAATTCCTGACTGACTTACG	1	154238531	F												TRUE
cg12593793	21	1.40761e-13	0.00730471	0.000987709	2.8156e-12	0.00742956	0.0010634	5.40015e-08	29.6716	1.40594	8.06058	21.7535	0.354037	1.87366e-06	cg12593793	39622312	AACRCCAATACTCCAACCCCAAATCCTATTAAAACAAATATTTACCAAAC			II			CTGGAAGGGCCTGCAGCTACTGGCCTCCCTCCTCCTTCCTCCTTGCTTAGCAACTGTTGT[CG]TCTGGTAAATATTTGCCCCAACAGGATCTGGGGCTGGAGCACTGGCGTCAGCCGAGGTAG	37	1	156074135	CGTCTGGTAAATATTTGCCCCAACAGGATCTGGGGCTGGAGCACTGGCGT	1	154340759	F												TRUE		1:156073899-156074380	Unclassified_Cell_type_specific	TRUE
cg25217710	21	2.91027e-25	-0.00963256	0.000927571	2.91027e-25	-0.00963256	0.000927571	5.40347e-14	58.5037	0	0	19.4959	0.48983	0	cg25217710	73784359	CAAAACAAAAATTTAACCTCAATACCTATAATACCAAAATCCTCRTCTAC			II			ACTGCAAATGACAAAACAGGAATTTGACCTCAGTGCCTGTGATGCCAGAGTCCTCGTCTG[CG]CAACAGCAGCTGTCTGTTCTCTCACCACGTCTGGTCTCCCACCAGGGATCTGCTTTTTGG	37	1	156609523	CGCAGACGAGGACTCTGGCATCACAGGCACTGAGGTCAAATTCCTGTTTT	1	154876147	R								chr1:156611639-156612447	N_Shelf							TRUE
cg16663980	21	8.00638e-14	-0.0105905	0.0014177	4.1331e-06	-0.00983364	0.00213562	1.97122e-08	30.2733	2.69393	47.1191	37.8208	0.00931262	3.91998e-05	cg16663980	31743392	CACACACATAAACCCAAACAAAACACACRTCCATATAAACCTCAAAAAAC			II			GTTAACTGGCACCATATTCAGGGGAGGACTTTCACTCTTCAGCTAAGTATGAAATATAAA[CG]TTCTCTGAGGCCTATATGGACGTGTGTCTTGCCTGGGCTTATGTGTGTGCATTTTTTGTA	37	1	158809049	CGTTCTCTGAGGCCTATATGGACGTGTGTCTTGCCTGGGCTTATGTGTGT	1	157075673	F	rs12058031				MNDA	NM_002432	5'UTR
cg00714874	21	5.19661e-15	0.00654166	0.00083631	5.19661e-15	0.00654166	0.00083631	1.74352e-08	33.1922	1.36786e-15	0	15.6735	0.736664	0	cg00714874	21645380	CATAACCATTCACATATACATACTTCTTCACTCCATCTAACTATCATTTC			II			CAAAATCAAAGAAGAACGCTGGGCTATTGGGAGTGGAAGAGAATAAAGGCAAGTGGGGCA[CG]AAATGACAGTCAGATGGAGTGAAGAAGTATGCACATGTGAATGGCCATGAGGCTGGAGGA	37	1	161679461	ATGGCCATTCACATGTGCATACTTCTTCACTCCATCTGACTGTCATTTCG	1	159946085	F					FCRLA	NM_032738	Body
cg09554443	21	8.88196e-19	0.012125	0.00137031	3.32174e-16	0.0122064	0.00149569	1.66056e-10	42.4736	0	10.3359	22.3055	0.324168	4.71143e-06	cg09554443	43647309	AAAAAAATAACTACAAAATAAAACCAACAAAAACTCCTTTTCTCCTAACC			II			TCTTGTCCTTTCCCTCAGAAAGAGGCTGGGAGGCAGAGGCTGAGGCAGCGGTGGCCGGGA[CG]GTTAGGAGAAAAGGAGTCTCTGCTGGTTTTATTCTGCAGCTACCTCCCCAGGAAGTGGAG	37	1	167487762	CGGTTAGGAGAAAAGGAGTCTCTGCTGGTTTTATTCTGCAGCTACCTCCC	1	165754386	F	rs45438393			TRUE	CD247;CD247;CD247;CD247	NM_000734;NM_198053;NM_198053;NM_000734	1stExon;5'UTR;1stExon;5'UTR							1:167486693-167488230	Promoter_Associated_Cell_type_specific
cg13222915	21	1.85129e-32	0.0115718	0.000975482	4.11252e-16	0.0116743	0.00143503	3.18033e-18	76.3403	1.61981	44.5094	36.0422	0.0152065	1.67036e-05	cg13222915	51619323	CACACACACAATCCTATCTATAAAACCTTAAACAAATCATTTAACCTTCC			II			CACACCATGTGCACACACACAGTCCTGTCTATGAGACCTTGGACAAGTCATTTAACCTTC[CG]GAGCCTACTAAAAACAATCATTTTCTCATGAGTTTGACTTGAGGAGATCCCACAGGAAGT	37	1	184598594	ACACACACAGTCCTGTCTATGAGACCTTGGACAAGTCATTTAACCTTCCG	1	182865217	R												TRUE
cg26257082	21	2.63599e-16	-0.00786832	0.000960851	4.77847e-12	-0.00819747	0.00118598	2.51499e-09	36.3786	0.673912	22.0123	25.6451	0.177857	5.77752e-06	cg26257082	55739465	TACAACTTCCACAAAAACAAAAAATATCTAAACACAAATAACTAAATTCC			II			GGTGCAGAATCCCTGTTTTCATGCCGGAGAGGAAGGTAGAAAGTGCTTCATAAAGTCACT[CG]GAACTCAGCCACTTGTGCTCAGACATCCCTTGCTCCTGTGGAAGCTGTACTATCTGCAGT	37	1	198906494	CGGAACTCAGCCACTTGTGCTCAGACATCCCTTGCTCCTGTGGAAGCTGT	1	197173117	F	rs77963906											TRUE		1:198906379-198906885	Promoter_Associated	TRUE
cg22534374	21	2.55304e-18	0.0124438	0.00142546	4.2337e-11	0.0127388	0.00193139	1.97312e-10	41.3423	0.787205	34.9167	30.7299	0.0588593	2.39045e-05	cg22534374	15693401	CACTTTTAATTCCTTCTTCAACTTAAAAATACCCCTCCAACTAATCTAAC			II			ATAATTAAAAACACTTTTAGTTCCTTCTTCAACTTAAAAATACCCCTCCAACTAGTCTAG[CG]AAAAACACCCTCCACAGTAAACCGTTTCCTGGGCCTCATCTGTTCCCTTAACCTCCTGGG	37	1	201511610	CGCTAGACTAGTTGGAGGGGTATTTTTAAGTTGAAGAAGGAACTAAAAGT	1	199778233	R								chr1:201507779-201509317	S_Shelf
cg00567854	21	3.45497e-17	-0.00878139	0.00104168	1.73322e-10	-0.00928522	0.00145461	2.55042e-10	38.5527	3.06476	37.1933	31.8437	0.0449923	1.4135e-05	cg00567854	49680408	CAAACACTCRATAAATATCTACTAAATAAAAATAACTTCTACCCAACACC			II			CTGGGTTTTAGTCACCTTACAAACACGGCATCTGTATGCCAGACCCTGGGCCAGGCTTCA[CG]GTGTTGGGTAGAAGTTATCCTCATTCAGCAGACATCTACCGAGTGCCTGTGATGGTGGCG	37	1	203273693	CGGTGTTGGGTAGAAGTTATCCTCATTCAGCAGACATCTACCGAGTGCCT	1	201540316	F					BTG2	NM_006763	TSS1500	chr1:203274305-203275338	N_Shore		CDMR
cg23172671	21	5.74072e-15	-0.0112683	0.0014429	4.17464e-14	-0.0113487	0.00150206	1.83908e-08	33.0858	0	4.31402	20.9017	0.402938	2.05753e-06	cg23172671	39775494	CTAAATTCTTTAAAATATATCTCCAACTTAAAATATACCTCACAATAAAC			II			AGAGTCAGATACTGGGTTCTTTAGGGTGTGTCTCCAGCTTGAAGTGTGCCTCACAGTAGA[CG]CAGGAAGGCCTTGTTTGATTTGGGTTACAGGAGAAGCAGAGGCCCCTGTTTGGGGCTGCA	37	1	203482523	TGGGTTCTTTAGGGTGTGTCTCCAGCTTGAAGTGTGCCTCACAGTAGACG	1	201749146	R												TRUE		1:203482030-203482770	Unclassified_Cell_type_specific	TRUE
cg12458003	21	1.92485e-16	-0.00813445	0.00098879	1.39759e-07	-0.00804921	0.00152865	7.18856e-10	36.7149	2.83541	47.8417	38.3448	0.00803461	1.97533e-05	cg12458003	29723507	CCTAAACTTAACAACTCAAAACAATATCCCCAACTATAACCCTAAAAAAC			II			CTGAGTCCTTGCCTGGGCTTGACAGCTCAGAGCAGTGTCCCCAGCTGTGGCCCTAGAAGG[CG]CGCTGCAGCAGGAGCAGGGACAGCTGGCTCCTGGTGGGGCTGCCATCTCCTGAAAGGGTG	37	1	204960826	CTGGGCTTGACAGCTCAGAGCAGTGTCCCCAGCTGTGGCCCTAGAAGGCG	1	203227449	R					NFASC;NFASC;NFASC;NFASC	NM_001005388;NM_001160331;NM_015090;NM_001160332	Body;Body;Body;Body					TRUE
cg19638572	21	2.76776e-13	-0.00826635	0.00113156	1.66477e-08	-0.00843257	0.00149417	1.33396e-08	28.9509	4.77499	32.6945	29.7152	0.0746011	1.3561e-05	cg19638572	31777384	RAAAAACATCTTAACTAAATATTCAAATCAAAAACAATATTCCTCAACAC			II			CTTATCCTTACGGGAAGCATCTTGACTGGATATTCAGGTCAGGGACAGTGTTCCTCAGCA[CG]AGGCTGGCCTTCAGCACAGAACTCTCCAGGGAGGGGCAGGGCTGGGTGAGCAAGTGCAGG	37	1	206733139	GGAAGCATCTTGACTGGATATTCAGGTCAGGGACAGTGTTCCTCAGCACG	1	204799762	R					RASSF5;RASSF5;RASSF5	NM_182663;NM_182665;NM_182664	Body;Body;Body	chr1:206730397-206730908	S_Shelf					1:206733129-206733246	Promoter_Associated_Cell_type_specific
cg12417775	21	2.69648e-15	-0.01085	0.00137268	2.69648e-15	-0.01085	0.00137268	1.2267e-08	33.893	0	0	17.2293	0.63804	0	cg12417775	41685387	TTTTAATATTTTAAAAAATCTAACTTAATCCTATTTCCATTTCTACACTC			II			ATAATCAGTTTTCAGATATGATTTATGTGATCTGAAGTGCAGCTGCAACATCTTTCAGCA[CG]AGTGTAGAAATGGAAATAGGATTAAGTCAGACTCTTTAAAACATTAAAAGCTGTGATAAG	37	1	212463238	TTTAATGTTTTAAAGAGTCTGACTTAATCCTATTTCCATTTCTACACTCG	1	210529861	F					PPP2R5A	NM_006243	Body	chr1:212457967-212459694	S_Shelf
cg01101459	21	5.72639e-27	-0.0123887	0.0011521	3.41644e-14	-0.0122667	0.00161798	5.65364e-15	62.7287	0.283063	40.0398	33.3555	0.0308298	1.92793e-05	cg01101459	19617345	AACAAAAAAAAATTACAACAACTTAAATAAACACACAAACCAAACCCACA	25795333	AACAAAAAAAAATTACAACAACTTAAATAAACACACAAACCAAACCCGCG	I	A	Red	GAATACGTCAGAGGCGTTTTGCTCGCCTTTCCAAAAGCAAAGCAAGAGAAGGAAGCTTGT[CG]CGGGCCTGGCCTGTGTGTTCATCCAAGTTGCTGCAATCTTTTCTTGTTTTTAAATTCCCT	37	1	234871477	CGCGGGCCTGGCCTGTGTGTTCATCCAAGTTGCTGCAATCTTTTCTTGTT	1	232938100	F													1:232938012-232938103
cg09823288	21	7.85674e-19	0.0199969	0.00225647	7.85674e-19	0.0199969	0.00225647	1.55469e-10	42.605	0	0	16.0807	0.711603	0	cg09823288	22794303	ACATTCCAACATACCACAAAAATATAATTTACATCATAACTTCTACCRCC			II			TTCTTCAGTGTGCATTCCAACATGCCACAGAAATGTGGTTTACATCATAGCTTCTACCGC[CG]AATAGTCTATCTTTAGATTTTGTTTACATGGTTTGTCTCAATTAGCTTAATACATAATTA	37	1	239552128	CGGCGGTAGAAGCTATGATGTAAACCACATTTCTGTGGCATGTTGGAATG	1	237618751	R								chr1:239550108-239551339	S_Shore		RDMR
cg03881294	21	2.58127e-13	0.00621036	0.000849035	2.4509e-09	0.0064112	0.00107486	8.14869e-08	29.0253	1.23704	26.2489	27.1183	0.13197	5.66402e-06	cg03881294	74731328	CAATCAACTAAAACAAAATTACTCATCCCTAAAATTCCTTCTCCTCTTCC			II			CCTTCCTCCTCCAGTCAGCTAGAGCAAGATTACTCATCCCTGGAGTTCCTTCTCCTCTTC[CG]AGTGCAGCTAGGTCCTGGGATTGGCCAGGGGGATCGCCTCAGCTCTCCTGGCTGAGTCAC	37	2	11884333	CGGAAGAGGAGAAGGAACTCCAGGGATGAGTAATCTTGCTCTAGCTGACT	2	11801784	R								chr2:11886249-11887207	N_Shore					2:11884075-11886107	Unclassified
cg02560388	21	8.47754e-26	0.00898897	0.000855948	8.47754e-26	0.00898897	0.000855948	2.78123e-14	59.8299	0	0	13.338	0.862416	0	cg02560388	44685460	TAAAACCRAATTATCTATTTTAAAAAATCCTTCAAAAAATTCTACCTCAC			II			CACCGTGGGCGTGGGGCCGGGTTATCTGTTTTAAGAAGTCCTTCAGGGGATTCTGCCTCA[CG]TACAAGTTGGAGAAGCAGGGTTTAGATGATGCAGTGGAGGCCCTGCATGCTGCTCCCAGG	37	2	11969958	CGTGAGGCAGAATCCCCTGAAGGACTTCTTAAAACAGATAACCCGGCCCC	2	11887409	R											DMR	TRUE		2:11968973-11970912	Unclassified	TRUE
cg02187259	21	1.0631e-13	-0.00851965	0.00114622	1.0631e-13	-0.00851965	0.00114622	9.51945e-08	29.9709	0	0	19.4416	0.493309	0	cg02187259	42755455	CACCTAATATAAACTAACATTCCTCCTAAATAACTAAAATTTAATCAAAC			II			TCCTTACACTGGGCCTGCGTAAGAGAGATGTGTTAATATACCACAATCCAGGCAGCTGAA[CG]CTTGACCAAACTTTAGTCATCTAGGAGGAATGTCAGCCTACATCAGGTGCAACTCCAATG	37	2	16804452	CGCTTGACCAAACTTTAGTCATCTAGGAGGAATGTCAGCCTACATCAGGT	2	16667933	F					FAM49A	NM_030797	5'UTR
cg09259843	21	2.4044e-26	0.010036	0.000945008	2.4044e-26	0.010036	0.000945008	1.38843e-14	61.1852	0.0321332	0	19.3249	0.500806	0	cg09259843	46789411	AAAACAACTCCAAAATCRCTCTCTAATCTCCAACACTAAAAACAAACAAC			II			AGGACTCCCAGAGGACAACTCCAGGGTCGCTCTCTAGTCTCCAGCACTGAGAGCAGGCAG[CG]TGGAGAATACGCAATGACAAACTCAGATTACTCACCTCCCGGGACCAAAACAGGGGCCTG	37	2	25452362	CGCTGCCTGCTCTCAGTGCTGGAGACTAGAGAGCGACCCTGGAGTTGTCC	2	25305866	R												TRUE		2:25451284-25452833	Unclassified
cg04011474	21	1.65998e-17	0.00893365	0.00104912	3.08276e-09	0.0103788	0.00175107	1.8034e-11	39.3373	7.56638	54.9758	44.4206	0.00132144	2.98409e-05	cg04011474	52725397	CAAAATTAAACCAAATCAAAACTTTTAAATTCTACTAACCCCTACCAAAC			II			ATAGTTTGCCACAGAGTTAAGCCAAGTCAAAACTTTTAAGTTCTACTGGCCCCTGCCAAG[CG]ATTGCAGATCAGATCTCCTCTCCTGCCCCCAAGGAGCTGCCTTTGTTTCCTTCTTTGTCC	37	2	28904455	CGCTTGGCAGGGGCCAGTAGAACTTAAAAGTTTTGACTTGGCTTAACTCT	2	28757959	R												TRUE		2:28903809-28904577	Unclassified	TRUE
cg01447475	21	1.42354e-13	-0.0105138	0.00142191	8.58275e-08	-0.0117275	0.00219024	6.61786e-08	29.6596	1.01941	48.4439	38.7927	0.00707428	4.16225e-05	cg01447475	46734320	CCCCTTTTCTTTAATACACCAACATATTTTCTAACAAAAAATCCAAAAAC			II			AGGTATCATTTCCCCTTTTCTTTGATGCACCAACATGTTTTCTAGCAGGAGATCCAAGAA[CG]TTCATCAAGTGTACGTTGAAACCATGAAACCTTTAGGTTTAAAGTGCACTTTGTCCACAC	37	2	30510887	CGTTCTTGGATCTCCTGCTAGAAAACATGTTGGTGCATCAAAGAAAAGGG	2	30364391	R												TRUE
cg10991454	21	2.3675e-17	-0.00887598	0.00104742	2.57357e-15	-0.00904984	0.0011441	9.67742e-10	38.9573	0	8.92798	21.9606	0.34265	2.37608e-06	cg10991454	13777333	CCAAAAAAAACTCTTCTACAAATAACCACAATACTTCACTTAAATTCTAC			II			CTGAGGGAAGTGGTTCATGAACCGCTTAGCAGACCACTTGAACTAATAGGAGGAGGATGA[CG]CAGAACTCAAGTGAAGTACTGTGGTCATTTGCAGAAGAGTTTCTCCTGGGAGGAGGTCAG	37	2	30834674	CGCAGAACTCAAGTGAAGTACTGTGGTCATTTGCAGAAGAGTTTCTCCTG	2	30688178	F					LCLAT1;LCLAT1	NM_001002257;NM_182551	Body;Body					TRUE
cg23371680	21	1.38045e-14	0.00786449	0.00102161	9.68972e-11	0.00912973	0.00141071	9.9207e-09	32.149	2.16724	36.6131	31.5523	0.0483091	1.32464e-05	cg23371680	74790434	TAACTCCAAATCCCTACTATAAATAACTAAAAAACCTATCTCCACTAAAC			II			TTGATGCCAGCCTAGTTATTCTACAGACCCTAAGCCTCAGGGGAGGGGGATTCCCATACC[CG]TCCAGTGGAGACAGGTCCTTCAGTCACCCACAGCAGGGACTTGGAGTCAGAGCTGACTCC	37	2	31511030	GACTCCAAGTCCCTGCTGTGGGTGACTGAAGGACCTGTCTCCACTGGACG	2	31364534	F												TRUE
cg16163382	21	1.48438e-22	0.00689951	0.000706047	1.26156e-18	0.00687764	0.000780743	1.41179e-12	51.8041	0.18454	12.646	22.8954	0.293962	1.5613e-06	cg16163382	31649341	CCTTCCAAAAAAACCACAACCAACAATCCACCACTTACAATATATATAAC			II			ATGACTTGGGATTTGATGGGAGCTCAGGGAGCCAAGGAAGGCAAAGAGAAGCAGGAGCCC[CG]CCACACACATTGCAAGTGGTGGATTGCTGGCTGTGGTTTTCCTGGAAGGCTCTTAAATGG	37	2	37938640	CTTCCAGGAAAACCACAGCCAGCAATCCACCACTTGCAATGTGTGTGGCG	2	37792144	F	rs74546381											TRUE				TRUE
cg22013055	21	8.30645e-14	0.00579188	0.000775833	1.37394e-11	0.0058567	0.000866296	3.39581e-08	30.2341	1.69954	9.90725	22.1993	0.329792	1.4867e-06	cg22013055	25738320	CCAAATAACTATAAAACATACTCACCCTAAAACAAATCAATAACCAAACC			II			CCACCTCCCTGCCCCCGCCAGGTCTGGACCCTGGGCACTGCAGGGACTGCTCTCAGGGAA[CG]GCCTGGCCACTGATCTGCTTCAGGGTGAGCATGTTTCACAGCCACCTGGGTCAGGAAGCC	37	2	47054833	CGGCCTGGCCACTGATCTGCTTCAGGGTGAGCATGTTTCACAGCCACCTG	2	46908337	F					LOC100134259	NR_024452	TSS200
cg24166814	18	2.29785e-14	-0.00831929	0.00108995	9.91641e-06	-0.00748112	0.00169295	2.37574e-08	31.6051	0.889099	49.8739	33.9145	0.00861208	2.2188e-05	cg24166814	44684466	CAAAACCATTACCTATCCCTACCAACAAAAAAATACACATAAAACAAACC			II			TTTAGAGTTCCTTTCTAAACAGTAAAGGAAATTTCTTCATCACTCTTCCCACATGGGCAG[CG]GCTTGTCCTATGTGTACCCTCTTGCTGGCAGGGACAGGCAATGGTTCTGCCCTGTGGATC	37	2	56067277	CGGCTTGTCCTATGTGTACCCTCTTGCTGGCAGGGACAGGCAATGGTTCT	2	55920781	F												TRUE
cg05155595	19	1.16495e-18	-0.0102066	0.00115747	1.30276e-18	-0.0102099	0.0011595	1.92489e-10	42.1829	0.00630201	0.169223	18.0305	0.453644	4.55832e-08	cg05155595	71689462	ATATATATATAATAACAAACCRACAACCCAACCAACATTAAAATCTTTTC			II			CTTAAAGGGAAGAAAATCTTTAATCCTAGAATGGTGGCGGTGAAAATCGCCACTGGGAAA[CG]AAAAGATTCTAATGTTGGTTGGGCTGCCGGCCTGTCATTACACACACACAAACACACTCA	37	2	70008161	TGTGTGTGTAATGACAGGCCGGCAGCCCAACCAACATTAGAATCTTTTCG	2	69861665	F				TRUE	ANXA4	NM_001153	5'UTR					TRUE
cg26253134	21	2.53337e-12	0.00653473	0.00093334	3.86232e-07	0.00678574	0.00133693	1.00328e-07	26.5931	3.28937	41.4931	34.184	0.0249064	1.34794e-05	cg26253134	45719504	CACAATACCAATCAACTAAAACAAATTTTCAAAATACCTCAACTTAACAC			II			CCCAGCTGCTGAATCACCAACAGGCTCTACCAGGGCCGAGTTCTGAGGTTGCAGAGAAGC[CG]TGCCAAGCTGAGGCACTCTGAAAACCTGTTCCAGCTGACTGGCACTGTGACACGAGGCCT	37	2	70751721	ACAGTGCCAGTCAGCTGGAACAGGTTTTCAGAGTGCCTCAGCTTGGCACG	2	70605229	F					TGFA;TGFA	NM_003236;NM_001099691	Body;Body					TRUE		2:70751053-70751787	Unclassified_Cell_type_specific	TRUE
cg21946195	21	1.83035e-18	0.00971718	0.00110835	1.74055e-16	0.00978829	0.00118808	1.93186e-10	41.6988	0.472853	7.21106	21.5543	0.365177	2.10179e-06	cg21946195	23785428	AAAAAAAACTAAATTAACTAAAACCRTCCTCCTAAACATACTATAAAAAC			II			GGCTTCAGCGGGGACTAAGAGCCAACAGACGGCTTGGGGCTGGCCCCAGGCTGCCCTGAC[CG]CCTTTACAGCATGCCCAGGAGGACGGCTCCAGCCAACCCAGCCTCCCCTTCTTCCTCAGG	37	2	86012225	CGCCTTTACAGCATGCCCAGGAGGACGGCTCCAGCCAACCCAGCCTCCCC	2	85865736	F					ATOH8	NM_032827	Body					TRUE				TRUE
cg14017402	21	3.47241e-14	-0.00999034	0.0013181	3.47241e-14	-0.00999034	0.0013181	5.15434e-08	31.1645	0	0	18.3268	0.565893	0	cg14017402	39616432	ATTAACRAAAACATTACCTCACCTCACCTTCCACTCTAAAATAAAAAACC			II			TGCCACTGCGGGTTAGCGGAGACATTACCTCACCTCACCTTCCACTCTGAGGTGGGAGGC[CG]ACAGGGTGTGGGCCTGGGGGTGGGGACGAGAGAGGGAGGCCGGAGAGCCCACCAAGGGGG	37	2	86225602	CGGCCTCCCACCTCAGAGTGGAAGGTGAGGTGAGGTAATGTCTCCGCTAA	2	86079113	R												TRUE
cg04232816	21	4.68651e-14	-0.0064921	0.00086098	6.42711e-10	-0.00684292	0.00110734	1.36468e-08	30.8446	2.83596	26.9266	27.3698	0.125178	6.0408e-06	cg04232816	42711483	ACTTTTCTAATACTTCAACACCTTCCATAAATTCAACTAAAAAATATATC			II			ACGGCCATGAGACTTTTCTAATGCTTCAACACCTTCCATGGGTTCAGCTGAGGGGTGTGT[CG]AGACTGCCTTGCAGCCCAGCTTCTCCCTGTGAGCAAGTCTGCTTCCTTCCCTTCTGTAGG	37	2	96905390	CGACACACCCCTCAGCTGAACCCATGGAAGGTGTTGAAGCATTAGAAAAG	2	96269117	R					LOC285033	NM_001037228	TSS1500
cg05295703	18	1.11993e-13	-0.00661188	0.000890378	1.95305e-08	-0.00672948	0.00119825	3.63082e-08	29.9154	1.77844	33.2977	25.4864	0.0843408	7.49432e-06	cg05295703	70617414	AATAAAAATACCRCTCAACTAAAAACACAAAAAACCAACTACTACCACTC			II			CTCACCCAGAGAGTAGGAATGCCGCTCAGCTGAGAGCACAGGAGACCAGCTGCTGCCACT[CG]CGTGAGTCAGGGGGTTTGGTTTCTCCTTTTAGGACTCTGCCTCTCAGATGTCACTATTGT	37	2	102895712	GTAGGAATGCCGCTCAGCTGAGAGCACAGGAGACCAGCTGCTGCCACTCG	2	102262144	R												TRUE
cg15706973	18	1.4475e-18	-0.00796849	0.000906162	1.4475e-18	-0.00796849	0.000906162	1.95624e-10	41.9502	0	0	14.2075	0.652362	0	cg15706973	38674421	TATACACAACCTAAACCTATCTACTAAATCRATAACTTCTAAAACTCCAC			II			AGACTCTCCTCTTTACGCCTTTGACATGCAAGACCCTTGTAGATATGGGGAGGTGTGGAG[CG]TGGAGCCCCAGAAGTCACCGACCCAGCAGACAGGCTCAGGCTGTGCACATGGGTGTGGGC	37	2	111633044	GTGCACAGCCTGAGCCTGTCTGCTGGGTCGGTGACTTCTGGGGCTCCACG	2	111349515	F					ACOXL;ACOXL;ACOXL	NM_001142807;NM_001142808;NM_001105516	Body;Body;Body					TRUE		2:111632908-111633094	Unclassified_Cell_type_specific
cg03339817	18	1.33404e-14	-0.0056017	0.000727255	8.9431e-08	-0.00553466	0.0010351	4.02287e-09	32.1855	3.73408	42.5826	29.6078	0.0293166	7.29731e-06	cg03339817	40795449	CAAAACACATAAATACAACCTAAAAACAAATCAAAATTAACCTACATACA	35768463	CAAAACACGTAAATACGACCTAAAAACAAATCAAAATTAACCTACGTACG	I	A	Red	TCTGAGAAACAGCAGGGCACGTGGGTGCGGCCTGGGAACAGATCAGGATTGACCTGCGTG[CG]AGCCAGCTTGTCACAGTGATGTGACGATGAGTCAGGACACCTGGGCGTGGCGCTGTCCAG	37	2	128458281	CGCACGCAGGTCAATCCTGATCTGTTCCCAGGCCGCACCCACGTGCCCTG	2	128174751	R					SFT2D3	NM_032740	TSS1500	chr2:128458844-128459937	N_Shore					2:128458239-128458520	Promoter_Associated
cg03327570	20	3.03622e-19	0.00856968	0.000955649	3.03622e-19	0.00856968	0.000955649	9.22182e-11	43.624	0.153811	0	17.2928	0.570036	0	cg03327570	72777405	ACACTCTAAATATACAAATTCTCCTAACCCCAATTTTCTCCACTTACCCA	13712506	ACACTCTAAATATACGAATTCTCCTAACCCCGATTTTCTCCACTTACCCG	I	T	Red	TCATGTTGTCTATGCCTAGTGTCTAGGGGGCAAAGTGAACAGTAAACTAATCTGTGCTAA[CG]GGCAAGTGGAGAAAATCGGGGTCAGGAGAATCCGCACATCCAGAGTGCTCTGTCTCCTCT	37	2	145304883	CGGGCAAGTGGAGAAAATCGGGGTCAGGAGAATCCGCACATCCAGAGTGC	2	145021353	F	rs75883507											TRUE
cg23966795	18	3.39173e-13	-0.00590646	0.000811566	6.1442e-08	-0.00639117	0.00118037	9.04212e-08	28.7343	1.25125	42.8234	29.7325	0.0283403	9.25946e-06	cg23966795	67734340	AAAAACATCAAAAAAACCACAAATTAAAACAACTAACAAAAAACRAATAC			II			AGCAAGGGTTGTGAAGGAAAAGGAGGACAGGGTCCAACCCAGTTGCCATGCCCGGGGTGG[CG]CACTCGCCCCTTGTCAGTTGCTCCAACTTGTGGTTTCTCTGATGCCCCTGTGAAACAGAG	37	2	160068465	GGGGCATCAGAGAAACCACAAGTTGGAGCAACTGACAAGGGGCGAGTGCG	2	159776711	F		rs57579977			TANC1;TANC1	NM_033394;NM_001145909	Body;Body					TRUE
cg06836480	21	2.63784e-18	-0.00999769	0.00114573	7.25938e-11	-0.010154	0.00155851	2.45587e-10	41.3073	0.385555	35.3697	30.9452	0.0559177	1.57526e-05	cg06836480	22629342	AAAAAAAAACTTCTTCATCCATTAAATAAAAAAACTTACCCTCCCACRAC			II			GTAACTAACCAGAGGAGGAGCTTCTTCATCCATTGAGTAAGGGAACTTACCCTCCCACGA[CG]ATAAATACCAACTCAACTATATCATCAGCAGCATAATAATTATTATAATTGTTATTTCAG	37	2	169928251	CGTCGTGGGAGGGTAAGTTCCCTTACTCAATGGATGAAGAAGCTCCTCCT	2	169636497	R					DHRS9;DHRS9;DHRS9	NM_001142270;NM_005771;NM_199204	TSS1500;5'UTR;5'UTR
cg25889918	21	1.54987e-17	-0.00841316	0.00098707	4.23887e-08	-0.00872105	0.00159126	4.64e-11	39.4108	5.60689	52.287	41.9173	0.00283502	2.34656e-05	cg25889918	12666438	TACAATAATTACTACATCATAACTTACTCRACATCTACTTTCCTAAACTC			II			TAGATCCTAGTCCCTATGCAACACGAACTTCACCTGACCCCATGAAGGGAACAATTGGAG[CG]AGCTCAGGAAAGCAGATGCCGAGCAAGCTATGATGTAGCAACTATTGCAAATGGTTTCAT	37	2	179916184	GCAATAGTTGCTACATCATAGCTTGCTCGGCATCTGCTTTCCTGAGCTCG	2	179624429	F
cg09613192	21	7.00562e-24	-0.0151679	0.00150525	1.14721e-21	-0.0152838	0.00159827	2.02182e-13	55.0843	0.784427	6.86024	21.4731	0.369771	3.63696e-06	cg09613192	32762394	CAAAAACATAAACACCACCCCTTTCAATAATCATAATCTTATAAATCTAC			II			CATAATTTGGGCAAAAACATAAACACCACCCCTTTCAGTAGTCATGGTCTTGTGAGTCTA[CG]GTACTTCTGCATTTCATTAACTTATCCGTTCCTCTCTAGGTCACAGTCAATATGATTACA	37	2	181388538	AAAAACATAAACACCACCCCTTTCAGTAGTCATGGTCTTGTGAGTCTACG	2	181096783	R												TRUE
cg19351166	21	6.85448e-15	-0.00774962	0.000995182	3.59831e-08	-0.00787991	0.00143024	3.3616e-09	32.8965	3.57745	40.8999	33.8409	0.0272214	1.50284e-05	cg19351166	62650344	TAAATCAAAATTACTTTTATAACTCTTCACACTTCCCTTTTAACCTATCC			II			TCTGCCTTAATTTATTAATTAAATTATTGATCAGACAAAGCCTTAAGTAGTTAGAGAACG[CG]GATAGGCTAAAAGGGAAGTGTGAAGAGCTACAAAAGTAATTTTGATTTAGGTAATACTTT	37	2	209133632	AAATCAAAATTACTTTTGTAGCTCTTCACACTTCCCTTTTAGCCTATCCG	2	208841877	F					PIKFYVE;PIKFYVE	NM_152671;NM_015040	5'UTR;5'UTR	chr2:209130748-209131065	S_Shelf
cg19373099	20	7.26456e-20	-0.0190794	0.0020912	5.87121e-12	-0.0188352	0.00273659	3.81039e-11	45.1575	0.384102	32.161	28.0075	0.0832844	4.30314e-05	cg19373099	49663376	TATATTATACAATAAATCCCAAAAACTTACTCATCTTATATAACTAAATC			II			CAATAGCAGTTTCCAGGGGCTTGGAGGTGAAGGAAGTGAGGAGTTGTTCAATCAATATAA[CG]ATTCAGTTACACAAGATGAGTAAGTTTTTGGGATCCACTGTACAACACAGTGCCTGTAGT	37	2	210008092	CGATTCAGTTACACAAGATGAGTAAGTTTTTGGGATCCACTGTACAACAC	2	209716337	F								chr2:210010093-210010367	N_Shelf
cg12338137	21	4.93303e-15	0.00858869	0.00109709	2.78307e-07	0.00931153	0.00181244	2.21397e-10	33.2478	8.6519	55.1196	44.5628	0.00126438	3.2364e-05	cg12338137	22659495	CCCAAAAAAAACCAAAAATATCCCAAAAACCAACTAAAACTAAAAACTTC			II			TTGCATCATCTTGCAAATGGTGCTCCCAAGGAGAAACAAAGACATGACTAAGCCTTGTTA[CG]AAGTCCCCAGCCCCAGTTGGCCTCTGGGATATTTTTGGCTTTCTCTGGGGTTCCCCAACT	37	2	218701429	CGAAGTCCCCAGCCCCAGTTGGCCTCTGGGATATTTTTGGCTTTCTCTGG	2	218409674	F	rs75332772				TNS1	NM_022648	Body					TRUE				TRUE
cg06096336	21	2.61069e-16	-0.0142206	0.00173632	8.08822e-16	-0.0141962	0.00176287	3.508e-09	36.3889	0	1.64508	20.3345	0.437186	1.10238e-06	cg06096336	35794459	CCTTAACATACTTACAACTATACAACRTATTTATTTCACTACTTTCAACC			II			TGCTTGCTGCTGTGACTGAAATCCTCCTCCCATTGACTTATTCTGAGCCTCCAGCACAGG[CG]GTTGAAAGCAGTGAAACAAATACGTTGTATAGCTGCAAGCATGCCAAGGAGGTTATTTCC	37	2	231989800	CTTGGCATGCTTGCAGCTATACAACGTATTTGTTTCACTGCTTTCAACCG	2	231698044	F		rs80304316		TRUE	PSMD1;HTR2B;HTR2B	NM_002807;NM_000867;NM_000867	Body;1stExon;5'UTR
cg04042861	20	1.34914e-13	-0.0124144	0.00167734	2.73264e-07	-0.0120373	0.00234143	6.96856e-08	29.7169	0.932778	38.796	31.0437	0.0399292	3.75128e-05	cg04042861	48734342	ACTTATTCTAAACCTCCAACACAAACRATTAAAAACAATAAAACAAATAC			II			TCCTCCCATTGACTTATTCTGAGCCTCCAGCACAGGCGGTTGAAAGCAGTGAAACAAATA[CG]TTGTATAGCTGCAAGCATGCCAAGGAGGTTATTTCCTCTTTGATACATTCATTTTTAGAG	37	2	231989824	CTTATTCTGAGCCTCCAGCACAGGCGGTTGAAAGCAGTGAAACAAATACG	2	231698068	R					HTR2B;PSMD1	NM_000867;NM_002807	TSS200;Body
cg20954977	21	5.07106e-18	-0.013464	0.00155622	5.07106e-18	-0.013464	0.00155622	4.23198e-10	40.6072	0	0	12.576	0.894827	0	cg20954977	22724466	AAACCTTAAAATACCCCAAAATCTTAAAAAAAACCRAATATTCAAATTTC			II			GGGAAATGGCTGGGCCTTGGGGTGCCCCAGGGTCTTGGAGGGGACCGGGTGTTCAGGTTT[CG]CACAAGTACAGGAGGGACCGGCGACCGCCCTCCCCCCGCCCCGGGAGGCTCCGCCAGGGA	37	2	232260116	GGCCTTGGGGTGCCCCAGGGTCTTGGAGGGGACCGGGTGTTCAGGTTTCG	2	231968360	R					B3GNT7	NM_145236	TSS1500	chr2:232260100-232261134	Island					2:232259958-232260798	Promoter_Associated
cg06745030	20	1.56551e-15	-0.0099142	0.00124368	2.94214e-10	-0.0101188	0.00160571	7.01633e-09	34.474	0.66338	29.0952	26.7965	0.109483	1.33162e-05	cg06745030	53806382	TAAAAAAAACCAAATATTCAAATTTCACACAAATACAAAAAAAACCAACA	22710500	TAAAAAAAACCGAATATTCAAATTTCGCACAAATACAAAAAAAACCGACG	I	A	Red	GCCCCAGGGTCTTGGAGGGGACCGGGTGTTCAGGTTTCGCACAAGTACAGGAGGGACCGG[CG]ACCGCCCTCCCCCCGCCCCGGGAGGCTCCGCCAGGGACAGGCGTCCCCGGGATTGGAGGT	37	2	232260139	CGCCGGTCCCTCCTGTACTTGTGCGAAACCTGAACACCCGGTCCCCTCCA	2	231968383	R					B3GNT7	NM_145236	TSS200	chr2:232260100-232261134	Island				2:231968383-231969311	2:232259958-232260798	Promoter_Associated
cg12001357	21	1.85165e-10	0.00849887	0.00133354	3.11418e-05	0.00913069	0.00219227	8.19691e-08	22.0345	8.21825	54.0456	43.5214	0.00174344	4.60091e-05	cg12001357	74738482	AAAAAAATACCAACTAATATAAACTACTACCCTACTTTAAAAAAAACATC			II			TCCCCTTTTACAAGTTCTCCCTGAAAGAGGGCAGTCACAAGAGGTGTGAAGAGTAGCAGC[CG]ATGCTCTCTCCAAAGCAGGGCAGCAGCCCATACCAGCTGGCATCTCCCCCCCGTGCCTTC	37	2	233410852	GGGAGATGCCAGCTGGTATGGGCTGCTGCCCTGCTTTGGAGAGAGCATCG	2	233119096	F					CHRNG	NM_005199	3'UTR
cg11231069	20	4.43579e-14	-0.00763776	0.00101195	5.53941e-13	-0.00765665	0.00106175	5.96668e-08	30.9032	0.0245497	6.13789	20.2425	0.380123	1.37789e-06	cg11231069	40779347	AAAAAAACACACTACCATATCTTATTCATAAAATACTTATAACACTCTCA	32683409	GAAAAAACACGCTACCGTATCTTATTCGTAAAATACTTATAACGCTCTCG	I	C	Grn	GTCCCTCACCCTTCTGCAGTCGCCACCGAGCACTCGTGGTGTGGCCCACAGGGCATCCTG[CG]AGAGCGTCACAAGCACCCCACGAACAAGACACGGCAGCGTGCTTCCTCGATCTCCCCGCT	37	2	240225142	GAGGAAGCACGCTGCCGTGTCTTGTTCGTGGGGTGCTTGTGACGCTCTCG	2	239890079	F					HDAC4	NM_006037	Body						2:239889996-239890149
cg00144180	20	9.61593e-14	-0.0073779	0.000990844	2.6019e-09	-0.00882652	0.00148222	9.44086e-09	30.0779	4.46769	39.8994	31.6136	0.034531	1.42597e-05	cg00144180	72631381	CTACAAAATATACACAACAACACACACAAACAAACAATTTATACACAACA	36761340	CTACAAAATATACGCGACAACACGCACAAACAAACAATTTATACACAACG	I	A	Red	GGTCCCCTCTCTCTACAGAGTGTACGCGGCAACACGCACAAGCAAGCAGTTTATACACAG[CG]ACAGAACAGACACACTGCTTCATGTTCAGAGCAATAGCTTCTTTCTCTCTTTCCTGCTCT	37	2	240294362	CGCTGTGTATAAACTGCTTGCTTGTGCGTGTTGCCGCGTACACTCTGTAG	2	239959299	R					HDAC4	NM_006037	5'UTR						2:239959123-239959300
cg18062721	20	6.02054e-13	-0.0117177	0.00162746	5.07238e-08	-0.0142018	0.00260643	5.66481e-09	28.1229	7.44106	51.513	39.1858	0.00417915	5.95274e-05	cg18062721	60807482	TCCATACTAAACTTCCTCTTACTAAAACTAATTAAAAAAAAACCAATACA	34606307	TCCATACTAAACTTCCTCTTACTAAAACTAATTAAAAAAAAACCGATACG	I	A	Red	TCGTCACCTGGCTCCATGCTGAACTTCCTCTTGCTGGGGCTGATTGGGGGAGGGCCGGTG[CG]GTGACTGCTGAGGGCAGAGGCCACCGGCAGGGTCTGTATTCTGGGTTCTCCCCTGAGAGC	37	3	11643427	CGCACCGGCCCTCCCCCAATCAGCCCCAGCAAGAGGAAGTTCAGCATGGA	3	11618427	R					VGLL4;VGLL4	NM_014667;NM_001128219	Body;Body					TRUE	3:11618325-11618631
cg24171689	20	1.71391e-13	-0.00789889	0.00107185	8.4194e-07	-0.00860899	0.00174788	1.4583e-08	29.4617	4.21711	54.1372	41.4279	0.00211586	2.81831e-05	cg24171689	25666509	CCCTAATCACTTCACACATTATTACTAACRTAACAAACTATCATATCCAC			II			ATTATGCATAACCCTAATCACTTCACACATTGTTACTAACGTGACAGACTGTCATGTCCA[CG]AGTTGATCCTTAAGTCTCGGAACCACTCCAGCTCTGCATCAATATTCTTCAGCTTTCACA	37	3	16491130	CGTGGACATGACAGTCTGTCACGTTAGTAACAATGTGTGAAGTGATTAGG	3	16466134	R					RFTN1	NM_015150	Body					TRUE
cg07398517	20	2.14846e-16	0.0136337	0.00165992	2.14846e-16	0.0136337	0.00165992	3.37382e-09	36.5973	0	0	16.9083	0.596084	0	cg07398517	15794465	ATTTACCAATAAAAATAACAACAAAAATCAACCTATACTAAATACTACCC			II			ATAGTAAATTTGGGAAGAATCTTTAAATCAGCTTCTAAGAAATTGGTTGAGCCAAATGTA[CG]GGTAGCATTCAGTACAGGTTGATTTCTGCTGCTACTTTTACTGGCAAACAATGGCCAACT	37	3	30327579	CGGGTAGCATTCAGTACAGGTTGATTTCTGCTGCTACTTTTACTGGCAAA	3	30302583	F												TRUE				TRUE
cg02045948	21	3.11369e-17	-0.0112657	0.00133444	5.15259e-16	-0.0113353	0.00139807	1.12102e-09	38.664	0	5.08947	21.0725	0.392878	2.08952e-06	cg02045948	53650418	ATATCCTATTTAACCTAATACAAACAACAACCTAATAACTCAAAAACATC			II			TTCCTGGAAATGGAATCACACAGTATGAACTCTTTTGTGTTTGGCTTCTCTCTCCCAACA[CG]ATGTTTTTGAGTCATCAGGTTGTTGCCTGTACCAGGTTAAATAGGATATCACTAACAGCG	37	3	32857317	TATCCTATTTAACCTGGTACAGGCAACAACCTGATGACTCAAAAACATCG	3	32832321	F								chr3:32858194-32860506	N_Shore
cg17980786	21	4.3202e-14	-0.00759671	0.00100606	9.29776e-13	-0.00775459	0.001086	2.59885e-08	30.9314	1.53574	8.27362	21.804	0.351241	2.00385e-06	cg17980786	36758493	AATACCCTCCCAACCATACAAATACCAAACTTATACATATCATACCCCAC			II			TCCTTCTGCAACAGGCCCTCTTCCCCTCCTCAGTGGAGTTTGCATTTCCCTCTTCCCCTG[CG]TGGGGCATGATATGCACAAGCCTGGCATCTGTATGGCTGGGAGGGCACTGGATGTGTGTG	37	3	32933637	GTGCCCTCCCAGCCATACAGATGCCAGGCTTGTGCATATCATGCCCCACG	3	32908641	F					TRIM71	NM_001039111	3'UTR
cg10324158	21	3.3329e-15	0.00719925	0.00091387	9.99224e-11	0.00754227	0.00116626	8.46525e-09	33.6666	0.965863	28.476	27.9626	0.110287	7.26516e-06	cg10324158	15660371	ACAACCAAAAAACCTCTATCCAAAAAACCCTCCCCAACTTAACTACAAAC			II			CTGTGGCCCTCAGGACTTCATCCTTCTGCAGGCTTGTGTGTTTGTTTTATTTTTTTGGCA[CG]CCTGCAGCCAAGTTGGGGAGGGTTTCCTGGACAGAGGTCCTTTGGCTGCTGCCTTAAGAC	37	3	45067713	CGCCTGCAGCCAAGTTGGGGAGGGTTTCCTGGACAGAGGTCCTTTGGCTG	3	45042717	F					CLEC3B	NM_003278	TSS200					TRUE
cg01004980	21	2.10249e-15	-0.00908236	0.00114457	7.19243e-11	-0.00945862	0.00145147	3.20096e-09	34.1589	2.4127	27.2646	27.4969	0.121853	1.07745e-05	cg01004980	28687303	ACATAAACTACTACTCCTATCCAAAATAACACTTTCTACATCTAATCTAC			II			AATTGACAAAGCATATGTTGAAGCAACCAAGGAAACTGTAATAGCTTCTTAACACTCTTG[CG]TAGATCAGATGTAGAAAGTGTTATTTTGGACAGGAGCAGTAGCTCATGCCTGTAATCCTA	37	3	48883069	CATGAGCTACTGCTCCTGTCCAAAATAACACTTTCTACATCTGATCTACG	3	48858073	F	rs9284885				PRKAR2A	NM_004157	Body	chr3:48884503-48885406	N_Shore
cg08539067	20	1.81451e-16	0.00429942	0.000522171	3.41428e-15	0.00440722	0.000559664	2.92864e-09	36.778	0.10149	7.63061	20.5696	0.361063	4.70693e-07	cg08539067	61636435	TAAACCRAAAAAAACAACAAACATATCTAATCTAACCCAAACAACCAAAC			II			CGTGCTCCTCCTAAGCCGGAAGGAGCAGCAGGCATGTCTGGTCTGGCCCAGGCAACCAGG[CG]GCAGCGGTCCAGGTTACCCTTCCAAGGGCTGGGGCCCTCGAGGGCTCCGTTTTTTCTCAG	37	3	49395985	AAGCCGGAAGGAGCAGCAGGCATGTCTGGTCTGGCCCAGGCAACCAGGCG	3	49370989	R					GPX1;GPX1	NM_000581;NM_201397	TSS200;TSS200	chr3:49394855-49395942	S_Shore				3:49369860-49371231	3:49395059-49396435	Promoter_Associated
cg00108715	21	1.67048e-12	-0.00679423	0.000962418	3.27465e-08	-0.0073486	0.0013298	4.59051e-08	27.0363	4.31836	36.1155	31.3065	0.0512723	1.15435e-05	cg00108715	58716324	ACTATAAAACTTCCCTAACCCTCTAACCTAACAACTCCTACTTTATCATC			II			TTGCAGGGGCCCCAGCTCTAAGACTCCAGGGGATCCCTGTCTCAGCCACAACCCCAGTGC[CG]ATGACAAAGCAGGAGCTGCCAGGCCAGAGGGCCAGGGAAGCCCCACAGTGTGCCTGGCAG	37	3	52565015	CTGTGGGGCTTCCCTGGCCCTCTGGCCTGGCAGCTCCTGCTTTGTCATCG	3	52540055	F					NT5DC2;NT5DC2	NM_001134231;NM_022908	Body;Body	chr3:52567009-52568807	N_Shore					3:52564840-52565242	Unclassified_Cell_type_specific
cg11485012	21	1.82056e-15	-0.0086921	0.00109293	3.67652e-09	-0.00851621	0.00144388	9.93808e-09	34.3127	0	31.3454	29.1313	0.0852058	1.1994e-05	cg11485012	20632465	AAAACTAACCAAAAACTACACRTATTACCTCTAAAAAATACAAACTCCAC			II			CAAAGAACTGACCTTCACTGCAACCTTGTGGTTAGTCAAATTCTTAGAAGAAGGCATGGC[CG]TGGAGTCTGCATTTCTCAGAGGTAACACGTGTAGCCCCTGGCCAGCCCCACCACAGAAGC	37	3	52909345	GGGCTGGCCAGGGGCTACACGTGTTACCTCTGAGAAATGCAGACTCCACG	3	52884385	F	rs77014558				TMEM110	NM_198563	Body					TRUE		3:52909338-52909476	Unclassified_Cell_type_specific
cg01368219	21	2.03085e-15	-0.00879367	0.00110759	2.03085e-15	-0.00879367	0.00110759	1.02489e-08	34.1959	0.0554164	0	18.1795	0.575585	0	cg01368219	28626372	AAATAATCCTAACTACAATTATTCTACTAATTTTAACCTAACTATATTCC			II			CAGATATGCCACAGGAAGCCAGGGGCCAGTGTTACTGGAAAGGGGATGAGGTCAGCTAGC[CG]GAACACAGCTAGGTCAAAACTAGCAGAACAATTGCAGCCAGGACTATCCAGGAGCCTTTG	37	3	54999791	GATAGTCCTGGCTGCAATTGTTCTGCTAGTTTTGACCTAGCTGTGTTCCG	3	54974831	F					CACNA2D3	NM_018398	Body					TRUE
cg22012981	20	4.18498e-16	-0.00713486	0.000877264	1.58061e-14	-0.00713415	0.000928826	4.13384e-09	35.8843	0.307921	5.76902	20.1632	0.384817	9.92925e-07	cg22012981	49790309	TACTAACACAAAAACTACAAAAAAACCRAAATCTTTATCACTATCATACC			II			CATCTCCCTGCTACTAACACAGAAACTGCAAGAGGGCCGGGATCTTTGTCACTGTCATGC[CG]TGACCCTAACACTTAGTGCAGGGCCTGATTTGCAGGAGGTGCCCAGTGAAGAAAGCCTTG	37	3	58522689	CGGCATGACAGTGACAAAGATCCCGGCCCTCTTGCAGTTTCTGTGTTAGT	3	58497729	R				TRUE	ACOX2	NM_003500	5'UTR					TRUE
cg11370064	21	1.12192e-14	-0.0142418	0.00184369	1.12192e-14	-0.0142418	0.00184369	2.31946e-08	32.3703	0.308132	0	17.7776	0.602059	0	cg11370064	59679350	CAACCCTCAAACAAAATACAAACCTATAAAAACTCAATTCTTAAAAAAAC			II			AGTGACAGTGGCAGCCCTCAAGCAGGATGCAGACCTGTGGGGGCTCAATTCTTAGAGAAG[CG]CCAGCTCTACCTTCAGGCTTGCCCTCTGGGATTTGAGGCAGGGGTGGAACTACTCTCCGT	37	3	78318277	AGCCCTCAAGCAGGATGCAGACCTGTGGGGGCTCAATTCTTAGAGAAGCG	3	78400967	R												TRUE
cg07772781	21	1.83051e-15	-0.0124511	0.00156572	1.06958e-13	-0.0125114	0.00168345	9.96717e-09	34.3069	0	7.83494	21.7002	0.356998	4.57633e-06	cg07772781	59669456	CAACCTAAAATTCCTTCTACCAAAAAAAATAATCTTCRATTTTATAATTC			II			CATTTTTATGTGATTGAAAGTAAATGTAATTTCCGGGTATTGACATTTTCAACTACATTT[CG]AATCACAAAACCGAAGATTATTTTTCCTGGTAGAAGGAATTCCAGGTTGAGAAACCTGAG	37	3	101798142	CGAATCACAAAACCGAAGATTATTTTTCCTGGTAGAAGGAATTCCAGGTT	3	103280832	F												TRUE
cg23232188	21	5.02635e-20	-0.0104615	0.00114165	5.17679e-19	-0.0105255	0.00118152	3.54932e-11	45.5525	0	3.82523	20.7955	0.409258	1.13173e-06	cg23232188	34682300	AATAAATACTATTTCAAAATCTAACTAAATTACATTCATTAACACCCCTC			II			ACAGGGTAGAGAATAAATAGTAGTCACCATTAATGTTGAAGAGTTATATTCATATGTGTA[CG]AGGGGTGCTAATGAATGTAATTTAGTCAGACTTTGAAACAGCATTTATCAGAGTTTAGCA	37	3	121556543	CGAGGGGTGCTAATGAATGTAATTTAGTCAGACTTTGAAACAGCATTTAT	3	123039233	F					EAF2	NM_018456	Body	chr3:121553820-121554236	S_Shelf
cg02578470	21	6.35764e-22	-0.0118481	0.00123115	1.34424e-13	-0.0115796	0.00156444	3.37592e-12	50.242	0.00616625	28.6382	28.0262	0.108781	1.32506e-05	cg02578470	50721475	ACACCTACAAAAATAACCAAAATCAAAAAAACCAATATTAACAAAAACAC			II			TTCAAAAGCAGCTGCACTATCTTGCATTCCCACCAGCAACACATGAGGGTTCCACTCCTC[CG]TGTTCTTGCCAACATTGGTCTTTTTGATTCTGGCCATCCCTGCAGGTGTGAAGTGGCATC	37	3	127320670	CACCTGCAGGGATGGCCAGAATCAAAAAGACCAATGTTGGCAAGAACACG	3	128803360	F					MCM2	NM_004526	Body	chr3:127323457-127324038	N_Shelf
cg03781224	21	4.54327e-18	0.00687325	0.000793285	4.06334e-13	0.00716246	0.000987458	1.93931e-10	40.7249	1.43907	26.8059	27.3246	0.126376	5.0049e-06	cg03781224	19662453	AAAACAAACCCTAACCCAAAACAACATACAAAAAATACACCTATTACTAC			II			CAGGGACCATCAAATGAGAGCAGTTCTGGTCATTACTGCAGCTTCAGTTATGAGTATGCA[CG]TAGTAACAGGTGCACTTCCTGCATGCTGCTCTGGGCCAGGGCCTGTTCCAAGCAATTTAT	37	3	127481599	GAACAGGCCCTGGCCCAGAGCAGCATGCAGGAAGTGCACCTGTTACTACG	3	128964289	F					MGLL;MGLL	NM_007283;NM_001003794	Body;Body					TRUE		3:127481470-127481797	Unclassified_Cell_type_specific
cg24720038	21	8.29924e-15	0.00648818	0.000835791	5.88285e-11	0.00700214	0.00106957	1.0174e-08	32.6922	1.57372	30.281	28.6866	0.0941164	6.58154e-06	cg24720038	21701345	TACTCCCCCTACAAAAAACACATATACACTTAAAATAAAACCCTCTATAC			II			TTCGAGAGCTGGGAGAGACCCACCCAGCTGGCACTGGCTGAGAGGTGAGCAAGCCGCTCC[CG]CACAGAGGGCTCCATCCCAAGTGCACATGTGTTTCCTGCAGGGGGAGCACCTTTAACCAG	37	3	128291538	GCTCCCCCTGCAGGAAACACATGTGCACTTGGGATGGAGCCCTCTGTGCG	3	129774228	F					C3orf27	NM_007354	3'UTR									TRUE
cg25197194	21	4.31476e-23	0.015328	0.00154884	1.24697e-15	0.0163957	0.00204953	2.70289e-13	53.1311	2.15794	32.8308	29.7755	0.0735734	2.56364e-05	cg25197194	15639455	AACTTAACCTTAAAAAAAACCAACAAAAACTCAAATTCTAATAATATAAC			II			CTGACTGCCTTTGGACCAGCCTCCATGATCAGCCCAACCACTGACAGCTGGTCTGACCAC[CG]TCACATCATCAGAACTTGAGTCTCTGCTGGCTCCTTCCAAGGTTAAGCCCGAGCCCAGAG	37	3	128758787	GCTTAACCTTGGAAGGAGCCAGCAGAGACTCAAGTTCTGATGATGTGACG	3	130241477	F	rs34664806				CCDC48	NM_024768	3'UTR					TRUE
cg07730360	21	1.3398e-16	-0.00855128	0.00103401	8.78922e-16	-0.00854198	0.00106208	2.45278e-09	37.1025	0	2.875	20.592	0.421485	6.9285e-07	cg07730360	69647408	ACAAATCATACAATTCCTAAACCTAAATTCTCTTTCCCACAAAATAAACC			II			TTTTTTACAGACTTCTACCCTGGCCCAGCTAGAGAACTGTAAACAACTCTGCCCTCTCCA[CG]GCTCATTTTGTGGGAAAGAGAACCCAGGCTCAGGAACTGCATGACCTGCTAAAAGCCCCA	37	3	128845626	CGGCTCATTTTGTGGGAAAGAGAACCCAGGCTCAGGAACTGCATGACCTG	3	130328316	F												TRUE
cg15721584	19	1.32677e-27	-0.0228259	0.00209658	3.56538e-19	-0.023311	0.00260468	2.97857e-15	64.3021	0	26.3756	24.4484	0.140879	3.11269e-05	cg15721584	54637499	AAAATAAAACATCCTTAAATTTTTTAACTTCCTTTTTTCTTTAACATTAC			II			AATGAATGTGACGCTTGCATAATAGCATTTTTTGGAGCACTGTTAGAGCAAGGGAGTCTT[CG]CAATGCTAAAGAAAAAAGGAAGTTAAAAAATTTAAGGATGTTTCACTTTCAATAAAAAAA	37	3	181326755	CGCAATGCTAAAGAAAAAAGGAAGTTAAAAAATTTAAGGATGTTTCACTT	3	182809449	F					SOX2OT	NR_004053	TSS1500
cg09831562	21	1.56064e-21	-0.0144367	0.00151474	1.56064e-21	-0.0144367	0.00151474	5.48881e-12	49.278	0	0	19.4378	0.493553	0	cg09831562	63730367	CTCCTTAACTCACTTAATAAAACATCAACACAAAAAAATTTCTTTTTTAC			II			TGTCAAGTTCTTTTTTTGCAGTTGACAGGAAAGGCCAAATCTGTGGTACAGGAAAGGAGG[CG]CAAAAAAGAAACTTTTTTGTGTTGATGTTTTACTAAGTGAGCTAAGGAGAATTTTAGAAT	37	3	181327125	TCCTTAGCTCACTTAGTAAAACATCAACACAAAAAAGTTTCTTTTTTGCG	3	182809819	F					SOX2OT	NR_004053	TSS1500
cg12825509	21	1.02138e-26	-0.0153546	0.00143506	1.02138e-26	-0.0153546	0.00143506	8.88104e-15	62.1062	0.00359587	0	17.2285	0.63809	0	cg12825509	47710398	CAATAAATACAAAAAATACCAAATAACCAAAATAAAACTACTTTATAACC			II			GTTGAATTTCTCAATAAGTGCAAGGGATACCAGGTAACCAGAATAAAGCTACTTTGTAAC[CG]TTACCTCTAACATTACAATAGCTAAATGTTGATAGCAAAAAAGGAGAAATAGGAATGAAA	37	3	185648568	CGGTTACAAAGTAGCTTTATTCTGGTTACCTGGTATCCCTTGCACTTATT	3	187131262	R					TRA2B	NM_004593	Body					TRUE
cg06164260	21	1.8171e-14	0.00632241	0.000825063	2.37652e-13	0.00631251	0.000861693	3.51449e-08	31.8556	0	4.65342	20.9761	0.39854	7.28184e-07	cg06164260	63801490	CAAACAAATTCCCCTATATCCACTATCAACTAAACCTTAAACTTTTCACC			II			ATTGAAACAAACAAACAAATTCCCCTGTGTCCACTGTCAGCTGGGCCTTGGGCTTTTCAC[CG]TAAGCCTCTGCCTGGCCAAAAACAAATGTACATACACGAGGCGCAGGTCCTTCTCAAGTT	37	3	187454439	CGGTGAAAAGCCCAAGGCCCAGCTGACAGTGGACACAGGGGAATTTGTTT	3	188937133	R					BCL6;BCL6	NM_001706;NM_001130845	5'UTR;TSS200	chr3:187455330-187455843	N_Shore
cg21723486	21	1.21468e-15	-0.019355	0.00241848	2.65491e-08	-0.0191633	0.0034449	2.49509e-09	34.7452	2.32319	40.0494	33.3608	0.030788	8.60417e-05	cg21723486	56807398	AACTCACCRCTAAATATAAAAATCAAAACAATACTATAAAATAACACACC			II			TAATTGTTCTCCGTTCGTTGATATCAAAGACAGTTGAAGGAAATGAATTTTGAAACTTCA[CG]GTGTGCCACCCTACAGTACTGCCCTGACCCTTACATCCAGCGGTGAGTTTGAATGTGACA	37	3	189349323	CGGTGTGCCACCCTACAGTACTGCCCTGACCCTTACATCCAGCGGTGAGT	3	190832017	F				TRUE	TP63;TP63;TP63	NM_003722;NM_001114979;NM_001114978	1stExon;1stExon;1stExon
cg06704969	20	3.19919e-12	-0.0111335	0.00159765	1.56771e-07	-0.0129868	0.00247631	8.84435e-08	26.3448	3.84598	43.8091	33.8133	0.0193315	4.35061e-05	cg06704969	32610354	AAACCCCTACATAACATAATTCAAAACAACTCAAACTCCAAAAACACACA	30766463	AAACCCCTACGTAACATAATTCAAAACGACTCAAACTCCGAAAACACGCG	I	C	Grn	AGGAAGAAGCCCGCACGGGGTCACGGGGCCGACTGCGGCACAGACATTGGAACTCGACCG[CG]CGTGTTCCCGGAGTCTGAGTCGTTTTGAATTATGTCACGCAGGGGCCTTCGGTGGGAGGA	37	3	194797099	AGGCCCCTGCGTGACATAATTCAAAACGACTCAGACTCCGGGAACACGCG	3	196278388	F	rs58473654	rs74691388			C3orf21	NM_152531	Body						3:196278351-196278428
cg25921813	17	1.28379e-15	-0.00674042	0.000842959	7.45909e-09	-0.0080017	0.00138432	5.57014e-10	34.686	5.1995	53.1225	34.1315	0.00521566	1.464e-05	cg25921813	66739467	ACTCAACCACACATATTCCCAAAATCTAAATCATTTTAAATTATATCACA	27610464	ACTCGACCGCGCGTATTCCCGAAATCTAAATCGTTTTAAATTATATCACG	I	C	Grn	ACAGACATTGGAACTCGACCGCGCGTGTTCCCGGAGTCTGAGTCGTTTTGAATTATGTCA[CG]CAGGGGCCTTCGGTGGGAGGAGGGACAGTCGTGACAGGGCACTGGGGTGGCTACTAGACA	37	3	194797138	ACTCGACCGCGCGTGTTCCCGGAGTCTGAGTCGTTTTGAATTATGTCACG	3	196278427	R					C3orf21	NM_152531	Body						3:196278351-196278428
cg17572056	20	6.6501e-16	-0.00820369	0.00101571	9.01004e-11	-0.00795138	0.00122656	5.91775e-09	35.3891	0.0877695	20.4939	23.8975	0.200112	5.60223e-06	cg17572056	52661307	AATAAAACCCACTACACACCAAACTAACAAAAAAACTATACTTTATCCCA	24686304	AATAAAACCCGCTACGCGCCGAACTAACGAAAAAACTATACTTTATCCCG	I	C	Grn	CCGGGCAGGAGAGGTGAGGCCCGCTGCGCGCCGGGCTGGCGGAGGAGCTGTGCTTTATCC[CG]CAGCGAGAAGGAGCTCGTGAAGGCTCTGAGGCTGGGAGTGGCTGGATGAAAGTCGTGCTT	37	3	195947062	CGGGATAAAGCACAGCTCCTCCGCCAGCCCGGCGCGCAGCGGGCCTCACC	3	197431459	R		rs34387857			OSTalpha	NM_152672	Body						3:197431155-197431515
cg00599266	21	1.35463e-13	-0.00736551	0.000995244	3.54331e-11	-0.00757478	0.00114388	7.40131e-08	29.7125	0.736454	14.8178	23.4791	0.265887	3.79983e-06	cg00599266	16768422	CTTAAAAAAACATTCTTTCTCAAAATTCCAATCACAACCTACAATTATAC			II			AGCAGACTTCACTTGAGAAAACATTCTTTCTCAGGATTCCAGTCACAACCTGCAATTGTG[CG]GCAAAGTGCAGCAAAGTATTTCCTAAATCTGCAAACAGAATGGTCTCTCTCTTGGCATCT	37	4	55967	TTGAGAAAACATTCTTTCTCAGGATTCCAGTCACAACCTGCAATTGTGCG	4	45967	R		rs3908755			ZNF595;ZNF718	NM_182524;NM_001039127	Body;Body	chr4:53198-53672	S_Shelf					4:55507-56045	NonGene_Associated
cg13729116	18	3.66463e-15	-0.0069665	0.000885659	1.3443e-06	-0.00655412	0.00135609	2.50393e-09	33.5653	3.29973	45.4152	31.1442	0.0191805	1.24501e-05	cg13729116	18792377	ATAATACACACTCAACATCTCTATTCCCTAAAACRCATAAAATATAAAAC			II			GGGAGGGTCTTGTAGTGCACACTCAGCATCTCTGTTCCCTGGAGCGCATGGGGTGTGAAA[CG]CCTGATGCCAGCCAGCTCCCCAGTCTTGAGAGGCTGGTTGAATGGCACATCTCCCTAGGA	37	4	1859262	TAGTGCACACTCAGCATCTCTGTTCCCTGGAGCGCATGGGGTGTGAAACG	4	1829060	R					LETM1	NM_012318	TSS1500	chr4:1857065-1858887	S_Shore					4:1859220-1859407	Promoter_Associated
cg07094298	21	8.01862e-21	0.0154324	0.00164887	1.31327e-14	0.0164723	0.002138	7.27577e-12	47.5215	1.19393	30.0992	28.612	0.0956853	2.56884e-05	cg07094298	21683384	AAATATCACTTCTCAACCCTAAACTCAACTAAATCACCCAAAACTTCCCA	61709466	AAATATCACTTCTCAACCCTAAACTCAACTAAATCACCCGAAACTTCCCG	I	A	Red	TAATTTTTGAGAATTCCCCTCAAATGACAAAGGAAGTGCACGTCCTAACACAGCCTACAC[CG]GGAAGCCCCGGGTGACTCAGCTGAGTTCAGGGCTGAGAAGTGACACTTATTTAGAGACTG	37	4	2748026	CGGGAAGCCCCGGGTGACTCAGCTGAGTTCAGGGCTGAGAAGTGACACTT	4	2717824	F					TNIP2;TNIP2	NM_024309;NM_001161527	Body;Body				DMR			4:2747877-2748459	Unclassified	TRUE
cg16417416	21	3.02485e-16	-0.00896513	0.00109701	3.02485e-16	-0.00896513	0.00109701	3.79626e-09	36.2314	0	0	16.6643	0.67465	0	cg16417416	27621509	AATACCTATAATACAAAATAACCCCAACTTCCCCATATAAAAAATACRCC			II			GAGGCTGATGGGATGCCTGTGGTGCAGGGTGACCCCAGCTTCCCCATGTGGGGGATGCGC[CG]GTGGTGCAAGGCCACCACCCTGTGCCCTGTCTCTGGCACAGGGATGATGACAGCACACAG	37	4	6284031	CGGCGCATCCCCCACATGGGGAAGCTGGGGTCACCCTGCACCACAGGCAT	4	6334932	R					WFS1;WFS1	NM_006005;NM_001145853	Body;Body					TRUE
cg10438589	21	5.03897e-21	-0.0119229	0.00126726	2.76142e-16	-0.0118776	0.00145145	9.88137e-12	48.02	0.0844458	14.8987	23.5014	0.264849	6.17677e-06	cg10438589	36638405	CCCTCTATATTATTACCACAACCACCTAACTAAACTTCCTACTACCAAAC			II			AAAATGGCATGGTCAAATTTACTTTTGAAAAGATGACTCTGAGTGCACTAGAGACAAATG[CG]TCTGGCAGCAGGAAGTCCAGTTAGGTGGCTGTGGCAACAATACAGAGGGGAAAAAGGAGA	37	4	14531493	CCTCTGTATTGTTGCCACAGCCACCTAACTGGACTTCCTGCTGCCAGACG	4	14140591	F												TRUE
cg08462501	21	8.41633e-18	0.00976604	0.00113641	8.41633e-18	0.00976604	0.00113641	5.3524e-10	40.0646	0.07403	0	17.4788	0.621702	0	cg08462501	72754301	CCTAAACAATATAAAATAATATTACAATCTCTCCTACAAAACTATCAATC			II			GCGGCGGAGCGCAGAGCCCAGCGACCGGGAGCCTGAGTGCACGCAGCCCGAGCCCACGGG[CG]ACTGACAGCTCTGCAGGAGAGATTGCAACACCATCCCACACTGTCCAGGCCTTAACTGAG	37	4	38138950	CTGGACAGTGTGGGATGGTGTTGCAATCTCTCCTGCAGAGCTGTCAGTCG	4	37815345	F					TBC1D1	NM_015173	Body						4:37815283-37815469
cg26542660	21	7.23229e-15	0.00575081	0.000739146	3.8409e-13	0.00587511	0.000809127	1.98699e-08	32.8392	0.118122	10.482	22.3419	0.322251	1.39598e-06	cg26542660	25643456	ATAAAATCCTCCTACTCCACCCATTAATCTTTCTAATCCTCTACTTTCCC			II			TGCACACCTTAATAAAATCCTCCTGCTCCACCCATTGGTCTTTCTGGTCCTCTGCTTTCC[CG]CAACAATGGGAGTCTTCAAGCGGCCAGTGCCTTTTTCGTTCTTAACTGCCCAATCCGTGC	37	4	56813860	CGGGAAAGCAGAGGACCAGAAAGACCAATGGGTGGAGCAGGAGGATTTTA	4	56508617	R					CEP135	NM_025009	TSS1500	chr4:56814800-56815511	N_Shore		DMR			4:56813671-56813979	Promoter_Associated_Cell_type_specific
cg15289466	21	2.1551e-19	-0.00857475	0.000952212	2.1551e-19	-0.00857475	0.000952212	7.76002e-11	43.9915	0	0	18.3951	0.561398	0	cg15289466	61768341	RATATTCCACAAATCATTTATTATCCCAATCTCTACCATCTATTTTACAC			II			ATTATCACCACGATGTTCCACAAATCATTTGTTATCCCAATCTCTACCATCTATTTTGCA[CG]TCATCACACAAAGGTCATACAGAGGACAGAACGCAGTAGTATAGATACATTTCCTCTCAG	37	4	103740913	CGTGCAAAATAGATGGTAGAGATTGGGATAACAAATGATTTGTGGAACAT	4	103960023	R					UBE2D3;UBE2D3;UBE2D3;UBE2D3;UBE2D3;UBE2D3;UBE2D3;UBE2D3;UBE2D3	NM_181888;NM_181890;NM_181891;NM_003340;NM_181893;NM_181892;NM_181889;NM_181887;NM_181886	Body;Body;Body;Body;Body;Body;Body;Body;Body					TRUE		4:103740755-103741107	Unclassified_Cell_type_specific
cg12623364	21	1.36041e-23	-0.00965061	0.000963978	5.93232e-17	-0.00959267	0.00114655	2.41345e-13	54.3712	1.14402	21.1324	25.359	0.188042	5.40949e-06	cg12623364	58746504	ACTAATCACATTCTATAACTTCAAACCCACAAAATACCAAAAATAACAAC			II			CAAGTAAAGAGACTGGTCACATTCTATAGCTTCAAGCCCACAAGATGCCAAAGGTGGCAA[CG]TGTGACACAGAGTGCCCTCACTGTGAGACATCACTGTACACAATTCACATTCACACATCC	37	4	109038130	CTGGTCACATTCTATAGCTTCAAGCCCACAAGATGCCAAAGGTGGCAACG	4	109257579	R					LEF1;LEF1;LEF1;LEF1	NM_001166119;NM_001130714;NM_001130713;NM_016269	Body;Body;Body;Body					TRUE		4:109038093-109038251	Unclassified_Cell_type_specific
cg05119988	21	1.25746e-31	0.0168163	0.00143715	1.72207e-16	0.0180903	0.00219542	4.63293e-18	74.2763	2.93213	48.851	39.1014	0.00647641	4.29905e-05	cg05119988	41644320	AAAAAAATAATTCCTACAATTTACCTAAACTCTATAAAAAAATATTCCAC			II			AATAGAATGCAGATTGCAGTTGCTAGAATATAAACAGGAAATAAGAAGATAAAGACAACT[CG]TGGAATACCTTTTCATAGAGCTTAGGTAAACTGTAGGAATTATTCTCCTTGTACTCTAAT	37	4	166251189	CGTGGAATACCTTTTCATAGAGCTTAGGTAAACTGTAGGAATTATTCTCC	4	166470639	F	rs76203134				SC4MOL;SC4MOL	NM_001017369;NM_006745	5'UTR;5'UTR	chr4:166248454-166249063	S_Shelf
cg17320136	21	3.3656e-14	-0.00696327	0.000918223	3.3656e-14	-0.00696327	0.000918223	5.04101e-08	31.1978	0.00796392	0	18.928	0.526513	0	cg17320136	40795459	AAAATTTTCACTACCACTAATCATAATAAACTTAAAAACCAAACTCCAAC			II			CTAGGGGAAAGAGGAGTTAGACGGAGGGAACAGTGTGTGCAAAGACTGAGGTGGGAACCT[CG]TTGGAGCCTGGTCTCCAAGCTTATCATGATTAGTGGCAGTGAAAACCTTAAAGAAGGCCC	37	5	10567905	AGGTTTTCACTGCCACTAATCATGATAAGCTTGGAGACCAGGCTCCAACG	5	10620905	F	rs79494251				ANKRD33B	NM_001164440	Body	chr5:10562816-10565680	S_Shelf		CDMR
cg22953759	21	1.96314e-19	0.0100502	0.0011148	1.96314e-19	0.0100502	0.0011148	7.38065e-11	44.0915	0	0	19.7861	0.47138	0	cg22953759	49624345	ACCCCATAAAAAAAATATTAAATTTTTCACATAAAAATCACCRACCTCAC			II			TTCTGGTGGTTTCTGTTCCCTCTATGAACTTGAAGATGAGTCATCCAGGAGAGGGGTTTG[CG]TGAGGTCGGTGACTTCCATGTGAAAAATTTAACATTTTCCCCATGGGGCCTGGGGAAGAG	37	5	10632397	CCCCATGGGGAAAATGTTAAATTTTTCACATGGAAGTCACCGACCTCACG	5	10685397	F	rs6554592				ANKRD33B	NM_001164440	Body						5:10684940-10685406	5:10632378-10632713	Unclassified_Cell_type_specific
cg06758539	20	8.44542e-17	0.00806284	0.00096853	2.28583e-08	0.00802988	0.00143677	2.9782e-10	37.5962	3.84261	44.6169	34.3065	0.0169053	1.58724e-05	cg06758539	55789366	CACAAACTTAACAAATCCTACTACTACTATACTTATATCTACACACRAAC			II			GGAAATTGTGTAATTTCATAGGAAGACTGTCCTGTTTACTGTCTGCCTTCTGTGTGGAGG[CG]TCCGTGTGCAGACACAAGCACAGCAGTAGCAGGATTTGCCAAGCCTGTGGCCATGTGCTT	37	5	75975285	ACAGGCTTGGCAAATCCTGCTACTGCTGTGCTTGTGTCTGCACACGGACG	5	76011041	F					IQGAP2	NM_006633	Body					TRUE
cg06321376	21	1.50032e-14	0.00341846	0.000444677	5.00943e-11	0.00349024	0.000531185	3.18844e-08	32.0601	0	19.6635	24.8953	0.205466	1.06328e-06	cg06321376	25629345	AAACAATAAACCCTAAAAAAACTTTATCTCTTATCTTTAACATCACCTCC			II			GGGACCTTGGAAGGCAGTAAGCCCTGGGAAAACTTTGTCTCTTGTCTTTGGCATCACCTC[CG]CGAAGCCTGGTGGGACGCGGCTGCCCCTGCGCTGTCTGTGCACCTCCTAAGAACCAGGAA	37	5	110847639	GGCAGTAAGCCCTGGGAAAACTTTGTCTCTTGTCTTTGGCATCACCTCCG	5	110875538	R					STARD4	NM_139164	5'UTR	chr5:110847820-110848445	N_Shore
cg21137557	21	1.89108e-14	0.00822892	0.00107458	3.1507e-09	0.00837083	0.00141315	1.75419e-08	31.813	1.36704	30.7601	28.8851	0.0900468	1.12857e-05	cg21137557	45704446	ACCTACATTAAAATACAAAATAATAATCCTTCTTCTTTTCTTTACCTCAC			II			TTAGGATGGAAGCCTGCATTAAGGTACAGGGTGGTAGTCCTTCTTCTTTTCTTTACCTCA[CG]TTTCTACTCTTCTTTGCCTATCTTGATAGCTGCTATTTTGATTCCACGGGAGTCCATGGG	37	5	115314451	CGTGAGGTAAAGAAAAGAAGAAGGACTACCACCCTGTACCTTAATGCAGG	5	115342350	R					LVRN	NM_173800	Body					TRUE
cg24708145	21	5.50768e-16	-0.00759417	0.000937582	1.50311e-15	-0.00760208	0.000953037	4.7267e-09	35.5906	0.203707	1.80321	20.3673	0.435176	3.52385e-07	cg24708145	48793452	ATAAAAATCACAATACACTATCCCCACCACATAAAACTTACTTACCTCCA	38656395	ATAAAAATCGCAATACGCTATCCCCACCACATAAAACTTACTTACCTCCG	I	C	Grn	ACTGCAGGGGTGGTGGAGGTCGCAATGCGCTGTCCCCACCACATGGAGCTTGCTTGCCTC[CG]CACCTCTTTGCTGGCTGCAGCCTTGCTGCTCAGTGGGCGGTTGTGGAAAGAATCGGTTCT	37	5	134780343	CGGAGGCAAGCAAGCTCCATGTGGTGGGGACAGCGCATTGCGACCTCCAC	5	134808242	R					C5orf20;C5orf20	NM_130848;NM_130848	3'UTR;1stExon					TRUE
cg10676309	18	4.65269e-16	-0.00718845	0.000885251	5.04109e-10	-0.00785847	0.00126386	8.16703e-10	35.771	3.32838	38.4384	27.6146	0.0496477	9.30827e-06	cg10676309	19607353	CCAAAACCTTAACAAAAACCTAAACCACAATATAACATCCTACCATAACC			II			CATCTAAGATGTGGGTCAACCTTTCAAAAAGGGGCAGTATTTGGACCCTAGGCCCTTTGC[CG]GCCATGGCAGGATGTTATACTGTGGCCCAGGCTTCTGCTAAGGCCTTGGTTATTTTTGGC	37	5	137685565	CGGCCATGGCAGGATGTTATACTGTGGCCCAGGCTTCTGCTAAGGCCTTG	5	137713464	F								chr5:137688146-137689054	N_Shelf
cg27020362	21	2.95951e-22	0.00897648	0.000925229	8.0453e-12	0.00994405	0.00145429	9.43412e-14	51.063	6.32777	50.8783	40.7152	0.00405176	1.9405e-05	cg27020362	22643443	AAATAACAACACAAAACAAAAACTTCCTACCCTCCTAACTACCTACAAAC			II			GGAGGGAGGCAGGATGGCAGCACAGAGCAAGGGCTTCCTGCCCTCCTGGCTGCCTGCAGA[CG]GGAGTGGAGACCGTCAGAGCAAGCCCCAGCTTCTTTCAGAGGAGGGTAGAGTCCAGGACT	37	5	138723394	GATGGCAGCACAGAGCAAGGGCTTCCTGCCCTCCTGGCTGCCTGCAGACG	5	138751293	R					MGC29506	NM_016459	3'UTR
cg13305415	20	1.9545e-16	-0.0113235	0.00137674	1.647e-09	-0.0112449	0.00186505	1.15436e-09	36.6985	2.0377	36.5795	29.9588	0.0523258	2.27181e-05	cg13305415	29772324	CCCAATAAAACCATCAAATACTACATCATCCCCAAAAAACCAAATCATCA	24696439	CCCAATAAAACCATCGAATACTACATCGTCCCCAAAAAACCAAATCATCG	I	T	Red	GCAGCTGTCAACATCTGGGCCTGCAGTTGAGGCCAGACATGGGGATGGGAGCTTGGCCCA[CG]ATGACTTGGCTCTCTGGGGACGATGCAGCATCCGATGGCTCCACTGGGCATATTCTAAAA	37	5	141697464	CCCAGTGGAGCCATCGGATGCTGCATCGTCCCCAGAGAGCCAAGTCATCG	5	141677648	F					SPRY4;SPRY4	NM_030964;NM_001127496	Body;5'UTR					TRUE
cg15672022	21	3.72775e-18	-0.0214758	0.00247224	3.72775e-18	-0.0214758	0.00247224	3.58744e-10	40.9368	0	0	13.2373	0.866971	0	cg15672022	12720345	AACATCCATAAACAAATAAATTTCTAAAAACAAACCRTAAAAATCTAACC			II			GAGTGCCAAATGCCACATAAGTGGCACAGGATATGCTTCCGTGGCCTGCTCAGACCTCAA[CG]GCCAGATCTCTACGGCTTGCTTTTAGAAATCCACTTGCCTATGGATGCCTCACTCCCAGT	37	5	141805772	CGGCCAGATCTCTACGGCTTGCTTTTAGAAATCCACTTGCCTATGGATGC	5	141785956	F	rs74541599											TRUE		5:141805674-141805960	Unclassified_Cell_type_specific
cg15989436	21	4.05807e-16	0.0101299	0.00124495	1.68255e-13	0.0102521	0.00139071	4.25819e-09	35.9172	0.0852635	12.3373	22.8147	0.297984	4.78188e-06	cg15989436	32617479	AAAAACCCAAAACACAAAAAATAAACCAAAAACAAACAAACACAACTAAC			II			TTAAACTAAAATTAAATAGAATTTTAGTCCAGATTTTCTAAGTGATCAAAGAGGAAGCTG[CG]TCAGCTGTGTCTGCCTGCCCTTGGCCCACTCCCTGTGCCCTGGGCTCTCTGTTACAGGTT	37	5	150465875	AGAGCCCAGGGCACAGGGAGTGGGCCAAGGGCAGGCAGACACAGCTGACG	5	150446068	F	rs57525278											TRUE
cg26403843	21	5.57035e-19	-0.0162486	0.00182563	2.20638e-11	-0.0171347	0.0025606	7.18124e-11	42.9736	1.1726	37.6724	32.0885	0.042364	4.44202e-05	cg26403843	47609460	ACCTCAATAAATTCATTAAATAACCTTCTCAAACTTAAAAACAACAATCC			II			CCAAAAAGGAGACCTCAATGAGTTCATTAAATGACCTTCTCAGGCTTAGAAGCAGCAATC[CG]TAATTATGAAAACAGTAATGTCTTGTAGAAGTATAATGCTGTACAGTTTACCATTCAAAT	37	5	158634085	CGGATTGCTGCTTCTAAGCCTGAGAAGGTCATTTAATGAACTCATTGAGG	5	158566663	R					RNF145	NM_144726	Body	chr5:158636218-158636949	N_Shelf
cg12647970	21	4.26611e-15	-0.00946966	0.00120681	4.26611e-15	-0.00946966	0.00120681	1.5686e-08	33.4029	0	0	18.7924	0.535352	0	cg12647970	18626393	ACRTATTCATATCACTAATATCATCTTCATTTTACAACTTCTTTACTATC			II			TTATTTTTTGTGCGTGTTCATATCACTAATGTCATCTTCATTTTGCAGCTTCTTTGCTGT[CG]GCTTTAAAGCCGCTTGCCAGTTGTGCAAGTCAGGGGAGCAAACAGGAGATAATATGCTCA	37	6	3234297	CGTGTTCATATCACTAATGTCATCTTCATTTTGCAGCTTCTTTGCTGTCG	6	3179296	R								chr6:3231595-3232289	S_Shelf
cg26405097	21	2.68289e-16	-0.00783686	0.000957256	1.2986e-09	-0.00825087	0.00135983	3.21179e-09	36.3597	0.205087	36.9653	31.7286	0.046278	1.20147e-05	cg26405097	14773455	CCCAATTTTCTTCTAAAACAAATCACTTTAATTACTACCTTTCATCACCC			II			CCGTATACTTCCTGTTCCCTCACTGCCTCCCTCCTATTTTATTGTAAGATGGGAGTCTGG[CG]GGTGATGAAAGGCAGCAACCAAAGTGACTTGTTTTAGAAGAAAATTGGGTTCATTTCTGC	37	6	15428301	CCAATTTTCTTCTAAAACAAGTCACTTTGGTTGCTGCCTTTCATCACCCG	6	15536280	F					JARID2	NM_004973	Body					TRUE
cg20052079	21	1.08181e-19	0.0126641	0.00139466	3.30613e-15	0.0131281	0.00166627	4.32868e-11	44.7304	0.425869	19.8896	24.9655	0.202753	1.06231e-05	cg20052079	43796341	ATACACACTCAACACAAAAAACAAACTCAACCCCATCTAAATCCTTTCCA	18650470	ATACACGCTCAACACAAAAAACGAACTCAACCCCATCTAAATCCTTTCCG	I	T	Red	GGAACCCCTCGGCGAGCTGGAGGACATCCTGTCCTGCCCTGACCCCTGCAGCTCGGTGAA[CG]GAAAGGACTCAGATGGGGCTGAGTTCGTCCTCTGTGTTGAGCGTGCACCAGGGCAGCCAA	37	6	15504923	CGGAAAGGACTCAGATGGGGCTGAGTTCGTCCTCTGTGTTGAGCGTGCAC	6	15612902	F					JARID2	NM_004973	Body						6:15612793-15612946	6:15504449-15505198	Gene_Associated_Cell_type_specific	TRUE
cg03173502	21	7.10204e-17	0.0101212	0.00121279	2.46344e-10	0.0120312	0.00190089	1.87889e-10	37.7815	4.44555	47.4548	38.0625	0.00870126	2.96174e-05	cg03173502	65723350	AACAATAAACACTTCTATACCCAAACCAATTAAAAAAAATTTTTATATAC			II			GAGGTTGGAAAGACAGTGAGCACTTCTGTGCCCAGACCAATTAGGGGGAGTTTTTGTGTG[CG]GCGCTGCAGGACAGAGACCGGATCTGTTTATTTACCTCCCCTCGGCCAGTGCCCAGCTGA	37	6	15505345	ACAGTGAGCACTTCTGTGCCCAGACCAATTAGGGGGAGTTTTTGTGTGCG	6	15613324	R					JARID2	NM_004973	Body						6:15613324-15613494			TRUE
cg13500852	21	1.4178e-14	0.010641	0.00138289	1.28682e-08	0.0132524	0.00232996	3.53547e-09	32.1205	4.2529	49.3408	39.4795	0.00580886	4.31295e-05	cg13500852	10755412	RTATAAACTTCCAACTACTAACRTCRATAAACTCTCAACAACRCTTAATC			II			CAGCTGAGTCCGTGTGAACTTCCAGCTGCTGACGTCGGTGGGCTCTCAGCAGCGCTTGGT[CG]TGGAAAGGGAAAGAAACCAAACCCGGACTGCTGGTTCAGGGCAGCTGCCGGCCGGGGAAC	37	6	15505460	CGACCAAGCGCTGCTGAGAGCCCACCGACGTCAGCAGCTGGAAGTTCACA	6	15613439	R					JARID2	NM_004973	Body						6:15613324-15613494			TRUE
cg03717755	21	2.33663e-23	-0.0138079	0.00138667	2.33663e-23	-0.0138079	0.00138667	5.72656e-13	53.79	0	0	13.9933	0.830838	0	cg03717755	65804468	AAACCAAATATCAAAAAATACATACCACAAAATTCCATATAAATAAAACC			II			ACCCACCGCACACCACACCTCTGTCATGTGTTCTTCTACCAGAGATGAGCTATGCCTGTG[CG]GCCTTATCTATATGGAATCTTGTGGTATGCACTCTTTGATATCTGGCTTCTTTTGTTCAT	37	6	16136539	CGGCCTTATCTATATGGAATCTTGTGGTATGCACTCTTTGATATCTGGCT	6	16244518	F					MYLIP	NM_013262	Body					TRUE		6:16136358-16136698	Gene_Associated_Cell_type_specific
cg22753611	21	1.29206e-16	-0.0102617	0.00124019	1.04406e-08	-0.00956779	0.00167169	1.20873e-09	37.1413	1.37249	32.5345	29.6448	0.0758175	1.63421e-05	cg22753611	32608435	ATATTTTATTATATATTAACCAACATCTACATCCAACACRAACAATAACC			II			CTATGAGCCTTCCAATGGCAAGAGAATTACCTTGGTAATTACATGGTGGCTAGCATGTGA[CG]GCTACTGCCCGTGCTGGATGTAGATGCTGGTTAACACACAATAAAACACCAAGGAAGGAA	37	6	17472892	CGGCTACTGCCCGTGCTGGATGTAGATGCTGGTTAACACACAATAAAACA	6	17580871	F					CAP2	NM_006366	Body					TRUE
cg13522406	21	8.4755e-16	-0.00736038	0.000914658	4.61011e-10	-0.00755939	0.00121303	2.63272e-09	35.1298	1.83144	30.7767	28.892	0.0899077	8.21494e-06	cg13522406	32712462	CAAATCACCAAAAAACAATTATACTTTCCAATTCTACCTAAAACCTCCAC			II			TAAGTCTCACCCAGGTCACCAGAGGGCAGTTATACTTTCCAATTCTGCCTAGAACCTCCA[CG]CTTCAGTGCAGGACTTTTAAAAATTAAAATTATATGGAGAGTCTGATAAAGATTTGACTT	37	6	30581820	AGGTCACCAGAGGGCAGTTATACTTTCCAATTCTGCCTAGAACCTCCACG	6	30689799	R					PPP1R10	NM_002714	5'UTR	chr6:30584885-30585677	N_Shelf
cg14352682	21	3.37442e-13	-0.00582532	0.000800341	1.62071e-05	-0.00553944	0.00128477	1.15483e-08	28.7397	5.27364	49.9669	39.9735	0.00503405	1.42516e-05	cg14352682	38601414	AATAATTCCAACTTCATACCCATCATATATCCTACATTAAAACCTAACCC			II			GACATAGCACTAATGGTTCCAGCTTCATACCCATCATGTGTCCTACATTAAAACCTGGCC[CG]AGACCTTGAAGAGTCTGTAATCTTAATTTCCTCTTTAGTATTCCTATAACCCACTCTCCA	37	6	30614168	CGGGCCAGGTTTTAATGTAGGACACATGATGGGTATGAAGCTGGAACCAT	6	30722147	R					C6orf136;C6orf136;C6orf136	NM_001161376;NM_145029;NM_001109938	TSS1500;TSS1500;TSS1500	chr6:30614721-30615643	N_Shore
cg21587837	20	5.33506e-16	-0.00727098	0.000897252	3.78339e-09	-0.00756045	0.00128287	2.5408e-09	35.6247	1.53812	41.4218	32.4353	0.0279023	1.19232e-05	cg21587837	58701470	TAACTAAAACCCTCAACACATAAAAATCAACAAAATCCCTCTACTTCTCA	70667471	TAACTAAAACCCTCAACACGTAAAAATCGACGAAATCCCTCTACTTCTCG	I	C	Grn	TTCTCAGCCTGGTCAGATCGCCTGGCCCGGGAACATGCCCAGAAGTGCCAGCAGCAGCAG[CG]AGAAGCAGAGGGATCCCGTCGACCCCCACGTGCTGAGGGCTCCAGCCAGAGCTGGCGACA	37	6	31525894	TGGCTGGAGCCCTCAGCACGTGGGGGTCGACGGGATCCCTCTGCTTCTCG	6	31633873	F	rs3130062				NFKBIL1;NFKBIL1;NFKBIL1;NFKBIL1	NM_005007;NM_001144962;NM_001144961;NM_001144963	Body;Body;Body;Body
cg13123009	21	1.07391e-24	-0.00931126	0.000907584	1.0237e-20	-0.00937891	0.00100486	8.83626e-14	57.1	0.421558	11.4581	22.5882	0.309465	2.33072e-06	cg13123009	24739483	TATTATCTCTATAACTTAACTTCCTCTCCTACTCCTAAATTATATCTATC			II			CTCTCTCAGCATGTTGTCTCTGTAACTTAGCTTCCTCTCCTGCTCCTGAGTTGTGTCTGT[CG]CCTTCCCTCCTACTCCTCCCCCTCCCTCCCCATGTCTCAAGCTGCTCCCTGGCTCTCTCA	37	6	31681882	GTTGTCTCTGTAACTTAGCTTCCTCTCCTGCTCCTGAGTTGTGTCTGTCG	6	31789861	R					LY6G6E;LY6G6D;LY6G6E	NR_024541;NM_021246;NR_003673	TSS200;TSS1500;TSS200			low-CpG:31789824-31789862
cg19190163	21	1.20303e-13	0.00682069	0.000919671	5.34968e-12	0.00745925	0.00108168	5.04489e-08	29.8391	1.3655	13.6418	23.1594	0.281037	3.05571e-06	cg19190163	62663421	AAAACCCRAAAATCCACTACTACAATCACTCCATACTAAAACTTAAAAAC			II			AGGACCCAGCTGAGGCCCGAGAATCCACTGCTGCAATCACTCCATGCTGGAACTTGAAGG[CG]AGCGTGGTGGTGCCATGGGCCATCTCAATCTGAACGTTCCTTTCTCCGTCCCCACCCAGG	37	6	32810785	CGCCTTCAAGTTCCAGCATGGAGTGATTGCAGCAGTGGATTCTCGGGCCT	6	32918763	R					PSMB8;PSMB8	NM_004159;NM_148919	Body;Body	chr6:32811494-32811839	N_Shore
cg21826978	21	1.84449e-15	0.00861999	0.00108409	1.33447e-11	0.00913557	0.00135045	1.00079e-08	34.2988	0	23.3079	26.0783	0.163242	7.90015e-06	cg21826978	24747475	CACATCTACACATACTATAAACCCTTCCRTTAAAAATAATTTTCACTTAC			II			TGGGTCTACACCACATCTGCACATACTATGAGCCCTTCCGTTGGAGATAATTTTCACTTG[CG]GAGCTGCTTCACTTCTACCTGTAGGAGCCTCATCTCCACCTCTCTACAGTGGAGAGGATT	37	6	32823588	ACATCTGCACATACTATGAGCCCTTCCGTTGGAGATAATTTTCACTTGCG	6	32931566	R					PSMB9;PSMB9	NM_002800;NM_148954	Body;Body	chr6:32820849-32822370	S_Shore
cg27395200	21	2.55814e-18	-0.0105893	0.00121305	2.7313e-12	-0.0108398	0.00155055	2.93076e-10	41.3401	0	27.3579	27.5322	0.120943	1.21868e-05	cg27395200	41747319	AACAATTAACTACCAAATTTCTAAATATCTTAATCCTTTATAATTAATCC			II			CTCCCCTGTAGGGCAGTTAGCTACCAGATTTCTGGGTATCTTGGTCCTTTGTGATTGATC[CG]ACCGCTTGCTGTAACTATCTTGGCATCTTTCCTTGTGCCCTCCATGTGTCCTTCCTTAAC	37	6	32942710	CGGATCAATCACAAAGGACCAAGATACCCAGAAATCTGGTAGCTAACTGC	6	33050688	R					BRD2;BRD2	NM_001113182;NM_005104	Body;Body	chr6:32939275-32940954	S_Shore		RDMR			6:32942476-32943051	Promoter_Associated_Cell_type_specific
cg17451586	21	9.98907e-14	-0.00642574	0.000863553	1.3719e-10	-0.00657742	0.00102468	9.18546e-08	30.0374	0	20.3104	25.0974	0.197731	4.13588e-06	cg17451586	36622315	ATCCTTCCTTAACTTTTATACCCTAACTCCATTTTACAAATTCCCACCTC			II			GCCCTCCATGTGTCCTTCCTTAACTTTTGTGCCCTGGCTCCATTTTACAGATTCCCACCT[CG]GGTTGGGAGAGGACCACGGTGGCCAAAATTCTTAGCTTCTTCCTTTCCCTCATGCAGCCC	37	6	32942808	TCCTTCCTTAACTTTTGTGCCCTGGCTCCATTTTACAGATTCCCACCTCG	6	33050786	R					BRD2;BRD2	NM_001113182;NM_005104	Body;Body	chr6:32939275-32940954	S_Shore		RDMR			6:32942476-32943051	Promoter_Associated_Cell_type_specific
cg14438453	21	1.42468e-20	-0.00897307	0.000965004	1.42468e-20	-0.00897307	0.000965004	1.8024e-11	46.9048	0	0	19.7174	0.475728	0	cg14438453	27633395	ACAAAAAACACAAAACRACAACTAACTCCTAAACCCTTTCAAATAATTCC			II			TTTGGCCTTTGTGACCTCCTTTTAGTATAAATTCTTTAGGTTCCTTTTTCTTGCTTGGAT[CG]GAATCATCTGAAAGGGCTCAGGAGCCAGCTGTCGCTCTGTGTTTTTTGCTACTGAGTCAC	37	6	39786566	CGGAATCATCTGAAAGGGCTCAGGAGCCAGCTGTCGCTCTGTGTTTTTTG	6	39894544	F					DAAM2	NM_015345	5'UTR					TRUE
cg20732076	21	5.20739e-13	-0.00673958	0.000933489	3.5732e-08	-0.00656055	0.0011905	7.02021e-08	28.2775	2.28629	31.1624	29.0539	0.0867038	8.51164e-06	cg20732076	69749312	ATTTATAACAAACTTAAAAAACACRCATACACAATAACAAAAAACTACAC			II			CTAAACAGGAAGTTTGTGACAAACTTAGAAAACACGCATGCACAATGGCAAGAGGCTGCA[CG]CCACTGAGAAAAGATGAAATCCGGCCCTGCTGGGGGCTCTGTGTGGAGGAGAGGCGTGCA	37	6	42335231	TTTGTGACAAACTTAGAAAACACGCATGCACAATGGCAAGAGGCTGCACG	6	42443209	R					TRERF1	NM_033502	5'UTR					TRUE		6:42334876-42335752	Promoter_Associated
cg12269535	21	2.48448e-25	0.0126916	0.00122037	1.51015e-18	0.0130922	0.00148963	3.8173e-14	58.6737	0.523856	21.9807	25.6347	0.17822	9.23381e-06	cg12269535	62685437	CCCTCRTCCTAAAAAACAAATATCCATCCTCACTTTCCTAATAAAAAACC			II			CGGATTAACGACCCTCGTCCTAGGGGACAGGTGTCCATCCTCACTTTCCTGATAGAAGAC[CG]CCCCCCTAGATAAGCGGGCGGCCTCCGTGCCCATATAAGGCCGGCTTGGGCTCCACGCCG	37	6	43142014	CCTCGTCCTAGGGGACAGGTGTCCATCCTCACTTTCCTGATAGAAGACCG	6	43249992	R					SRF	NM_003131	Body	chr6:43142013-43142217	Island					6:43141390-43142921	Promoter_Associated
cg06560379	21	5.48012e-40	0.00568982	0.000429894	5.62192e-22	0.00615108	0.000638329	7.80358e-23	95.0316	4.14084	43.2256	35.2271	0.0189275	3.11129e-06	cg06560379	31661353	AAAACAAACCCTAACCTAAAAAATTTCCAAAACAATTCCTCCCTCCCTCC			II			GCTTGGGCAGGAGGGTGGCAGGCTTTAGCAGCAGGCAGCAGGAGAGGCCCAGGAGAGTGA[CG]GAGGGAGGGAGGAACTGCTCTGGAAATCCCCTAGGCCAGGGCCTGCTCTCTGGGTCACAT	37	6	44231305	CGGAGGGAGGGAGGAACTGCTCTGGAAATCCCCTAGGCCAGGGCCTGCTC	6	44339283	F					NFKBIE	NM_004556	Body	chr6:44232880-44233447	N_Shore			TRUE		6:44231045-44231560	Promoter_Associated	TRUE
cg17501210	21	1.38292e-22	0.0153781	0.00157253	6.29604e-11	0.0157765	0.00241358	1.44356e-13	51.8801	4.66136	43.5709	35.4427	0.0178692	4.27622e-05	cg17501210	32632489	TATTTCTCTATAAAACAAAATCCCTCTAAATCCAACTATCTAAATCRAAC			II			TGTAATGTTACTGTTTCTCTGTGGAGCAGAATCCCTCTGAGTCCAGCTGTCTGAATCGGG[CG]TCGTTATTCTAGGTAGGCCACCCACAGCCTTCCAGTAAGCTCCACCAGAAACCCAAACAA	37	6	166970252	CGCCCGATTCAGACAGCTGGACTCAGAGGGATTCTGCTCCACAGAGAAAC	6	166890242	R					RPS6KA2;RPS6KA2	NM_021135;NM_001006932	Body;Body				RDMR					TRUE
cg04682977	21	8.11574e-17	0.00619467	0.000743699	4.9176e-07	0.00583438	0.00116003	1.23318e-10	37.6388	5.42847	46.9113	37.6728	0.00970673	1.08716e-05	cg04682977	17638367	AAAAACCACAAACAAATACCACCCATTACCACRACACCATAACAAAAAAC			II			GCGGCCGCCCCGCCCCTGCGGAGCACAGGACGCTTCCTGCCACCCCTGCAGAGCATGGGA[CG]CTTCCTGCCATGGTGCCGTGGCAATGGGTGGCACCTGCCTGTGGCCCCTTCTCAGAAGGA	37	7	1062711	CGCTTCCTGCCATGGTGCCGTGGCAATGGGTGGCACCTGCCTGTGGCCCC	7	1029237	F	rs3832538				C7orf50;MIR339;C7orf50;C7orf50	NM_001134395;NR_029898;NM_032350;NM_001134396	Body;TSS200;Body;Body	chr7:1062496-1062966	Island				7:1028917-1029473
cg04816311	21	1.4105e-19	-0.01407	0.00155444	9.78062e-10	-0.0159988	0.0026172	1.29708e-12	44.446	7.7118	57.3907	46.9381	0.000598303	7.11448e-05	cg04816311	14608338	TTCTAATTTTTTTCTCATTACTCAAACATCTTCCAAACTCCTACACAACA	74795481	TTCTAATTTTTTTCTCGTTACTCAAACATCTTCCAAACTCCTACACGACG	I	A	Red	TCATCTCAGAGGCCCCTTCCTTCTCACCCCGAGGTCACCTGGGCCCGGAGACACAGCACC[CG]CCGTGCAGGAGCCTGGAAGATGTTTGAGCAACGAGAAAAAAACCAGAACATGTTACCGCC	37	7	1066650	CGCCGTGCAGGAGCCTGGAAGATGTTTGAGCAACGAGAAAAAAACCAGAA	7	1033176	F					C7orf50;C7orf50;C7orf50	NM_001134395;NM_032350;NM_001134396	Body;Body;Body	chr7:1066931-1068245	N_Shore				7:1032869-1033180
cg08972190	18	3.56517e-19	-0.00790528	0.000883303	3.56517e-19	-0.00790528	0.000883303	9.21634e-11	43.4519	0	0	15.2569	0.576984	0	cg08972190	62726350	AAATACTCACTCTATTCCTCAACAAAAATTATTTCCCACAACCCCTACCA	23791455	AAATACTCGCTCTATTCCTCAACAAAAATTATTTCCCGCAACCCCTACCG	I	C	Grn	AGGGTGCAGGTCAGGTGCTCGCTCTGTTCCTCAACAGGAGTTGTTTCCCGCAGCCCCTGC[CG]CCTTGGCTTCGTTAGCATTCAACAGCAATTTATTCCTCTCTCGCTGCCTTCTTTTGTGCA	37	7	2138995	CGGCAGGGGCTGCGGGAAACAACTCCTGTTGAGGAACAGAGCGAGCACCT	7	2105521	R		rs73034464			MAD1L1;MAD1L1;MAD1L1	NM_003550;NM_001013837;NM_001013836	Body;Body;Body						7:2105188-2105533	7:2138452-2140372	Unclassified
cg03663120	20	8.36879e-15	-0.00984763	0.00126872	8.36879e-15	-0.00984763	0.00126872	2.2896e-08	32.6833	0	0	12.2475	0.874773	0	cg03663120	31772445	ATAAAAAAATAAACTCAAAAAACTTAAAACAATACACAATATACAATACA	51655318	ATAAAAAAATAAACTCGAAAAACTTAAAACGATACGCGATATACGATACG	I	T	Red	TGTGAAGATAAAATGAGGAAATGAACTCGAAGGACTTAGAACGGTGCGCGGTGTGCGGTG[CG]TGCTGAGTGCGTGTTAGCTGTTGTGGTGCGGTGGTGCTGGGGGCTGCAGGGCGTATCTGG	37	7	2284600	CGCACCGCACACCGCGCACCGTTCTAAGTCCTTCGAGTTCATTTCCTCAT	7	2251126	R					NUDT1;NUDT1;NUDT1;NUDT1;NUDT1;NUDT1;NUDT1	NM_198948;NM_002452;NM_198952;NM_198950;NM_198954;NM_198953;NM_198949	Body;Body;Body;Body;Body;Body;Body	chr7:2281362-2282105	S_Shelf				7:2251048-2251487
cg03676485	21	1.27527e-22	-0.0110577	0.00112979	8.84833e-14	-0.0102684	0.001377	6.78514e-13	51.9671	1.48427	21.7407	25.5561	0.18098	7.79958e-06	cg03676485	29724367	ACTATAAAAAACCAAATCTCAATCACTCRAAATTAAAAACAAAAACCTTC			II			TGCCTGGTGATTCATCCTCCCTCCAGGCCCTTTGTCCGCCAGGGCTTGGCAGCCGCCCAG[CG]AAGGCCTTTGTCCCCAACCCCGAGTGATTGAGACTTGGCTTCCCACAGCCGACCTCCTCC	37	7	2563816	CTGTGGGAAGCCAAGTCTCAATCACTCGGGGTTGGGGACAAAGGCCTTCG	7	2530342	F					LFNG;LFNG;LFNG;LFNG	NM_001166355;NM_001040167;NM_001040168;NM_002304	Body;Body;Body;Body	chr7:2563610-2564056	Island			TRUE	7:2530196-2531810	7:2563770-2564203	Unclassified_Cell_type_specific
cg08703857	21	6.98078e-14	-0.00905867	0.00120972	8.55387e-12	-0.00903338	0.00132281	6.35667e-08	30.4195	0.326765	10.4784	22.341	0.322298	3.7295e-06	cg08703857	21643388	CAAAAAACAAAAATAAACATTCAACAAACAAACCACAACCAACACATACA	74800443	CAAAAAACAAAAATAAACATTCAACAAACAAACCACAACCAACGCATACG	I	A	Red	TTTTCTTTGCTCGTTTGTCTGTGTATTAAGAAGAGACTAAAATAGCCAAACGACGCTGGT[CG]CATGCGCTGGCTGTGGTCTGTCTGCTGAATGTCTATTTTTGTCTCCTGACGAGACGTGAG	37	7	2653651	CGCATGCGCTGGCTGTGGTCTGTCTGCTGAATGTCTATTTTTGTCTCCTG	7	2620177	F					IQCE;IQCE	NM_152558;NM_001100390	3'UTR;3'UTR				RDMR	TRUE	7:2620167-2620260			TRUE
cg01741041	21	3.78719e-22	-0.00741233	0.000765997	5.77289e-17	-0.00739771	0.00088386	9.38362e-13	50.7983	2.00582	17.0471	24.1101	0.237618	2.62364e-06	cg01741041	42738303	AATAAATAAAAACTATCTCCCRACTCTACCTAACATAAAAATTACCCCTC			II			CACAGGACTCCATGCCTGAGAGGGAAATGAGGGCAGGACTTAGCTTCCACAGCACAGCCC[CG]AGGGGTAACCCTCATGTCAGGCAGAGCCGGGAGACAGTCTCCACTCACCCAGGAAGGAAG	37	7	5567862	GTGAGTGGAGACTGTCTCCCGGCTCTGCCTGACATGAGGGTTACCCCTCG	7	5534388	F					ACTB	NM_001101	Body	chr7:5569062-5570594	N_Shore		RDMR
cg14145074	21	3.17927e-15	-0.00786748	0.000997948	3.17927e-15	-0.00786748	0.000997948	1.21662e-08	33.717	0.192402	0	17.769	0.602625	0	cg14145074	51684411	CTAAAACACTCTTCCAACCTTCCTTCCTAAATAAATAAAAACTATCTCCC			II			AGGGCAGGACTTAGCTTCCACAGCACAGCCCCGAGGGGTAACCCTCATGTCAGGCAGAGC[CG]GGAGACAGTCTCCACTCACCCAGGAAGGAAGGCTGGAAGAGTGCCTCAGGGCAGCGGAAC	37	7	5567891	TGAGGCACTCTTCCAGCCTTCCTTCCTGGGTGAGTGGAGACTGTCTCCCG	7	5534417	F					ACTB	NM_001101	Body	chr7:5569062-5570594	N_Shore		RDMR		7:5534417-5534811
cg05971148	21	1.17944e-17	-0.00525548	0.000614322	1.17944e-17	-0.00525548	0.000614322	6.65787e-10	39.7033	0	0	14.528	0.80275	0	cg05971148	48800427	AAATACACCATATCACACTAAAAAAACCACTAAAAACAACCAAACCAAAC			II			CTGTAAGGCAGAGATACACCATGTCACACTGGGGAAGCCACTGGGGACAGCCAGGCCAGA[CG]GGGGACATGCAGAAAGTGCAAAGAACACGGCTAAGTGTGCTGGGGTCTTGGGATGGGGAG	37	7	5568411	GATACACCATGTCACACTGGGGAAGCCACTGGGGACAGCCAGGCCAGACG	7	5534937	R					ACTB	NM_001101	Body	chr7:5569062-5570594	N_Shore		RDMR			7:5568398-5569913	Promoter_Associated
cg26804423	21	3.358e-27	-0.00941604	0.000871672	5.66801e-12	-0.00936083	0.00135905	2.27773e-15	63.3029	1.5246	47.9331	38.4121	0.0078828	1.5438e-05	cg26804423	42626356	TTTATCAAACTTACAATTTCATTACATTTATTAACATCCCATTAACCAAC			II			TTTGCCCTGTAACTCTGTAGTGTTCTCCTACTCTGACTCTGAGCTCGGCCATGTGACTTG[CG]TTGGTCAATGGGATGTTAACAAATGTAATGAAACTGTAAGCTTGACAAAACAATGCCAGC	37	7	8201134	TTGTCAAGCTTACAGTTTCATTACATTTGTTAACATCCCATTGACCAACG	7	8167659	F					ICA1;ICA1;ICA1	NM_004968;NM_001136020;NM_022307	Body;Body;Body					TRUE
cg12510708	21	2.98328e-13	0.00892278	0.00122311	1.36658e-08	0.00998873	0.00175935	3.40679e-08	28.871	3.05421	39.3868	32.9961	0.033774	2.15401e-05	cg12510708	62706330	TCRATAATTCACTATTATACTAATCTAAACCCTTCCTCTTCCTAAAAACC			II			TGTGGAAGTGCTCGGTGATTCACTGTTATGCTGATCTGAGCCCTTCCTCTTCCTGGGGAC[CG]GAACCAATGGGGTGGGGGCCAGTGAGAGTCTTGGAGGGATCCTTCTGTGTTCAGGATATA	37	7	26193805	CGGTCCCCAGGAAGAGGAAGGGCTCAGATCAGCATAACAGTGAATCACCG	7	26160330	R					NFE2L3	NM_004289	Body	chr7:26191794-26192757	S_Shore		RDMR	TRUE				TRUE
cg05988548	21	1.48e-16	0.0076542	0.000926871	1.70331e-10	0.00775529	0.00121443	1.84296e-09	36.996	0.676522	30.9457	28.9627	0.088496	8.47467e-06	cg05988548	60618336	AAACAAAACATAACTCAACAACTACRTAAATACAAAAACTAACCCTAAAC			II			TGCAGCTAGCCAAGCAGGACATGGCTCAGCAGCTGCGTGAGTACAGGAACTGGCCCTGGA[CG]CCTACAGGAAGCTGCTGGAGGGCGAGGAGAGCTGGCTGGAGTCTGGGATGCAGAACATGA	37	7	38695932	AGCAGGACATGGCTCAGCAGCTGCGTGAGTACAGGAACTGGCCCTGGACG	7	38662457	R													7:38662204-38662458
cg21669326	21	1.10562e-11	0.00671233	0.000988264	2.62475e-05	0.00644409	0.00153292	1.07062e-07	25.0261	4.75307	49.7251	39.7813	0.00532314	2.1132e-05	cg21669326	13611477	CCAAAATCCTATAAACTAAATAACTCATCACCCACAAAACCCCAAAAACC			II			GGAGGGTGTTTCCAGGGTCCTGTGGGCTAAGTGACTCATCACCCACAGAGCCCCAGAGGC[CG]GCTGTTTGCAGCTGGAACTGGGTCTCCTGAGATCCAGAGCAATGGAGGGCAGTACCCTCG	37	7	47267691	CGGCCTCTGGGGCTCTGTGGGTGATGAGTCACTTAGCCCACAGGACCCTG	7	47234216	R		rs2578412										TRUE		7:47267655-47267749	Unclassified_Cell_type_specific	TRUE
cg07621224	21	3.02004e-18	-0.00873872	0.00100322	3.02004e-18	-0.00873872	0.00100322	3.17324e-10	41.1623	0.0192305	0	18.8608	0.530891	0	cg07621224	52797346	AAAAACACTTAAATCCTATCACACTCCTTTATTAACACRTACATCACTTC			II			TCTGCATTTCTTCCATGTGGGAGAGGAGGGGCTCAGTAAGTGCTTTGTAAAATACACAGC[CG]AAGTGATGCACGTGCTAACAAAGGAGTGTGACAGGACTTAAGTGCCCTTCTAGACACTTC	37	7	50355506	AGGGCACTTAAGTCCTGTCACACTCCTTTGTTAGCACGTGCATCACTTCG	7	50326052	F					IKZF1	NM_006060	5'UTR					TRUE		7:50355497-50355573	Unclassified_Cell_type_specific
cg04577162	21	2.02001e-24	-0.0101851	0.000998721	3.53726e-14	-0.0103108	0.00136081	6.98853e-14	56.4209	1.56912	34.0582	30.3298	0.0646836	1.13743e-05	cg04577162	71672355	AACAAAATTACAACACAATATCACATTACTCCAAATAACCTATACTAACC			II			ATTGTACAGCATAGGCTTCAAACCTGCCACAGCAGAGAAACACCTGTTGCTGCTGGAGCA[CG]GCCAGCACAGGTCATCTGGAGCAATGTGACACTGTGCTGCAACCCTGTCCGCCCGTCACA	37	7	73667397	CGGCCAGCACAGGTCATCTGGAGCAATGTGACACTGTGCTGCAACCCTGT	7	73305333	F	rs76658921				RFC2;RFC2	NM_181471;NM_002914	Body;Body	chr7:73668393-73669142	N_Shore
cg01676795	21	5.16707e-25	-0.0141349	0.00136836	1.28365e-13	-0.015317	0.00206767	5.92019e-14	57.8865	0.43482	46.6905	37.5167	0.010139	3.58043e-05	cg01676795	27752344	AATTAAACAATATAAATTAAAACAATTCACAAAACATTTCTAAAAAATAC			II			CCTGCCTCTGCCTCCCATAGTGCTGGGATTATAGGCGTGAGCCACCACACCCGGCCACAG[CG]TACTTTTTAGAAATGCTTTGTGAACTGCTTTAACCTACATTGTCTAATCAGGGCCTCCTT	37	7	75586348	ATTAGACAATGTAGGTTAAAGCAGTTCACAAAGCATTTCTAAAAAGTACG	7	75424284	F					POR	NM_000941	Body					TRUE
cg00907204	21	6.2338e-14	0.00314895	0.000419687	2.60617e-13	0.00319708	0.000437158	5.71536e-08	30.5402	0.43755	3.45349	20.7154	0.414051	1.41591e-07	cg00907204	69620482	ACCTAATTTACACTTAACTCCACCCATAAAATTCCCACTAATTATCACAC			II			GCATCTTGTTAACCTGATTTACACTTGGCTCCACCCATAAAGTTCCCACTGATTATCACA[CG]GCATCCTCATTCTCCAGTCTCACCTACTCTGTCTTTCAAAAATTCCCCAACGGCATGGCC	37	7	92461971	CCTGATTTACACTTGGCTCCACCCATAAAGTTCCCACTGATTATCACACG	7	92299907	R					CDK6;CDK6	NM_001259;NM_001145306	Body;Body	chr7:92462201-92466387	N_Shore					7:92461894-92463431	Promoter_Associated
cg20782117	21	3.87817e-17	0.0105452	0.00125291	1.74371e-11	0.0111631	0.0016597	1.51081e-10	38.429	4.23311	33.5344	30.0907	0.0683965	1.72238e-05	cg20782117	70742320	TCCCAAAAACATTTTATCCTCTACTAAAATCTCTCTCACCRAAACTCTAC			II			AGGGGAGTACTTCCCAAGGACATTTTATCCTCTACTAAGGTCTCTCTCACCGAGACTCTG[CG]TAGGAGGCAAGAAGGGGGGCAAATATGAGTCAAGCATTCCTGGCTGAACTCCAGGAGCTT	37	7	95865631	CGCAGAGTCTCGGTGAGAGAGACCTTAGTAGAGGATAAAATGTCCTTGGG	7	95703567	R					SLC25A13;SLC25A13;SLC25A13	NM_014251;NM_001160210;NR_027662	Body;Body;Body					TRUE
cg20784591	21	2.01769e-17	-0.00636987	0.000750034	3.68364e-13	-0.00631473	0.000868995	7.10966e-10	39.1284	0.443874	17.2995	24.1836	0.234462	2.56527e-06	cg20784591	74618401	CAAAATATAACTCACCCRCTCTTTATCATATATCTCTATATAAAATCCCC			II			TTCGATCTCTCCAGGATGTGGCTCACCCGCTCTTTGTCATGTGTCTCTGTGTGGAGTCCC[CG]TTAGTGCCTCAGGGTGGGCCCCATACCTTGCATCTCTCACAGTCAGGAGCTCATTCAGGA	37	7	99972461	CGGGGACTCCACACAGAGACACATGACAAAGAGCGGGTGAGCCACATCCT	7	99810397	R					PILRA;PILRA;PILRA	NM_013439;NM_178272;NM_178273	Body;Body;Body					TRUE		7:99972446-99972548	Unclassified_Cell_type_specific
cg19566658	21	5.7436e-14	-0.00843014	0.00112195	4.87585e-08	-0.00873912	0.00160181	1.88588e-08	30.6276	2.40816	39.0616	32.82	0.0353068	1.79473e-05	cg19566658	31679501	CCTCACTAACTATACCACCTTCACTTACACAAAAAAAACTAAACCAACCA	33790481	CCTCACTAACTATACCACCTTCACTTACACGAAAAAAACTAAACCAACCG	I	A	Red	CGCTCCCAGCGTCTCCCTATGGGGGCCCCACTCCAGCCTCTTACACTACCGCCAGCACCC[CG]GCTGGCCCAGCCTTCCCCGTGCAAGTGAAGGTGGCACAGCCAGTGAGGGGCTGCGGCCCA	37	7	100466241	CCTCACTGGCTGTGCCACCTTCACTTGCACGGGGAAGGCTGGGCCAGCCG	7	100304177	F					TRIP6	NM_003302	Body	chr7:100463758-100464146	S_Shelf					7:100466150-100466402	Promoter_Associated
cg01975495	21	4.52899e-14	-0.00958242	0.00127007	1.4992e-10	-0.0100613	0.00157074	4.88674e-08	30.881	0.372342	24.984	26.661	0.145075	1.17405e-05	cg01975495	30660320	CTAATCCTATATCCACATCTATTTCAAACCAAAAACCTCTCCACATCACA	31734446	CTAATCCTATATCCACATCTATTTCAAACCAAAAACCTCTCCACGTCGCG	I	C	Grn	GCGGCAGCTGATCTAATCCTGTATCCACATCTGTTTCAGACCAAGAGCCTCTCCACGTCG[CG]CAGGCGCTGCAGAAAGTGAAGATCGAGGTGAACGAGAGTGGCACGGTGGCCTCCTCATCC	37	7	100779017	CGCGACGTGGAGAGGCTCTTGGTCTGAAACAGATGTGGATACAGGATTAG	7	100565737	R					SERPINE1;SERPINE1	NM_001165413;NM_000602	Body;Body					TRUE
cg02569509	21	2.1979e-17	0.0120239	0.00141744	1.47259e-10	0.0120807	0.0018852	9.29896e-10	39.0368	0	33.635	30.1364	0.0676739	2.22269e-05	cg02569509	40661429	AAAAAATAACATTAATTACAAATATCCTCAACCTAAATTAACTATATTAC			II			TCACAGATTAAGGAAAATGACATTGATTACAAATGTCCTCAGCCTGAGTTGGCTGTGTTG[CG]TTTGTACACTTCAGCCCTCTGAGCTGAAGTGGGAGTGGTTTCTCTCCTGAAAATGTTTCT	37	7	142423070	CGCAACACAGCCAACTCAGGCTGAGGACATTTGTAATCAATGTCATTTTC	7	142102649	R
cg25435714	21	5.80947e-13	-0.00804587	0.00111673	4.97448e-06	-0.00821392	0.00179899	1.39941e-08	28.1609	5.46948	53.2649	42.7944	0.0021761	3.10424e-05	cg25435714	49760403	ACACCAATAATAAAACAAAAACAAAATTTCCTTCCTACTAAAACAAAACA	36663379	ACGCCAATAATAAAACAAAAACGAAATTTCCTTCCTACTAAAACGAAACG	I	A	Red	TTCTGCCATTCAAGGTCCAGAAAAATGACAGAGGAAGAAGAGTTAGAACAGATTCTGAAT[CG]TTCCGCCTCAGCAGGAAGGAAACCCCGTCCCTGCTCCACCACTGGCGCACCTTGAGGACC	37	7	157083381	CGTTCCGCCTCAGCAGGAAGGAAACCCCGTCCCTGCTCCACCACTGGCGC	7	156776142	F													7:156776142-156776415
cg00919013	21	3.02653e-14	-0.0103175	0.00135807	8.26391e-08	-0.0112883	0.00210553	1.11414e-08	31.3111	2.77375	47.6261	38.187	0.00840115	3.71947e-05	cg00919013	64601468	ATTTTCTTCTATCAACAAAACTACAAAACCAACTTAAATTATAATAATAC			II			GGTCTATATTTGGCAGTTTTAAAAGAAAACACCAAGAAACATGTTTCACATGGCGGTCAC[CG]TATTACTACAACCCAAGCTGGCTCTGCAGTTTTGCTGACAGAAGAAAATGATCGGGTTGA	37	8	12613847	TTTTCTTCTGTCAGCAAAACTGCAGAGCCAGCTTGGGTTGTAGTAATACG	8	12658218	F	rs4831364				LONRF1	NM_152271	TSS1500	chr8:12611609-12613562	S_Shore
cg10345404	18	1.17086e-13	-0.00548572	0.000739311	3.84091e-12	-0.0057899	0.00083393	5.69795e-08	29.868	0.971438	12.0668	19.3329	0.309764	1.44304e-06	cg10345404	36683333	TCAAACCAACAAAACTTATCTTCATCACCACACTTTCAACCCCAAACACA	74600334	TCAAACCAACAAAACTTATCTTCATCACCACACTTTCAACCCCGAACACG	I	T	Red	ACCCTGGCCTCCCAGGTAAATGGCCACATTGGGGGATGGAGTAGAGGTGCAGAGCTGCGA[CG]TGCCCGGGGCTGAAAGTGTGGTGATGAAGATAAGTTTTGCTGGCTTGAGGATGAAGAGTT	37	8	27187123	CGTGCCCGGGGCTGAAAGTGTGGTGATGAAGATAAGTTTTGCTGGCTTGA	8	27243040	F		rs74774042			PTK2B;PTK2B;PTK2B;PTK2B	NM_173175;NM_004103;NM_173174;NM_173176	5'UTR;5'UTR;5'UTR;5'UTR	chr8:27183090-27183390	S_Shelf
cg12743031	21	8.93784e-14	-0.00633074	0.000849112	8.93784e-14	-0.00633074	0.000849112	8.65686e-08	30.1559	0	0	12.5531	0.895724	0	cg12743031	37749394	CCRTATACCAAACAAACACACTCTATATATTCAAAAATAATACACCRATC			II			TCAGCCCTGCCCCGTGTGCCAGACAAGCACACTCTATGTGTTCAAAGGTGATGCACCGAT[CG]TGCCCTGTCTGATGTTTACTAACCAACCTGACTGGGTCTGTGGGTGACAAGGGCAGGCCC	37	8	27219512	CGTGTGCCAGACAAGCACACTCTATGTGTTCAAAGGTGATGCACCGATCG	8	27275429	R					PTK2B;PTK2B;PTK2B;PTK2B	NM_173175;NM_004103;NM_173174;NM_173176	5'UTR;5'UTR;5'UTR;5'UTR					TRUE		8:27219508-27219964	Unclassified	TRUE
cg16969207	21	1.39971e-13	0.00912854	0.00123419	1.36007e-09	0.00920717	0.0015193	8.30474e-08	29.6776	0.554113	23.51	26.1472	0.161004	1.02949e-05	cg16969207	59804494	TATACCCCTCCCTTTTAATCTAATAAATAAACTCCACCAACCAAAAAAAC			II			TACAGGCGTGAGCCACTACACCCAGCCCCCATGATTACTCTTAAACCTAGAAACTGGGAC[CG]TTTTCCTGGTTGGTGGAGCCTATTCACTAGATCAAAAGGGAGGGGCATAATGAGTTTCAC	37	8	29778000	ATGCCCCTCCCTTTTGATCTAGTGAATAGGCTCCACCAACCAGGAAAACG	8	29897542	F	rs16876175	rs74355966			LOC286135	NR_024473	TSS1500
cg07696514	18	1.14428e-14	-0.00591022	0.000765364	1.14428e-14	-0.00591022	0.000765364	2.51462e-08	32.3493	0.0222265	0	11.9869	0.800931	0	cg07696514	39698356	ACAATAAAAAAACTCRACCCCCTAACATAAAACTACCTAAAACAAACCRC			II			GCAGGCCTTGTGCAGTGGGGGGACTCGACCCCCTGACATGGGGCTGCCTGGAGCAGGCCG[CG]TGACGTGGGGCTGCCTGGCCGCGGCTCTCACATGGTGGTTCCTGCTGCACTGATGGCCCA	37	8	42188597	CGCGGCCTGCTCCAGGCAGCCCCATGTCAGGGGGTCGAGTCCCCCCACTG	8	42307754	R					IKBKB	NM_001556	3'UTR
cg09297903	21	6.26559e-15	-0.0107059	0.00137281	2.01101e-12	-0.0110139	0.00156588	1.91327e-08	32.9924	0.014605	14.0338	23.265	0.275972	6.78545e-06	cg09297903	53624455	ACCAACAAATTCCTCCTAAAACTATTTATAACCAAATATACCTCCTCCCC			II			AGCAAAGTCTGACCAGCAGGTTCCTCCTGAAACTATTTATAACCAGATGTGCCTCCTCCC[CG]CTCCGTTCCTTCCTCCTGCCCCACACAGGCTTCAACAAATCCCTTCAAATCTGTTTGATC	37	8	42234798	CGGGGAGGAGGCACATCTGGTTATAAATAGTTTCAGGAGGAACCTGCTGG	8	42353955	R					DKK4	NM_014420	TSS200					TRUE
cg14195992	21	4.41684e-15	-0.00697589	0.000889499	4.758e-09	-0.00692534	0.00118272	1.59805e-08	33.3658	0	32.451	29.6081	0.076457	8.35477e-06	cg14195992	15692471	TATATAAAAATAACATAACTTCACCRCCTCTTACCTACTCCAACTACAAC			II			TTAGCAGGACCTGTGTGAGAATGACATAACTTCACCGCCTCTTACCTGCTCCAGCTGCAA[CG]CGTGAGAGTGCTGAACTGTGGCCTAGATTTTTCTCTAGGGCTTTCCACGGAAGTGAGTCA	37	8	48265917	GTGTGAGAATGACATAACTTCACCGCCTCTTACCTGCTCCAGCTGCAACG	8	48428470	R					KIAA0146	NM_001080394	Body					TRUE				TRUE
cg02508743	21	2.27569e-16	-0.0103971	0.00126693	1.47176e-11	-0.0105956	0.00156957	3.22135e-09	36.5358	0.0231069	24.063	26.3376	0.154949	1.11712e-05	cg02508743	25785464	TAAAAATATAAATATACCAACAAATAAAAACACRCCRACAATACTACCAC			II			TGAAATCATACTAGAGATGTGAATATACCAACAAATAGAGACACGCCGGCAGTACTACCA[CG]TCAACTTAAGCAGCTGTGTCCATAGTGGCCTCTGAGATGCTGCTCGGGGTCTGAGGTCTA	37	8	56903623	CGTGGTAGTACTGCCGGCGTGTCTCTATTTGTTGGTATATTCACATCTCT	8	57066177	R					LYN;LYN	NM_001111097;NM_002350	Body;Body					TRUE		8:56903543-56903994	Unclassified_Cell_type_specific
cg07960624	21	1.10067e-14	0.0129992	0.0016823	9.25238e-09	0.0153168	0.00266663	8.23761e-10	32.3908	6.88781	51.1034	40.9027	0.0038339	6.51493e-05	cg07960624	62713349	AAACAATACTTATATATCTAAAAACACCCTAAAACACCAAACTTACTTAC			II			TGAGCGGAGGCAGACAATGCTTATGTATCTGGAGACACCCTAAAACACCAAGCTTGCTTG[CG]TTGGAAGTCTTCCAGAACTGGTTACCCATATTTTAAAGCAAAGCCTCTGATGCCCGTCAG	37	8	119208486	CGCAAGCAAGCTTGGTGTTTTAGGGTGTCTCCAGATACATAAGCATTGTC	8	119277667	R					SAMD12	NM_001101676	3'UTR					TRUE				TRUE
cg14660676	20	2.8163e-15	0.0199841	0.00253002	4.17593e-09	0.0205508	0.00349677	8.39781e-09	33.8466	0.932496	37.8851	30.5885	0.0447704	8.11589e-05	cg14660676	28674320	AAAAAAATACTCAACATTTTAAAACATTAAACTCAAAATTCTCCTCCCCC			II			AAGCAGGCAGAAGGAGAATGCTCAACATTTTGAGGCATTGGGCTCAAAGTTCTCCTCCCC[CG]AATATTGGAGCATTGAGTAAATGCTTGTAGTAATGTCCTAACATAAAGGCCAGGTCTTCA	37	8	126012434	CGGGGGAGGAGAACTTTGAGCCCAATGCCTCAAAATGTTGAGCATTCTCC	8	126081615	R					SQLE	NM_003129	Body	chr8:126010436-126011194	S_Shore		CDMR
cg13821176	21	6.08592e-25	-0.0111386	0.00107994	2.24726e-14	-0.0120463	0.00157764	5.65894e-14	57.7105	0.700906	41.1174	33.9659	0.0263562	1.79909e-05	cg13821176	14774412	RCAACCTTTCCRAAATAAATCCCAATAATATTAAAAATCTCAAAACTCAC			II			CACACACATAATGAAGGGGGAAGATGATGCTTTGTCAGACAAACATGGCTGCCCAGCCTA[CG]TGAGCCCTGAGATCCTCAACACCACTGGGACCTACTCCGGAAAGGCTGCGGACGTTTGGA	37	8	126448338	CGTGAGCCCTGAGATCCTCAACACCACTGGGACCTACTCCGGAAAGGCTG	8	126517520	F	rs67268576				TRIB1	NM_025195	Body	chr8:126444232-126444440	S_Shelf		CDMR
cg00163372	20	2.51371e-15	-0.0105836	0.00133751	1.89571e-09	-0.0117986	0.00196431	2.69142e-10	33.968	7.6728	46.0189	35.1975	0.013221	3.1546e-05	cg00163372	55721311	CCAACTCCAAAATCTAATCACACAAAACAAAAAAACTCCATTTTAACTCA	30656479	CCAACTCCGAAATCTAATCACGCAAAACAAAAAAACTCCGTTTTAACTCG	I	T	Red	GGACACCGAGGAGAATGTCAAGAGGCGAACACACAACGTCTTGGAGCGCCAGAGGAGGAA[CG]AGCTAAAACGGAGCTTTTTTGCCCTGCGTGACCAGATCCCGGAGTTGGAAAACAATGAAA	37	8	128752988	CGAGCTAAAACGGAGCTTTTTTGCCCTGCGTGACCAGATCCCGGAGTTGG	8	128822170	F					MYC	NM_002467	Body	chr8:128747805-128751279	S_Shore				8:128822116-128822282
cg03183540	21	3.5777e-16	0.0074096	0.000908924	2.15547e-09	0.00803707	0.00134273	7.93956e-10	36.0519	3.30015	43.9118	35.6581	0.0168667	1.42387e-05	cg03183540	23688355	AACACCACTAACCAATAACCAAAACAAAAACTTTTTAAATCAAAATCCAC			II			TATCTCAAAAAAAAAAAAAAAAAAAAAAAGTAATGAAAACTTCAAGGGAGTATCCAGATT[CG]TGGACTCTGACTCAAAAAGCTCTTGTCTTGGTTACTGGCCAGTGGTGTTTTCAGAAATTG	37	8	134931756	CGTGGACTCTGACTCAAAAAGCTCTTGTCTTGGTTACTGGCCAGTGGTGT	8	135000938	F	rs74966684											TRUE
cg08788930	21	1.04908e-13	-0.00894179	0.00120273	2.92855e-09	-0.00899178	0.0015149	6.10402e-08	29.9851	0.837681	25.3186	26.7804	0.141556	1.07808e-05	cg08788930	25797401	TTTCTTCACATCCTCACCCAAACTAATTCTCACCTATTTTTACTAACACC			II			CTCAGGCTTCATTTCTTCACATCCTCACCCAAACTGGTTCTCACCTGTTTTTACTGACAC[CG]TCCCCGCGGGAGTGAAGTGGCGTCTTGTGGTTTGGATCTGTGGCTCCCTCATGGCTGATG	37	8	142201685	CGGTGTCAGTAAAAACAGGTGAGAACCAGTTTGGGTGAGGATGTGAAGAA	8	142270867	R					DENND3	NM_014957	Body						8:142270756-142271037
cg25392060	21	7.48208e-21	-0.00996568	0.00106395	7.48208e-21	-0.00996568	0.00106395	1.27495e-11	47.5958	2.73572e-15	0	17.8245	0.598967	0	cg25392060	36723422	TTAATATTTTTATCACCAAATCCTAAAACTATCAAAAAACATCTAAAACC			II			ACTCATCCAAGTTAGTATTTTTATCACCAAATCCTAAGACTATCAGAAAACATCTGAGGC[CG]ACCAAGCACCGTGTGACCTTGAGGAAGTCGCCTGACCGCTCCAGGTCATGTGCGAGGCCT	37	8	142297121	CGGCCTCAGATGTTTTCTGATAGTCTTAGGATTTGGTGATAAAAATACTA	8	142366303	R								chr8:142295218-142295879	S_Shore				8:142366303-142366439			TRUE
cg26610247	20	5.69889e-20	-0.0105147	0.00114916	5.69889e-20	-0.0105147	0.00114916	4.05422e-11	45.4178	0	0	15.8554	0.666902	0	cg26610247	42743438	AACACCATATAACCTTAAAAAAATCACCTAACCACTCCAAATCATATACA	51612470	AACACCGTATAACCTTAAAAAAATCGCCTAACCGCTCCAAATCATATACG	I	A	Red	TGAGGCCGACCAAGCACCGTGTGACCTTGAGGAAGTCGCCTGACCGCTCCAGGTCATGTG[CG]AGGCCTTAGGGTGTGAACAGAGCACTTCCCGGTTCCTTCCACTTCTACACGCTTTCATTC	37	8	142297175	CGCACATGACCTGGAGCGGTCAGGCGACTTCCTCAAGGTCACACGGTGCT	8	142366357	R								chr8:142295218-142295879	S_Shore				8:142366303-142366439			TRUE
cg01145119	21	1.14906e-13	-0.00946221	0.0012748	8.14487e-07	-0.00856514	0.00173669	5.79317e-08	29.888	1.06361	32.2976	29.541	0.0776396	1.7218e-05	cg01145119	57653377	AAAATCAAACRAAACCCTCAATAACCCTCTTCCTATAAATAACCCAAATC			II			GGGAGGTACACGGAGGAGTCGCGGAGAGGCGAGGGATGTGGGAGGTCGTCACCAACAGCG[CG]ACCTGGGTCACCCACAGGAAGAGGGCCACTGAGGGCCCCGCCTGACCCCTCCCTCCTGGT	37	8	144441955	GGGTCAGGCGGGGCCCTCAGTGGCCCTCTTCCTGTGGGTGACCCAGGTCG	8	144513330	F	rs9694798							chr8:144441870-144442438	Island				8:144512982-144514223
cg10639435	21	2.09375e-15	-0.0100078	0.00126111	2.14364e-13	-0.0100345	0.00136718	1.07115e-08	34.1633	0	9.27774	22.0453	0.338057	3.54812e-06	cg10639435	22694468	TTACCTCAATAATCTAATCTCTAAAATAATACCTTAATAATCCCATTTCC			II			TCTCTGAAGAATTACCTCAATGATCTAATCTCTAAAGTAATACCTTAGTGATCCCATTTC[CG]TTATTTCAGCTCCTCTGAAGTAAACCTCAGTGGTCAGAGCTACTCTGCAGTACCCACTAG	37	8	146104221	CGGAAATGGGATCACTAAGGTATTACTTTAGAGATTAGATCATTGAGGTA	8	146075025	R		rs66555722			ZNF250;ZNF250	NM_001109689;NM_021061	3'UTR;3'UTR							8:146103445-146104770	Unclassified
cg02716826	19	7.87837e-19	0.0114837	0.00129587	6.77228e-15	0.0119421	0.00153326	1.01804e-10	42.602	0.858119	17.954	21.9389	0.234709	7.36329e-06	cg02716826	20781346	AAACCAAACACCCAAAACCCAAATAACCTAATAATAACTCATTTACCTCC			II			TTATTCATTAGAGGCCAGACACCCAGGACCCAAATAACCTAATAATGGCTCATTTGCCTC[CG]CCCCCTCCCCTACATCTGGGGGCTGGGATTCTGGGAATCTGGAGGGGTGTGGGAGGCAGG	37	9	33447032	GGCCAGACACCCAGGACCCAAATAACCTAATAATGGCTCATTTGCCTCCG	9	33437032	R					SUGT1P1;AQP3	NR_003667;NM_004925	Body;Body	chr9:33447446-33447824	N_Shore			TRUE
cg14649449	21	4.97843e-13	0.00769586	0.00106504	1.52668e-06	0.00798775	0.00166145	3.51578e-08	28.3254	3.52944	49.4026	39.5277	0.00572855	2.42481e-05	cg14649449	61719475	CAAAAATAATTCCACAATTCTATAATAAAACRTCAATACTAAAACATCAC			II			CTTCAGCTTTGCAGAAATGGTTCCACAATTCTGTGATGGGACGTCAGTGCTAAGACATCA[CG]TCTGCCTTGACCCTGACAGTGTTTTTTGCTGCATGATTTCATCCTCACACTCCTGTTTGT	37	9	72660082	AGAAATGGTTCCACAATTCTGTGATGGGACGTCAGTGCTAAGACATCACG	9	71849902	R					MAMDC2	NM_153267	Body	chr9:72658836-72659277	S_Shore
cg13636014	21	2.1228e-12	0.00732691	0.0010428	4.05866e-08	0.0085196	0.00155233	7.20225e-08	26.7813	3.71817	41.7914	34.3592	0.0237954	1.76576e-05	cg13636014	58710495	AACCATAATATCTACTCTAAAACCTACCAAATACCTATAATTTCTTCCAC			II			TGACTACGTAGCTTTGGAATTTGAGGATTTCTTTACCTCATGACCCAAATGACTAATTTT[CG]TGGAAGAAATCACAGGCATTTGGCAGGCCTCAGAGTAGACATCATGGTTGCTCGGGCTTT	37	9	84004731	CGTGGAAGAAATCACAGGCATTTGGCAGGCCTCAGAGTAGACATCATGGT	9	83194551	F	rs11139192											TRUE				TRUE
cg03257930	21	4.27415e-20	0.007024	0.000765065	8.98928e-13	0.00745493	0.00104335	1.40441e-11	45.7263	1.67647	34.2487	30.4177	0.0633628	6.758e-06	cg03257930	43607473	AATAAAACCACACATAAACAATACTTTCCCTACCACCTCAATAACCTCTC			II			AAGAAGAGAGGGTAGGGGGTTTCCAGAATGATAAAGCAATGTGCCAATGTCATGCAGTTT[CG]AGAGGCCACTGAGGTGGTAGGGAAAGCATTGCCCATGTGTGGCTCCATCTCCCCGAGCCT	37	9	110399293	CGAGAGGCCACTGAGGTGGTAGGGAAAGCATTGCCCATGTGTGGCTCCAT	9	109439114	F								chr9:110399674-110400566	N_Shore		RDMR
cg13661827	21	4.29207e-12	0.00860251	0.00124184	4.27621e-05	0.00803578	0.00196377	7.31792e-08	26.0322	4.43775	51.4608	41.2038	0.00350707	3.57589e-05	cg13661827	41752307	TATTAAAATTCCATTAACTAAAAATACTAAATAACACCTATCAATCCTAC			II			CCAAGTCTCAGTGAAAGTGAAAATTGCTGAACATTTCAAGATTGTTCTAATGGCCAAAGC[CG]TAGGACTGACAGGTGTCACTCAGCATTTCTAGTCAATGGAACTCTAACAGAAATGAAGGC	37	9	111885602	GTTAGAGTTCCATTGACTAGAAATGCTGAGTGACACCTGTCAGTCCTACG	9	110925423	F			TRUE					chr9:111881482-111882278	S_Shelf
cg15551881	21	3.77989e-20	-0.0132647	0.00144273	1.15733e-10	-0.0126182	0.00195789	1.05933e-11	45.8581	2.10747	36.2607	31.3778	0.0503963	2.58076e-05	cg15551881	65725374	CTCTCAAAAAACACAATAAAAATTCCCCTAATTAAAAATCRCAAACTACC			II			CGTGTCACAGACTCTCAGAAAGCACAGTGAGAGTTCCCCTGGTTGAGAATCGCAGGCTGC[CG]CTGGCTTCCCCCACTTCCCTGGGCACATCGGAGGAGGGGGCCACAGCTGGTCCCTGGTCT	37	9	123688715	CGGCAGCCTGCGATTCTCAACCAGGGGAACTCTCACTGTGCTTTCTGAGA	9	122728536	R				TRUE	TRAF1	NM_005658	5'UTR	chr9:123690771-123691675	N_Shelf			TRUE		9:123688502-123689327	Unclassified
cg25580581	21	3.93776e-17	0.010858	0.00129036	6.58454e-17	0.0108749	0.00130172	1.27156e-09	38.4127	0	0.931714	20.1881	0.44622	3.42801e-07	cg25580581	14612321	AAAAAATCCAAATTTAATATTCTAAAAAAACTCACAAAAATCTCTAACAC			II			TCGGGAGCTGGGGAGAGTCCAAATTTGGTGTTCTGAAGGAGCTCACAGGGGTCTCTGGCA[CG]TAATGATCACCTTGAAAGTCATCGATTTCAAAAAGAACATTCCACTGTGGAAGAGCAGCC	37	10	3853668	CGTGCCAGAGACCCCTGTGAGCTCCTTCAGAACACCAAATTTGGACTCTC	10	3843668	R		rs76268695										TRUE		10:3853639-3853928	Unclassified
cg19695507	21	4.84388e-20	-0.0103341	0.00112726	1.0557e-11	-0.0115177	0.0016941	3.05486e-12	45.5921	4.85558	47.1271	37.8266	0.00929755	2.45567e-05	cg19695507	74749359	CATTAACRCTTATTCACTCCTAACTTAAAAATCTAAATAAAAAACAAACC			II			GCGGTGGTGGCAGCGGCAGCCGGGGCACAGGTGACTGGGCTCTGTCCTTCCTGTTCTTCT[CG]GCCTGTCTCCTATTCAGATTTCTAAGCCAGGAGTGAACAAGCGCCAATGCTATCTACGTG	37	10	13526193	CGGCCTGTCTCCTATTCAGATTTCTAAGCCAGGAGTGAACAAGCGCCAAT	10	13566199	F	rs80213451				BEND7;BEND7	NM_152751;NM_001100912	Body;Body				DMR
cg03337218	21	1.07492e-13	-0.0113353	0.00152534	2.46901e-08	-0.0109139	0.0019575	8.10131e-08	29.9591	0.312544	30.3628	28.7203	0.0934146	2.20705e-05	cg03337218	52748423	CCATATTCAAACCCACAAATTTCAAAATCTAATTACAAACACCTATTAAC			II			GGAAGAGCTCTGTTTCCCAGGCATGACCCTACGAAAGGAGACTATTTTGTGGTAACTTGT[CG]CTAACAGGTGTTTGCAATTAGATTTTGAAATTTGTGGGTCTGAATATGGAACCTGAAACT	37	10	25189866	CGCTAACAGGTGTTTGCAATTAGATTTTGAAATTTGTGGGTCTGAATATG	10	25229872	F					PRTFDC1	NM_020200	Body					TRUE		10:25189748-25189995	Unclassified_Cell_type_specific
cg09821400	21	7.72229e-13	-0.0102754	0.00143391	2.17032e-08	-0.0105315	0.00188135	8.35329e-08	27.8578	2.36457	31.6987	29.282	0.0823527	2.0878e-05	cg09821400	65749370	CTCATACTATAAATAAAAAATAATAAAACCTCTCTACTTCTACTACTAAC			II			GAGCAATGCCTCTTGTGTTGAGCTATGACATGGTTGGGTCTATTTGTTACAACAGTTAGA[CG]TCAGTAGCAGAAGCAGAGAGGCCCCATCATTTTTTACTCACAGTATGAGAGCAGCCTTCT	37	10	33654419	CGTCAGTAGCAGAAGCAGAGAGGCCCCATCATTTTTTACTCACAGTATGA	10	33694425	F												TRUE
cg13585930	21	6.37733e-13	0.00914522	0.00127155	1.03365e-05	0.00968063	0.00219515	3.94302e-09	28.0616	8.09421	58.8143	48.5606	0.000354745	5.07654e-05	cg13585930	13738467	ATCTATAAATTAAAACCAAACTTTAATATATATTTCCCCAAACTTACTTC			II			CTGCTCTGTGTGTCTGTGAATTAGGACCAGGCTTTGGTGTGTGTTTCCCCAGGCTTGCTT[CG]AAGGGAAGGCTCAGTGTCCAACCACAGCTCTTCTGGGAAGTCATTAGTTGGGGTGACTCA	37	10	72027357	TCTGTGAATTAGGACCAGGCTTTGGTGTGTGTTTCCCCAGGCTTGCTTCG	10	71697363	R					NPFFR1	NM_022146	TSS1500									TRUE
cg06372475	21	9.20481e-15	-0.00489087	0.000631098	9.20481e-15	-0.00489087	0.000631098	2.45336e-08	32.5816	0	0	16.413	0.690693	0	cg06372475	14682492	TAAAATAACCAACAATTAATTCTTCTTCCRACTATTCTACCCTCCAAAAC			II			CACCTCCAGCCTGAGATAACCAGCAGTTGGTTCTTCTTCCGGCTGTTCTGCCCTCCAGAG[CG]AAACTACAAACCTCTCTCTGATGTTTCTGAGACCCTAGCACAAAGCTGGGCGTGGAGAAG	37	10	73534286	CGCTCTGGAGGGCAGAACAGCCGGAAGAAGAACCAACTGCTGGTTATCTC	10	73204292	R					C10orf54;CDH23	NM_022153;NM_022124	TSS1500;Body	chr10:73533091-73533492	S_Shore	low-CpG:73204281-73204345				10:73534258-73534352	Unclassified_Cell_type_specific
cg17485681	20	1.84865e-13	-0.00955309	0.0012981	4.67851e-07	-0.0118439	0.00235041	5.5667e-11	29.3811	15.404	61.8049	49.7445	0.000142898	5.80801e-05	cg17485681	31644444	CTCCAACATATACAAAATCTACACCACAAACAAAAATAAAAACCTCAACA	47715310	CTCCAACGTATACGAAATCTACGCCACGAACAAAAATAAAAACCTCAACG	I	A	Red	GATCCCGCTGCGCTCCAACGTGTACGAGGTCTACGCCACGGACAAGGATGAGGGCCTCAA[CG]GGGCGGTGCGCTACAGCTTCCTGAAGACTGCGGGCAACCGGGACTGGGAGTTCTTCATCA	37	10	73565625	CTCCAACGTGTACGAGGTCTACGCCACGGACAAGGATGAGGGCCTCAACG	10	73235631	R					CDH23	NM_022124	Body	chr10:73565569-73565827	Island			TRUE	10:73235589-73235833			TRUE
cg26033520	21	5.99587e-25	-0.0142915	0.00138544	5.99587e-25	-0.0142915	0.00138544	7.97419e-14	57.7265	0	0	19.9544	0.460783	0	cg26033520	19698345	TAATTTTAACTCAAAACCCAAAAAAAAAACTCCTTCAATAATTCTTTACA	12723455	TAATTTTAACTCAAAACCCAAAAAAAAAACTCCTTCGATAATTCTTTACG	I	T	Red	CAGCATTCACAGATTTTTAGTTATTTATTTACTTTAAGGGAGAGGCATATGTCCTAAACA[CG]CAAAGAATTATCGAAGGAGCCTTCCTTCTGGGCTCTGAGCCAAAACCAGGATAACAGACA	37	10	74004071	CGCAAAGAATTATCGAAGGAGCCTTCCTTCTGGGCTCTGAGCCAAAACCA	10	73674077	F												TRUE		10:74003460-74004110	Unclassified	TRUE
cg16407699	21	2.79902e-28	-0.0145491	0.00131928	1.25192e-19	-0.0146017	0.00161087	1.28115e-15	65.9766	0.000183895	23.9136	26.2859	0.156576	1.19035e-05	cg16407699	54709387	TTTAAAATAATAAATCACAAACATTCTTTCCCCCATCCCTTAAAATTTAC			II			CTAAGTCAGGGTTTAGGGTAGTGAGTCACAGACATTCTTTCCCCCATCCCTTAGGGTTTG[CG]CACACCCAGGAAGCCTTCCCCTCCCCAACAGAGACCGCTTTGTTAGCACGACCCACCCGG	37	10	74020428	TTAGGGTAGTGAGTCACAGACATTCTTTCCCCCATCCCTTAGGGTTTGCG	10	73690434	R								chr10:74020773-74021023	N_Shore			TRUE		10:74020207-74020999	Promoter_Associated
cg04858631	21	1.09982e-14	-0.0110109	0.00142497	2.71237e-10	-0.0111121	0.00175981	1.56091e-08	32.3916	1.02112	25.3048	26.7755	0.141699	1.49674e-05	cg04858631	47652304	AAAAATCACTTAAAATCTTTAACACTTAAAAAATTACACCTAACAACTAC			II			GGGTGGGTGTCAGGGATCACTTGGGATCTTTGACACTTGAAAAATTACACCTGGCAGCTG[CG]TTTAAGCCTTCCCCCATCGTGTACTGCAGAGTTGAGCTGGCAGGGGAGGGGCTGAGAGGG	37	10	74035570	CGCAGCTGCCAGGTGTAATTTTTCAAGTGTCAAAGATCCCAAGTGATCCC	10	73705576	R					DDIT4	NM_019058	3'UTR	chr10:74033167-74034698	S_Shore		RDMR
cg18908419	21	2.67462e-15	-0.00976592	0.00123538	2.69165e-11	-0.00985775	0.00147958	7.32379e-09	33.9017	1.01956	20.8881	25.2806	0.190905	8.80869e-06	cg18908419	32777414	CTTATTTATTTACTTAACTCTCTATCTCTCCCTACTAAACTATAAATTCC			II			CTGGAATCATACTTGTTTATTTACTTGACTCTCTGTCTCTCCCTACTAGACTGTAAGTTC[CG]TGAAGGCAGGAAACTTTTTTTTATTCTCTACTCCATCTCTACTACCTAAACAGTACCTGG	37	10	75800004	CGGAACTTACAGTCTAGTAGGGAGAGACAGAGAGTCAAGTAAATAAACAA	10	75470010	R					VCL;VCL	NM_003373;NM_014000	Body;Body					TRUE
cg24243879	21	4.71545e-21	-0.0114809	0.00121938	3.15131e-14	-0.0118029	0.00155466	6.87012e-12	48.0912	0.738721	25.5446	26.8617	0.139199	1.13605e-05	cg24243879	59714417	AACATAAACRTACACAAAAACCATACTAAACCTTTTCCTATCTATAACTC			II			CTATTAGAAACAGCATAGGCGTACACAGAAACCATGCTGGGCCTTTTCCTGTCTGTAGCT[CG]ACAGGCGTTACAGAAGAGCAACCTAACTTTACTTACAAGTTCAATTTTTCTTCCTCAGTA	37	10	76614628	CGAGCTACAGACAGGAAAAGGCCCAGCATGGTTTCTGTGTACGCCTATGC	10	76284634	R					MYST4	NM_012330	Body					TRUE
cg20348000	21	1.12415e-15	-0.0124696	0.00155627	2.34936e-12	-0.0122303	0.00174419	7.67468e-09	34.828	0	13.928	23.2364	0.277338	8.51413e-06	cg20348000	69635496	CATAAAAAATAACCACAAAATTTAACAATAAAATATTCATTCACTACATC			II			GCTTCTTGTGACATAAAGGATAACCACAGAGTTTGACAATAGAATGTTCATTCACTACAT[CG]TTGTAGTGAGCAGGTGTAATGAACTTCCCCTTTTAGAAGCATCTTCTTGTTTCAAAGTAC	37	10	88615964	ATAAAGGATAACCACAGAGTTTGACAATAGAATGTTCATTCACTACATCG	10	88605944	R					BMPR1A	NM_004329	5'UTR					TRUE
cg01391548	21	1.73955e-13	0.011439	0.00155265	2.75093e-09	0.011684	0.00196508	5.9631e-08	29.4459	1.44746	27.4282	27.5589	0.120259	1.99729e-05	cg01391548	53758343	ACTTTACTTATAAAAACCTTTATAACTTTTAACCAAACATAATAACTCAC			II			AGGTTTTGGTTGAGCTGCCAATTCACCCACCTCGGCCTCCCAGAGTGCTGGAATTACAGG[CG]TGAGTCACCATGCCTGGCCAAAAGCCACAAAGGTTTTTACAAGTAAAGTTGCCTCTTTAG	37	10	97068696	CTTTACTTGTAAAAACCTTTGTGGCTTTTGGCCAGGCATGGTGACTCACG	10	97058686	F	rs79528763											TRUE				TRUE
cg07504977	21	3.9474e-19	-0.0140811	0.00157535	2.20367e-09	-0.0137161	0.00229288	3.51409e-11	43.3427	2.22965	42.6488	34.8728	0.0207921	4.04347e-05	cg07504977	56734423	AAAATCATATTTTATAACCTATAATTAACTTTCCRTACTACAAACAAAAC			II			CACAGGGAGTAGGAGTCATATTTTGTGACCTGTAGTTAACTTTCCGTGCTGCAGGCAAAG[CG]CTGATTCTTGTACACTGACTTTGGAACAAATGCCACAGGCCCTAATTGCAGGCTCCAAGG	37	10	102131012	GAGTCATATTTTGTGACCTGTAGTTAACTTTCCGTGCTGCAGGCAAAGCG	10	102121002	R								chr10:102133021-102133557	N_Shelf			TRUE		10:102130480-102131154	Unclassified_Cell_type_specific
cg00547480	21	1.39732e-16	-0.00686602	0.000830737	4.92601e-07	-0.00672783	0.00133776	1.57012e-10	37.0575	5.52781	51.1335	40.9279	0.0038055	1.59801e-05	cg00547480	17627332	ATCACTACCTAATACACATTTCAACCTATAATATATCTTTTTTCCAAAAC			II			CTTTCACATAAATCACTACCTGATACACATTTCAACCTGTGATATATCTTTTTTCCAAGA[CG]GAGTCTCGCTCTGTTGCTTAGGCTGGAGTGCAGTGGCGCGATCTCGGCTCACTGCAACCT	37	10	103875961	TCACTACCTGATACACATTTCAACCTGTGATATATCTTTTTTCCAAGACG	10	103865951	R					LDB1;LDB1	NM_001113407;NM_003893	Body;TSS1500	chr10:103879633-103880628	N_Shelf
cg11849692	21	2.13523e-17	-0.00715632	0.00084329	1.80114e-10	-0.00723511	0.00113449	7.51872e-10	39.0678	0.392906	31.9261	29.3798	0.0805455	7.3907e-06	cg11849692	47796337	CTAATACACATTTCAACCTATAATATATCTTTTTTCCAAAACRAAATCTC			II			TAAATCACTACCTGATACACATTTCAACCTGTGATATATCTTTTTTCCAAGACGGAGTCT[CG]CTCTGTTGCTTAGGCTGGAGTGCAGTGGCGCGATCTCGGCTCACTGCAACCTCCAGCTCC	37	10	103875969	TGATACACATTTCAACCTGTGATATATCTTTTTTCCAAGACGGAGTCTCG	10	103865959	R				TRUE	LDB1;LDB1	NM_001113407;NM_003893	Body;TSS1500	chr10:103879633-103880628	N_Shelf
cg17782974	21	4.82486e-18	-0.0133342	0.00154021	4.82486e-18	-0.0133342	0.00154021	4.1204e-10	40.6605	0	0	15.7833	0.729975	0	cg17782974	29702363	TAAAAACAAACACTAAACTTTATCRACAACTCCRCAAAATATATATATAC			II			CGTGGATTGGATGGAAGCAGGCACTGAACTTTGTCGGCAACTCCGCAGGGTGTGTGTGTG[CG]TGTGTGCGTGTGTGTGCGTGCGCGTGCATGCGCGTGCTTTCTTGTGCCTGGTGTGGGCAG	37	10	104406990	CGCACACACACACCCTGCGGAGTTGCCGACAAAGTTCAGTGCCTGCTTCC	10	104396980	R					TRIM8	NM_030912	Body	chr10:104401821-104404968	S_Shelf		RDMR
cg26955383	21	2.63525e-29	-0.0117333	0.00104402	8.34455e-28	-0.0117491	0.001075	3.58617e-16	68.5201	0	3.69173	20.7666	0.41098	9.02363e-07	cg26955383	42673365	TCTCCTAACTAAAACCAACAAAACTCAAAACAAAAACTAAAATCACTATC			II			ATGACTCGGGCTCTCCTGGCTGGGACCAACAGAGCTCAGAGCAGAGGCTGAGGTCACTGT[CG]CTTTGAGGAATCTTTAGTCAGGTGCTGGCTGAGAGGATGCAGATTGACCAATCCTGTGGG	37	10	105218660	CTCCTGGCTGGGACCAACAGAGCTCAGAGCAGAGGCTGAGGTCACTGTCG	10	105208650	R					CALHM1	NM_001001412	TSS200	chr10:105217966-105218287	S_Shore			TRUE				TRUE
cg26712428	21	8.86995e-23	-0.0106274	0.00108177	8.68734e-20	-0.0107317	0.00117875	1.17384e-12	52.3571	0	10.7225	22.4021	0.319098	3.04122e-06	cg26712428	69712495	CACCCACAAAAAACTAATCTCTAACAAATACTAACRCCRAAAATAAAAAC			II			AATCCTGTGGGTTCAGCCAGGGCTGTGCCCCTCCCTCCTGGGCTTCTCTCTCTCTGCAGC[CG]CCTCCACCTCCGGCGCTAGCACCTGCTAGAGACCAGCTTTCTGTGGGTGTGGGAGGGAGG	37	10	105218771	CGCCTCCACCTCCGGCGCTAGCACCTGCTAGAGACCAGCTTTCTGTGGGT	10	105208761	F					CALHM1	NM_001001412	TSS200	chr10:105217966-105218287	S_Shore			TRUE		10:105218747-105219420	Unclassified_Cell_type_specific	TRUE
cg13824500	21	1.30992e-13	0.0122405	0.00165297	5.61656e-09	0.0130853	0.00224532	5.91484e-08	29.7483	1.16313	36.9142	31.7029	0.0465691	3.46763e-05	cg13824500	18780330	ACAAAAAATTTCTTTCTCCAAAAATTATCAATATCATACCATTACCTCTC			II			CACTTGACAATACAGAAGGTTTCTTTCTCCAAAGATTATCAATATCATACCATTGCCTCT[CG]GTGGTTATACACACACACACAGACACACACACACATACACACACACACACACACACACAC	37	10	114394236	CAGAAGGTTTCTTTCTCCAAAGATTATCAATATCATACCATTGCCTCTCG	10	114384226	R					VTI1A	NM_145206	Body					TRUE
cg01316152	21	1.4192e-13	0.00611839	0.000827423	4.46849e-08	0.00644245	0.00117751	4.37513e-08	29.6629	1.79247	35.2957	30.9099	0.0563919	8.47079e-06	cg01316152	72670322	CTAAATCTAAACCCTAAAACTCAACCCCTTACATCAACACCCTATTCCAC			II			GAGTTAGAACACTGGGTCTGAGCCCTGGAGCTCAGCCCCTTACATCAGCACCCTGTTCCA[CG]TGGGCCTGCTCAGGAGGGCTCAAGAAATAGAAAAGTCAGAGGCTGTGGCAAGAATGCTGA	37	10	116168351	TGGGTCTGAGCCCTGGAGCTCAGCCCCTTACATCAGCACCCTGTTCCACG	10	116158341	R								chr10:116163391-116164599	S_Shelf					10:116168161-116168367	Unclassified
cg19588519	21	2.86207e-16	-0.00788599	0.000964175	2.29757e-10	-0.00853366	0.001346	5.37726e-10	36.2906	3.83879	36.891	31.6912	0.046702	1.19494e-05	cg19588519	38616450	TCTACAAATAACAAACACTAAACTATCAAACATTTCCTTCTTCTTTTACC			II			CGAGGACAGTCATATAGCTGCAAAGCATTTCAGCAGCACACGGAGTCAGTTTAGGGTTGG[CG]GCAAAAGAAGAAGGAAATGCCTGATAGTCCAGTGTCTGCCACTTGCAGAGGATCATGCTA	37	10	125817817	CTGCAAGTGGCAGACACTGGACTATCAGGCATTTCCTTCTTCTTTTGCCG	10	125807807	F	rs78717563							chr10:125816267-125816522	S_Shore
cg10927968	21	5.69348e-14	-0.00996424	0.00132592	2.34009e-09	-0.0102794	0.00172119	3.06975e-08	30.6369	1.48375	31.9523	29.3912	0.080338	1.79389e-05	cg10927968	45741371	ATCAACATATCACAACAAAAACTATAAAAAAAAACTCATAATCTCAACCA	36733485	ATCAACGTATCACAACGAAAACTATAAAAAAAAACTCATAATCTCGACCG	I	C	Grn	GCCTAAAGTGTGCCACTTGACCGATTTTGAGACCTGTGCACACTGTTGAACGCATCTCCG[CG]GTCGAGATCATGAGCTTCCCTCCACAGCCTCCGCTGTGACACGTTGACCATCCCTCCCTG	37	11	1807333	GTCAACGTGTCACAGCGGAGGCTGTGGAGGGAAGCTCATGATCTCGACCG	11	1763909	F	rs79762573												11:1763790-1764002
cg10042645	21	2.30156e-14	-0.0130088	0.00170439	2.30156e-14	-0.0130088	0.00170439	4.08247e-08	31.6033	0	0	11.5204	0.931597	0	cg10042645	16626375	CAAAATACAATCACACAATTTATAAAACAAATTCTCAAACRCTAAACAAC			II			CAACCAGCAACCAGGATGCAGTCACACAGTTTGTGAGGCAAGTTCTCAAACGCTGGACAG[CG]CGCCGTGGGTGGTCTGTGAAGGACGTGAAACCAGCCGGGGGAGCCTGGTGATCTTCCAGC	37	11	2308589	AGGATGCAGTCACACAGTTTGTGAGGCAAGTTCTCAAACGCTGGACAGCG	11	2265165	R													11:2265040-2265168
cg06603309	20	1.51879e-17	0.00716973	0.000840954	3.11387e-09	0.00672438	0.00113482	3.68711e-10	39.4325	1.58031	36.4519	29.8986	0.053103	8.38672e-06	cg06603309	12738489	AAAAACAAAAATAAAAACACACAACAAATACACTAAACTAACAAACAACA	22669301	AAAAACGAAAATAAAAACACACAACAAATACGCTAAACTAACAAACGACG	I	C	Grn	TGTCCTATGTCCTCTGCTCCTCACCCCCTCGCCACACACGGGGTGCCGTCAATCAGCCAG[CG]CCGCCTGCCAGCCCAGCGCACCTGTTGTGTGCCCCCACTCCCGCCTCCTCTAGTCCTTTG	37	11	2724144	CGCCGCCTGCCAGCCCAGCGCACCTGTTGTGTGCCCCCACTCCCGCCTCC	11	2680720	F					KCNQ1;KCNQ1	NM_000218;NM_181798	Body;Body	chr11:2720410-2722087	S_Shelf			TRUE		11:2724067-2724472	Unclassified_Cell_type_specific
cg25869889	21	2.99347e-19	-0.0100672	0.00112245	1.04969e-12	-0.0103615	0.00145449	9.25833e-11	43.6392	0	29.2516	28.2692	0.103178	1.14595e-05	cg25869889	47801492	TAATACCAAAATCTTCAAACTTAATAACTACTTCTTTCACTTCCTACCCC			II			CCAAAGGATGCAAAGAGCCAACTGGGTTCTGGCTCAAGGCAGGGAGTTGGGCAGGGGCCT[CG]GGGCAGGAAGTGAAAGAAGTAGTCACTAAGCCTGAAGATCCTGGCATCAGACCACAGGGG	37	11	6436464	CGGGGCAGGAAGTGAAAGAAGTAGTCACTAAGCCTGAAGATCCTGGCATC	11	6393040	F		rs75790468			APBB1;APBB1	NM_001164;NM_145689	5'UTR;5'UTR	chr11:6439863-6440732	N_Shelf					11:6436392-6436596	Promoter_Associated_Cell_type_specific
cg07782221	21	5.73589e-13	0.00586166	0.000813372	1.10174e-08	0.00637191	0.00111509	8.35697e-08	28.1745	2.04713	30.2617	28.6787	0.0942823	6.55572e-06	cg07782221	52765469	TCCAACCCTCTTCTTATCTCAACCTACCTTTCCATAAAAAAAACCAAAAC			II			CATTCCATAGATGCCCCAGCCTTTCTCAGTTTGGCAGGTGATTGAGAAAGAACCCCAAGG[CG]TCCTGGCCTTTCCCATGGAAAGGCAGGTTGAGATAAGAAGAGGGCTGGACTGCACAGACA	37	11	7506057	CCAGCCCTCTTCTTATCTCAACCTGCCTTTCCATGGGAAAGGCCAGGACG	11	7462633	F					OLFML1	NM_198474	TSS1500
cg26427534	21	5.15488e-13	0.00691939	0.000958212	2.59461e-07	0.00813123	0.00157865	4.81613e-08	28.2883	2.98736	52.6084	42.2016	0.00260302	2.27252e-05	cg26427534	57698439	AAACCCTTTCCATTATCCTTAATTCCTTTTTACTATCTTTCTTACAAATC			II			CAGAGCTCAGAGAGCCCTTTCCATTGTCCTTGATTCCTTTTTGCTGTCTTTCTTACAGGT[CG]GGGCTGCCTTTTAAACCCCATCCTTGGGTTAGGTATGTGTTCTCCTTGCATCTCAGCTCC	37	11	7659067	AGCCCTTTCCATTGTCCTTGATTCCTTTTTGCTGTCTTTCTTACAGGTCG	11	7615643	R					PPFIBP2	NM_003621	Body					TRUE				TRUE
cg00510149	21	2.55655e-14	-0.00796185	0.001045	1.35938e-07	-0.00764046	0.00144962	3.33881e-08	31.4912	0.486334	37.7309	32.1186	0.0420503	1.44851e-05	cg00510149	40715422	ATATTAAATTTTTATTCCTTATAACTAAAAACATACTCCACTACTCTTTC			II			GAAATCACTTTGTGTTGGGTTTTTGTTCCTTGTAACTGAAAACATGCTCCACTACTCTTT[CG]TGCTTCTTGTCTGTCAAGATGCCTAGGAGTATGATCCTGCCAACAGACCTGAGCCAATGG	37	11	10674966	TGTTGGGTTTTTGTTCCTTGTAACTGAAAACATGCTCCACTACTCTTTCG	11	10631542	R					MRVI1;MRVI1;MRVI1;MRVI1	NM_001100163;NM_001098579;NM_130385;NM_001100167	5'UTR;TSS1500;5'UTR;5'UTR
cg27389255	21	1.2793e-12	-0.00680507	0.000958929	2.10711e-06	-0.0074817	0.00157746	7.97945e-08	27.3203	2.97578	53.8012	43.2911	0.00187069	2.35801e-05	cg27389255	69711396	TCTTAAATATTACTCAAAAACCATCTTCACAAACRAAAAACTAACRTCTC			II			TGGAAGGGGATACAAGTTGTGAACCGGCGGATATGTATGACAAGGGTACAAAATGGAAGG[CG]AGACGTTAGTTCTTCGCCTGTGAAGATGGTTCTTGAGCAACACTCAAGAACGTGCACGTG	37	11	14664598	CTTGAGTGTTGCTCAAGAACCATCTTCACAGGCGAAGAACTAACGTCTCG	11	14621174	F	rs73428262				PDE3B;PSMA1	NM_000922;NM_148976	TSS1500;5'UTR	chr11:14665053-14666674	N_Shore				11:14621174-14621370
cg07136133	21	1.74441e-17	0.00847171	0.00099554	1.98427e-10	0.00917403	0.00144188	1.9302e-10	39.2842	2.88911	43.9448	35.6791	0.0167717	1.69106e-05	cg07136133	48628367	ATCTATTCCCTAACAAATTCCCATTCACAAATTTACACAAAACTCTTTTC			II			GCCTTAGGCTGGCCCCATTGTCACTGTCTTCCCACTTGAGGGTGACCACACTGTTACAAC[CG]AAAAGAGCCCTGTGCAAACTTGTGAATGGGAACCTGCCAGGGAATAGATGCTATTGCTGG	37	11	36422377	TCTATTCCCTGGCAGGTTCCCATTCACAAGTTTGCACAGGGCTCTTTTCG	11	36378953	F					PRR5L;PRR5L;PRR5L;PRR5L	NM_024841;NM_001160167;NM_001160169;NM_001160168	5'UTR;5'UTR;TSS200;Body
cg17580616	18	9.88269e-14	-0.00808217	0.00108595	9.88269e-14	-0.00808217	0.00108595	8.77766e-08	30.0488	0	0	14.7475	0.61366	0	cg17580616	66745366	CAAAACAAAAAATTCAACACTAAAAACAATCRTACCATACTCCCCCAAAC			II			GCTGCTGCAGCCACTGTGAGAGGCCACAGAGGGGAAGGGGACCCTGACGCCGGGCGCTGC[CG]CCTGGGGGAGCATGGCACGATTGCTCTTAGTGTTGAACTTTCTGTTTTGTCTCTTGCCCG	37	11	47350136	AAAACAGAAAGTTCAACACTAAGAGCAATCGTGCCATGCTCCCCCAGGCG	11	47306712	F					MADD;MADD;MADD;MADD;MADD;MADD;MADD;MADD;MADD;MADD	NM_001135944;NM_130471;NM_130470;NM_130476;NM_003682;NM_130475;NM_130474;NM_001135943;NM_130472;NM_130473	Body;Body;Body;Body;Body;Body;Body;Body;Body;Body
cg11250194	21	7.73556e-18	0.0112412	0.00130659	9.99166e-11	0.0125839	0.00194584	7.97275e-11	40.1549	3.7826	43.1147	35.1585	0.0192764	2.87456e-05	cg11250194	45601312	TTAAAACCTAAAAAAATAACATAAACAACACTCCTAACTCCCTACCTAAC			II			GAAGTTGGGGCTTGAGGCCTAAGGGAGTAACATGAGCAACACTCCTGGCTCCCTGCCTGG[CG]CATGCCCATTACCCCTGGGCTCAGGGAGGTGAGGCTGCCCGAGAGCCCTCTGGAAATGGC	37	11	61601937	CGCCAGGCAGGGAGCCAGGAGTGTTGCTCATGTTACTCCCTTAGGCCTCA	11	61358513	R					FADS2	NM_004265	Body					TRUE		11:61601856-61602521	Unclassified	TRUE
cg05512483	19	2.28238e-13	-0.00727259	0.000992016	2.70027e-06	-0.00707538	0.00150784	3.54738e-08	29.1564	2.77449	47.2711	34.1369	0.0121141	1.75245e-05	cg05512483	70783312	TTCCTCCTCATTAAAACAAAATCCTAAAAAACTACAACTAACAAACATTC			II			AGGCAGGATGTTTCCTCCTCATTGGAGCAGAATCCTGGAAAGCTACAACTGACAAGCATT[CG]TCTGACCCTGGGCAGATCAGTGGGCATCTATCTGAGAAAAAAGGGGCATATATCAGTGGG	37	11	62621791	TCCTCCTCATTGGAGCAGAATCCTGGAAAGCTACAACTGACAAGCATTCG	11	62378367	R					SNORD30;SNORD22;SNORD29;SNORD31;SNHG1	NR_002561;NR_000008;NR_002559;NR_002560;NR_003098	TSS1500;TSS1500;TSS1500;TSS1500;Body	chr11:62623359-62623877	N_Shore
cg05751148	21	2.47752e-14	0.00491099	0.000644228	2.69657e-09	0.00533004	0.000895943	6.44294e-09	31.5247	3.65203	39.98	33.3222	0.0310922	5.99229e-06	cg05751148	16779422	CCTTACCTAATCTTCCTATAAACRAAAACTTACATTCCTAAAACCTAAAC			II			GGGGGTGTCGGGGGAGGGGTGCTGAGGTGCAGCCAGCCTCCCCCACCACCCCAGGCTGTC[CG]CCCAGGCTCCAGGAATGCAAGTTCCCGCTCACAGGAAGACCAGGTAAGGGCCTTCCCAGG	37	11	67204799	CGCCCAGGCTCCAGGAATGCAAGTTCCCGCTCACAGGAAGACCAGGTAAG	11	66961375	F				TRUE	PTPRCAP	NM_005608	Body	chr11:67203319-67203662	S_Shore					11:67203511-67205445	Promoter_Associated
cg04383058	21	1.23996e-17	-0.0082334	0.000963066	6.91535e-11	-0.00855492	0.0013116	2.05214e-10	39.6497	2.40144	36.8517	31.6715	0.0469271	1.17896e-05	cg04383058	43675305	ATCCCACCCAACCTACTACAAAATACTAAAACAATAACAACAACACCCCA	45733380	ATCCCACCCAACCTACTACAAAATACTAAAACAATAACGACAACACCCCG	I	C	Grn	TGGGTTCATGGGATCCCACCCAGCCTGCTACAAGGTGCTGGGGCAGTGACGGCAGCACCC[CG]CCAGCCCCTCCCCTTGACACTGAGGCCAAGTGCTGGAAGCAGCAGTGCCCTTTCTCTCTG	37	11	67273507	CGGGGTGCTGCCGTCACTGCCCCAGCACCTTGTAGCAGGCTGGGTGGGAT	11	67030083	R					PITPNM1;PITPNM1	NM_004910;NM_001130848	TSS1500;TSS1500	chr11:67275067-67276431	N_Shore					11:67273463-67273920	Promoter_Associated
cg00574958	21	4.90252e-27	0.00632604	0.000587514	6.46026e-11	0.00705376	0.00107976	7.99615e-17	62.8958	8.62218	61.4337	51.8588	0.000119381	1.22193e-05	cg00574958	57622376	AAAACCAACRAACATCCAACTATCAATTAATCTAAAAACTATCAACATTC			II			TGCGAAAAGCAGTCCACAGGCTCTTGGTATTGAGGCAAAACCAATCCAAAGAACCAGCTG[CG]AATGCTGATAGTCCCCAGACCAACTGACAGCTGGATGTTCGCTGGCCTCAGCGGTGTGCA	37	11	68607622	AGGCCAGCGAACATCCAGCTGTCAGTTGGTCTGGGGACTATCAGCATTCG	11	68364198	F	rs78442314				CPT1A;CPT1A	NM_001876;NM_001031847	5'UTR;5'UTR	chr11:68608155-68609419	N_Shore				11:68364198-68364338
cg02855207	21	2.11049e-15	-0.00770062	0.000970503	6.40269e-08	-0.00773142	0.00142985	1.07563e-09	34.1548	4.59165	43.9967	35.7122	0.0166233	1.61659e-05	cg02855207	27606333	AAACCTTTTCRCCAACTAAATAAAAATTTCCAAAATTAAACCTAAACCTC			II			TCACCTTCACCAGGCCTTTTCGCCAACTAGGTGAGGGTTTCCAGGGTTGGGCCTGGGCCT[CG]TCAACAAAGCAAAGTGAGGTTATTCTTCCTGGCCACCAACTGGCAGGAGGAAGATGAAGC	37	11	73087016	CGAGGCCCAGGCCCAACCCTGGAAACCCTCACCTAGTTGGCGAAAAGGCC	11	72764664	R					RELT;RELT	NM_032871;NM_152222	TSS1500;TSS1500	chr11:73087229-73088294	N_Shore					11:73086729-73087771	Promoter_Associated
cg09777883	21	1.88808e-18	-0.00964734	0.00110082	1.15499e-07	-0.0093165	0.00175767	6.53071e-11	41.6655	2.67014	50.5676	40.4593	0.00436816	2.72819e-05	cg09777883	17606401	TATAATTCTCCCTTCACTCTTACAACATTTACTAACTTATACTTAACTAC			II			AGGAAGGCTGGCCAGGGGCCCTTATGGGATCTTTTAGTAGAAGCTAGCCTTCTGAGACAA[CG]CAGCCAAGCACAAGCCAGTAAATGTTGCAAGAGTGAAGGGAGAACTATACCTAAATGGCT	37	11	112093696	CGCAGCCAAGCACAAGCCAGTAAATGTTGCAAGAGTGAAGGGAGAACTAT	11	111598906	F	rs76205600							chr11:112097022-112097547	N_Shelf
cg07631435	21	8.95477e-15	-0.00912066	0.00117636	5.10403e-11	-0.00923882	0.00140667	9.09455e-09	32.611	1.87849	19.9414	24.9817	0.202132	7.55877e-06	cg07631435	46656355	ATTTTTAACCAATTTAAACATTTTACTACTTCCTAACATCAAAAACACCC			II			CAATGAGTGTCATTTTTAACCAGTTTGAACATTTTACTACTTCCTAACATCAGAAGCACC[CG]GGCTAGAGAGCCCGCTTCTTGTCCTCAATAAAGTGATTAAGCTGAATGGGTGTTGGGGAG	37	11	114043903	TTTTTAACCAGTTTGAACATTTTACTACTTCCTAACATCAGAAGCACCCG	11	113549113	R					ZBTB16;ZBTB16	NM_006006;NM_001018011	Body;Body					TRUE		11:114043274-114044099	Unclassified_Cell_type_specific
cg05008975	21	2.01471e-20	-0.00657317	0.000709726	1.58555e-10	-0.00639853	0.00100025	6.98147e-12	46.5331	2.26478	35.0832	30.8087	0.0577673	6.13834e-06	cg05008975	54658344	CTCTTCACCACCAAACACCAACCTACTAAATCTACACACAATTTACATTC			II			TACTCTCTCCCCTCTTCACCACCAGGCACCAACCTGCTAGATCTGCACACAGTTTACATT[CG]CAGAAACAGTAGCCACTTCCCTTATAGGGTTCTGTCTCCCTGTTTTCAGCAGAAATACCT	37	11	118022317	TCTTCACCACCAGGCACCAACCTGCTAGATCTGCACACAGTTTACATTCG	11	117527527	R					SCN4B;SCN4B	NM_001142348;NM_174934	Body;Body	chr11:118023352-118024194	N_Shore		CDMR
cg17260706	21	9.04946e-28	0.00984283	0.000901195	9.61998e-15	0.0107695	0.00139066	7.39488e-17	64.7138	6.96033	50.4837	40.3907	0.00445678	1.79625e-05	cg17260706	30626335	CTAAAATCAACCCTCTTAACTTCCCATCACCAAACCTTCCAAATATCTTC			II			CCCCTCAAGAGTCTGCCCCAGCTCCCGAAGACCCCTCCTCCTCCACACACTCACAGTCTC[CG]AAGACACCTGGAAGGCCTGGTGATGGGAAGCCAAGAGGGCTGATCCCAGCCCAATGCAAT	37	11	118782879	TGGGATCAGCCCTCTTGGCTTCCCATCACCAGGCCTTCCAGGTGTCTTCG	11	118288089	F					BCL9L	NM_182557	TSS1500	chr11:118781060-118781732	S_Shore			TRUE				TRUE
cg24065451	20	5.01976e-13	-0.00951049	0.00131637	9.55313e-08	-0.0104742	0.0019633	1.12154e-08	28.3166	5.88569	46.256	35.3528	0.0126609	3.09471e-05	cg24065451	28768417	ATTACTTCCTAAAATATTCAAAAAACTACAAATTCAAAAACAAACCAACA	72801386	ATTACTTCCTAAAATATTCGAAAAACTACGAATTCGAAAACGAACCGACG	I	A	Red	CAGCGCAATGCTGTTACTTCCTAGGATGTTCGAGAAGCTGCGAGTTCGAGGGCGGGCCGG[CG]GAAGGCTTGCCTTTCCACTGTCACTCCACGAACCCAGCCCAGAGGCTTCGGTTTGTCTGT	37	11	128419512	CGCCGGCCCGCCCTCGAACTCGCAGCTTCTCGAACATCCTAGGAAGTAAC	11	127924722	R					ETS1	NM_001143820	Body	chr11:128419198-128419513	Island			TRUE
cg09012125	21	2.02141e-17	-0.0105337	0.00124035	9.52994e-11	-0.0104503	0.00161413	5.35058e-10	39.1264	1.01286	30.629	28.8305	0.0911514	1.4895e-05	cg09012125	11704364	AACATACAACTAACCAAATAACAAAACAATCTAAACATTCTATATTTCTC			II			CTGCAGGAAAAGACATGCAGCTGGCCAAGTGACAGAGCAGTCTAGGCATTCTGTGTTTCT[CG]ATCAGGACAGATAAGTAAGTGGGGGTTCCTGGGGGACCCTATACCCGGGAGGGAGGGTAA	37	11	128779608	CGAGAAACACAGAATGCCTAGACTGCTCTGTCACTTGGCCAGCTGCATGT	11	128284818	R					KCNJ5	NM_000890	5'UTR					TRUE
cg18282388	21	9.50167e-13	0.00855435	0.0011985	3.58152e-08	0.00955437	0.0017339	1.00874e-07	27.637	2.23706	41.6138	34.2547	0.0244527	2.24543e-05	cg18282388	12719494	CATTCATTCCACAAATATTTACTAAATACTCACTCTATATCTAACCCTAC			II			GGATCTGCATTCATTCATTCCACAAGTATTTACTGAGTGCTCACTCTGTGTCTGGCCCTG[CG]GTAAGCTGTGGACTAACCACAATAAGCAAATAGATCAAATCTCTGCTTTCCAGAGGCCCA	37	11	129716470	CGCAGGGCCAGACACAGAGTGAGCACTCAGTAAATACTTGTGGAATGAAT	11	129221680	R					TMEM45B	NM_138788	5'UTR					TRUE				TRUE
cg02519286	21	6.41081e-16	0.00614123	0.000759936	4.61098e-14	0.00615279	0.000815751	5.67922e-09	35.4283	0	7.50524	21.6228	0.361322	1.03069e-06	cg02519286	63761425	AAATACTTTTTAAACAAAAATTATCACCAAACAAACTAAACTTAACAACC			II			TGGAGTCCTGTGGGTGCTTTTTAAGCAAAGATTATCACCAGGCAGGCTAAACTTAGCAAC[CG]GCTTTTAGCTAGAAGGGCAGGGGGCTGGTGTCAGGTTATGCTGGGCCAGCAAAGAGGCCC	37	12	6642354	GGTGCTTTTTAAGCAAAGATTATCACCAGGCAGGCTAAACTTAGCAACCG	12	6512615	R					GAPDH	NM_002046	TSS1500	chr12:6643261-6644607	N_Shore			TRUE		12:6642216-6642502	Promoter_Associated
cg22488164	21	1.6005e-24	-0.0115211	0.00112722	1.41613e-13	-0.0127701	0.0017269	4.37684e-15	56.6711	6.85188	47.6554	38.2083	0.00835065	2.53421e-05	cg22488164	63793453	CRCAAATAATCCTCCCACAAATTCATTTCCCAAAACCCTAAAATTCAAAC			II			GCCTTATGTCGAATGAATTTGGAAATAAGAATGTCCTCAGAGACCAGGTGCAGTGGCGGT[CG]CCTGAACCCCAGGGCTTTGGGAAATGAACCTGTGGGAGGATCACTTGCGAGCAAGAGTTT	37	12	14716910	CGCCTGAACCCCAGGGCTTTGGGAAATGAACCTGTGGGAGGATCACTTGC	12	14608177	F					PLBD1	NM_024829	Body	chr12:14720248-14721093	N_Shelf
cg06898549	21	1.18335e-21	-0.0166074	0.00173727	1.18335e-21	-0.0166074	0.00173727	4.72981e-12	49.5751	0	0	17.1572	0.642742	0	cg06898549	24798441	TAAAAAACCACATTTCTCTTTAATTACTCAATTTCCTCATAATAAAATAC			II			GCCTTTGTTTTTGAAGGACCACATTTCTCTTTGGTTACTCAATTTCCTCATGGTGAAATG[CG]ACTAATGATGACTCTCCTGCTTATTTTAGAACACAGAGGGAAATTGTATCTGAAAGTGAT	37	12	41083590	CGCATTTCACCATGAGGAAATTGAGTAACCAAAGAGAAATGTGGTCCTTC	12	39369857	R								chr12:41086522-41087102	N_Shelf
cg06547285	21	6.6279e-23	0.0106065	0.00107643	6.6279e-23	0.0106065	0.00107643	1.00352e-12	52.6701	0	0	18.0876	0.581635	0	cg06547285	12802476	TTAACCTAAACAAACTAACCTTATTAACTTAAACCTAAAATCCATACCTC			II			CTTTCCATTGCTTGGCCTGAACAGACTGACCTTGTTAACTTAAGCCTGGAGTCCATGCCT[CG]TCTTCCTTTTGTTCATTGCTGTTACCAAGAAAGCCAAGGAAGAGCAGCCTGACTCATTCT	37	12	47630263	CGAGGCATGGACTCCAGGCTTAAGTTAACAAGGTCAGTCTGTTCAGGCCA	12	45916530	R					FAM113B	NM_138371	3'UTR	chr12:47629034-47629680	S_Shore							TRUE
cg09039672	21	1.99315e-21	-0.00842186	0.00088601	1.99315e-21	-0.00842186	0.00088601	6.26048e-12	49.0154	0	0	16.0968	0.710599	0	cg09039672	49707311	ACATAAACAAAAATATTACTTTACCCACTAAAACACTAAAACTAAAACTC			II			ACTCAGTTGGGCCCCCACCACCTCCACCCGCCAATGTGTGAGTGCTTCCTTCAGCACTTC[CG]AGCCCCAGCCTCAGTGTTCTAGTGGGCAAAGCAACACTCCTGCCCATGCCAAGAGGTCAG	37	12	52367989	CATGGGCAGGAGTGTTGCTTTGCCCACTAGAACACTGAGGCTGGGGCTCG	12	50654256	F					ACVR1B;ACVR1B;ACVR1B	NM_004302;NM_020327;NM_020328	Body;Body;Body					TRUE
cg06559575	21	2.62779e-25	0.0105964	0.00101943	4.52218e-16	0.0111022	0.00136665	1.6575e-14	58.6134	2.25014	33.0975	29.8943	0.0715851	1.12791e-05	cg06559575	11755457	TCCCTCTTCCTCTCTCTTATAAAACCTAACTAAAAATACCTAAAATAAAC			II			GAAGGAAACAATCCCTCTTCCTCTCTCTTGTGAGGCCTGGCTAGGAGTGCCTGGGATGGG[CG]GGACACTGCCTGGGGAAGGCGGGTGGGGAGCGGTGGAACCCGACCCTTGGAGCGAAGGCG	37	12	53490352	CGCCCATCCCAGGCACTCCTAGCCAGGCCTCACAAGAGAGAGGAAGAGGG	12	51776619	R					IGFBP6	NM_002178	TSS1500	chr12:53491572-53491955	N_Shore							TRUE
cg03411579	21	2.35866e-15	-0.011152	0.00140793	2.35866e-15	-0.011152	0.00140793	1.14178e-08	34.036	0	0	17.7518	0.603757	0	cg03411579	29645425	CRCCTACTAATAATCAATTATAAAAATATAATAACCCACTAAACACAACC			II			CTCAGTTTTCACGCCTACTAGTGGTCAGTTATGGGAGTGTGGTGACCCACTGAACACAGC[CG]CAGTCTACACTGCTGAATTCATACCCAGAGCCAACCACAGGCCTGTGCGTTGGAATGCAC	37	12	76552736	CGGCTGTGTTCAGTGGGTCACCACACTCCCATAACTGACCACTAGTAGGC	12	75076875	R												TRUE		12:76552397-76553346	Unclassified	TRUE
cg16063162	21	3.52235e-15	-0.0126997	0.00161351	6.61207e-11	-0.0128027	0.00196083	1.15761e-08	33.6076	0.400996	22.5379	25.8191	0.171871	1.65884e-05	cg16063162	56798431	AAAACCTTTATCAAAAAACATAATAACTTCTCTCCTAAATTACACAAATC			II			CAAAAGTGGGCAGCCTGACAGCTCTCCTGACAAGGGAACCCCTGCACTCTATTTTTAAAC[CG]ACCTGTGTAATTTAGGAGAGAAGTCACCATGTCTCCTGATAAAGGTTTTGGGGGCGGCTG	37	12	89721406	AAACCTTTATCAGGAGACATGGTGACTTCTCTCCTAAATTACACAGGTCG	12	88245537	F												TRUE
cg20722088	21	9.78874e-18	-0.00950447	0.00110821	2.00043e-12	-0.00999231	0.00142048	5.8126e-10	39.9028	0.0712502	28.6912	28.047	0.108291	1.08392e-05	cg20722088	31762370	AAATATCAAAATAACACCAACTATCTATACTAAACAAAATTACCAAATAC			II			AGCATGTCCTGTTATTCCAAAGAGAATGGAGCAAATCTCTCTGTTAGTATTAACCAATTC[CG]CACTTGGTAACCTTGTCTAGTACAGACAGCTGGTGTCATTTTGACACCTGGGGCCACACA	37	12	89742886	CGCACTTGGTAACCTTGTCTAGTACAGACAGCTGGTGTCATTTTGACACC	12	88267017	F					DUSP6;DUSP6	NM_001946;NM_022652	3'UTR;3'UTR	chr12:89745168-89748144	N_Shelf		CDMR	TRUE
cg13691961	20	3.95914e-17	-0.0172759	0.0020532	9.91036e-13	-0.0173788	0.00243682	1.36161e-09	38.4069	0	20.3255	23.847	0.202086	2.23444e-05	cg13691961	19639309	CCRAAACAAAAACTATAATATCTTAATACATTACTTAACTAACATTAACC			II			GCGTCGTTCATCGACAGATTGAGCTTCTGCATAAGGTAAGCCACAGTCACAGTGACTGAG[CG]GCTAATGCCAGCCAAGCAATGTACCAAGACACCACAGTTCTTGCCCCGGGCTTCATCTGT	37	12	89743281	CGGCTAATGCCAGCCAAGCAATGTACCAAGACACCACAGTTCTTGCCCCG	12	88267412	F					DUSP6;DUSP6	NM_001946;NM_022652	Body;Body	chr12:89745168-89748144	N_Shore		RDMR
cg05845030	21	9.19737e-16	0.00892628	0.00111063	9.19737e-16	0.00892628	0.00111063	6.82659e-09	35.0425	0.018955	0	16.1355	0.708182	0	cg05845030	46652453	CTCATCCAAACAAAATACTACTTTCTCCCTCTTCTCTACTCCCAAAACAC			II			GTGTCCCCTGGCTCATCCAGGCAAGATGCTGCTTTCTCCCTCTTCTCTGCTCCCAAAGCA[CG]TTGCTCTTACCTCTTTTAAAGAACTTATCACATTATATTGCAATTTGTTTTGCGTGCTTG	37	12	91573247	CGTGCTTTGGGAGCAGAGAAGAGGGAGAAAGCAGCATCTTGCCTGGATGA	12	90097378	R					DCN;DCN;DCN;DCN;DCN;DCN;DCN	NM_133503;NM_133506;NM_133503;NM_133507;NM_133505;NM_133504;NM_001920	5'UTR;TSS1500;1stExon;TSS1500;TSS1500;TSS1500;5'UTR
cg16618104	21	5.54526e-19	0.00896806	0.00100756	5.54526e-19	0.00896806	0.00100756	1.28528e-10	42.9784	0.00628279	0	19.1268	0.5136	0	cg16618104	14608391	ATTTAAACTATTTAAACCCRAATATATCTATACACCACCAATCCCCTAAC			II			GGTATCTCAGAGTGCCAAGCTCCAGGGCCCACCGGAGACCGGGCCAGACTCACCCCAGAG[CG]CCAGGGGACTGGTGGTGTACAGATACACTCGGGTTCAAACAGTTTAAACAAGGGGCCGGT	37	12	104853100	CGCCAGGGGACTGGTGGTGTACAGATACACTCGGGTTCAAACAGTTTAAA	12	103377230	F					CHST11	NM_018413	Body	chr12:104850253-104852395	S_Shore		CDMR			12:104853081-104853244	Promoter_Associated
cg06647068	21	4.28774e-14	0.0101814	0.00134819	3.82141e-10	0.0107047	0.0017097	3.00821e-08	30.9394	1.21339	27.3468	27.528	0.121051	1.50186e-05	cg06647068	21742478	CTATACRAATACCCAAAACACRAATAAATATCAACCTTCAACAAAAATAC			II			CCAGTAATGCTCTGTACGAATGCCCAGAACACGGATGAGTGTCAGCCTTCAGCAGGAATG[CG]CTTGAGCTTCTGTGTACCTGTTAATTGCCCAGGGAAATACAATTGTCATGGAATTCTTTG	37	12	104853274	TGTACGAATGCCCAGAACACGGATGAGTGTCAGCCTTCAGCAGGAATGCG	12	103377404	R					CHST11	NM_018413	Body	chr12:104850253-104852395	S_Shore		CDMR
cg12142865	21	8.75308e-15	0.00614974	0.000792883	4.69359e-11	0.00666256	0.00101249	1.4824e-08	32.6354	0.880214	23.1259	26.0166	0.165266	4.28243e-06	cg12142865	24717505	AAACTTACTCAAAACACTCCCAAACCAAAACTAACCCAAACAAACAAACA	49766435	AAACTTACTCGAAACACTCCCGAACCAAAACTAACCCAAACAAACAAACG	I	C	Grn	CTCCCATCTTTGAAGTGGTGAAAAAAGGCCCTGGGGTGGGGGAGTGGGGCAGAGGGCTGG[CG]TCTGTCTGCCTGGGTTAGTCTTGGTTCGGGAGTGTCCCGAGCAAGCCTGGGGAGATGACT	37	12	112211993	AGGCTTGCTCGGGACACTCCCGAACCAAGACTAACCCAGGCAGACAGACG	12	110696376	F					ALDH2	NM_000690	Body					TRUE		12:112211734-112212030	Unclassified_Cell_type_specific	TRUE
cg13708645	21	5.59744e-16	-0.0131605	0.0016252	6.4668e-11	-0.015124	0.00231518	9.37182e-10	35.5734	3.44792	40.7934	33.78	0.027652	3.99007e-05	cg13708645	24768502	ACAACCCCATCRAAAAAATATAATTAACAACACAAAACRCAAACTATCAC			II			CCCGCTGCCTAGCAACCCCATCGGAGGGGTGTAGTTGACAGCACAGGACGCAGGCTGTCA[CG]AAGACAGGCGCGGGCTGCGGAGCTGGCAATGGGGTGGTCAAAGTCCCGACTCTGGGCTCC	37	12	121974305	CGTGACAGCCTGCGTCCTGTGCTGTCAACTACACCCCTCCGATGGGGTTG	12	120458688	R					KDM2B;KDM2B	NM_032590;NM_001005366	Body;Body	chr12:121975028-121976140	N_Shore			TRUE	12:120458393-120458794	12:121974073-121974609	Promoter_Associated
cg12286415	21	1.77436e-12	-0.00618749	0.000877515	6.36721e-08	-0.00672462	0.00124342	1.07902e-07	26.9721	2.79339	40.3125	33.5078	0.0296533	1.13332e-05	cg12286415	64726489	ATAAAATAAACACACACACACATATCTAAACACATAACAATAAAAAACAC			II			CACACTTGATCCAAAGCCCTTCCTCTGAGCTCTCAGCTCCACGTCACAACCTCGTGACCA[CG]TGCCTCTCACTGTCATGTGCTTAGATATGTGTGTGTGTGTCCACCTCACCACACACTGTG	37	13	30948122	CGTGCCTCTCACTGTCATGTGCTTAGATATGTGTGTGTGTGTCCACCTCA	13	29846122	F					LOC100188949	NR_024464	TSS200							13:30947841-30948216	Unclassified_Cell_type_specific
cg19750657	21	4.3955e-24	-0.0135565	0.00133926	1.28492e-09	-0.0136067	0.0022419	1.42024e-14	55.5853	5.58684	54.6783	44.1289	0.00144623	4.73838e-05	cg19750657	74758323	CTTTCAATTCTCCCCAACATACACCTTCTACAATTTTATCTATCCAATCC			II			AAAGCAACAGAGGAAACAGTGAAGGGGAACAGAAGGGGGTAGCAAAGTGTTACAGAAAAG[CG]GACTGGATAGACAAAACTGCAGAAGGTGTATGTTGGGGAGAACTGAAAGGGAAAACAAAA	37	13	38935967	CGGACTGGATAGACAAAACTGCAGAAGGTGTATGTTGGGGAGAACTGAAA	13	37833967	F					UFM1	NM_016617	3'UTR
cg05091135	21	1.12092e-13	-0.00850209	0.00114494	1.12092e-13	-0.00850209	0.00114494	9.83703e-08	29.9145	0	0	14.6131	0.798101	0	cg05091135	15742503	ATAATCCTCTTTAAACCTCTCCTCCTCCTATCATCTAATTACTAAATAAC			II			ACTCAGTAGGAGGGATCCAGTCCCAGACCTTCCGGCTCTCACCAGTACACCACAGGCTAA[CG]CCATCCAGCAATCAGATGACAGGAGGAGGAGAGGTTCAAAGAGGACTACTGTATTTCTCA	37	13	51103373	CGCCATCCAGCAATCAGATGACAGGAGGAGGAGAGGTTCAAAGAGGACTA	13	50001374	F												TRUE
cg10474597	21	6.93084e-18	-0.011729	0.0013613	6.93084e-18	-0.011729	0.0013613	5.00484e-10	40.2726	0	0	18.7308	0.539384	0	cg10474597	72623432	ATATCAAAAAAATAATAAACATTTAAAAAAATCAATAACTTCCACCTTCA	59608334	ATATCAAAAAAATAATAAACATTTAAAAAAATCGATAACTTCCACCTTCG	I	T	Red	GAAAGAAGGAAGCAATCTCCTGTATAAACAGTAAATAAATAGAAGTCCAGCTGCCATCCA[CG]AAGGTGGAAGCTATCGACTCCCTCAAATGCTTATTATTTCCTTGACATTCTTGCAGCCTT	37	13	51917676	ATGTCAAGGAAATAATAAGCATTTGAGGGAGTCGATAGCTTCCACCTTCG	13	50815677	F					SERPINE3	NM_001101320	Body					TRUE
cg16505704	21	5.52303e-16	-0.00877966	0.00108399	3.57525e-14	-0.00884716	0.00116785	5.24296e-09	35.5877	0	8.78584	21.9264	0.344517	2.46027e-06	cg16505704	68726409	CTTCACCTATAACTAAACTTCTACCCTTAAATAACCAACACCATTAAAAC			II			ACACACACAGACTTCACCTATGGCTGAACTTCTGCCCTTGGGTGACCAACACCATTAGGA[CG]CGGGTCAAAAGGTTGTAGTGTGACAGAAAATGCAGCCTTATTGAATGAAAGAGAAAATGA	37	13	80378331	TTCACCTATGGCTGAACTTCTGCCCTTGGGTGACCAACACCATTAGGACG	13	79276332	R												TRUE
cg02767093	21	3.5459e-12	0.00556339	0.000800005	4.52467e-06	0.00599027	0.00130629	2.45754e-08	26.2354	6.34303	55.0113	44.4556	0.00130716	1.71459e-05	cg02767093	30690398	ACATTTCCCAAACTCTAAACAACAACCTATAATCAAATAACTAAAACCTC			II			AACAAGAAACCACATTTCCCAGACTCTGAGCAGCAGCCTGTGGTCAGGTGACTAAGACCT[CG]CCAGTGGGTCAGACAGGAGCAAATGTGCCCCATGCCCCTGCTTGGTCTTGGCCCTGAAGC	37	13	99130655	CATTTCCCAGACTCTGAGCAGCAGCCTGTGGTCAGGTGACTAAGACCTCG	13	97928656	R					STK24;STK24	NM_003576;NM_001032296	Body;Body	chr13:99127039-99127344	S_Shelf							TRUE
cg13221899	20	8.46691e-15	-0.0143792	0.0018529	1.83e-11	-0.0149002	0.00221764	2.30433e-08	32.6709	0	20.8695	24.011	0.195732	1.88874e-05	cg13221899	56681490	CAAAAAAATAATCAAAAAAAACCTCACTATAAAAACCACACACCCTATCA	74649416	CGAAAAAATAATCAAAAAAAACCTCGCTATAAAAACCACGCGCCCTATCG	I	A	Red	ACGACGACCGGCTTTTGTCCTGGCTGCTCCCTCCCAGCGTGGGCCGCGTCTCCTCGGGGT[CG]ACAGGGCGCGTGGTTTTCACAGCGAGGCCTCCCCTGATCACCTCCCCGCTCTTCCTGTCC	37	13	103426862	CGGGGAGGTGATCAGGGGAGGCCTCGCTGTGAAAACCACGCGCCCTGTCG	13	102224863	F	rs55907129				C13orf27	NM_138779	TSS1500	chr13:103425298-103426887	Island				13:102223316-102224912
cg26918935	21	1.96201e-13	-0.00711681	0.000968095	2.57314e-08	-0.00726363	0.00130447	1.0419e-07	29.3176	0.506196	33.755	30.191	0.0668179	1.05369e-05	cg26918935	37637336	TTTCCACATTCTTATAAACCTCATTATATATCCCAAAAACAATTAATATC			II			AATGTAATTTGTTTCCACATTCTTGTAAGCCTCATTATGTATCCCAGGGACAGTTAATAT[CG]TCATACGAATTCACAGGTGAGGAAATGGAATCACAGAGAGATTATGTACTTTGCATAAGG	37	13	108920801	TTCCACATTCTTGTAAGCCTCATTATGTATCCCAGGGACAGTTAATATCG	13	107718802	R					TNFSF13B;TNFSF13B	NM_006573;NM_001145645	TSS1500;TSS1500
cg25924746	21	4.33514e-15	-0.00877609	0.00111871	7.39013e-11	-0.00907977	0.0013942	4.90914e-09	33.3858	2.33305	25.2275	26.7478	0.14251	9.22774e-06	cg25924746	19635455	AAAATAACAAAAAATTCACCCCACAACTATAATTTTAAATCCCATAAACC			II			TCTATTACACTAGAATAACAGGGAGTTCACCCCACAGCTATAATTTTAAATCCCATGGAC[CG]ACAGTCCTAAGTATACTATAAAACAGATGCTGGATTTAGATAGCACTAAACTGGTCTATT	37	13	110432935	CGGTCCATGGGATTTAAAATTATAGCTGTGGGGTGAACTCCCTGTTATTC	13	109230936	R					IRS2	NM_003749	Body	chr13:110434466-110440180	N_Shore		CDMR			13:110432697-110432950	Promoter_Associated
cg19881557	20	6.86356e-25	-0.0122098	0.00118513	1.79944e-11	-0.012527	0.00186375	6.25268e-15	57.5812	5.3602	52.2685	39.806	0.00346964	3.18909e-05	cg19881557	51755367	TCACCTAAAACCACATAAATAACAAATAACAAAACAAAAATAAAACCCCA	52688415	TCGCCTAAAACCACATAAATAACGAATAACAAAACAAAAATAAAACCCCG	I	A	Red	CATTATCAGGGTCTAGGCAGATGCTAAAAAAGAAAAAACAATGGGTGGAAGTCAGCAGAT[CG]GGGCCTCATTCCTGTTCTGCCACTCGCCACCTATGTGGCCTCAGGCGAGTCACTTAACAG	37	14	20967426	CGGGGCCTCATTCCTGTTCTGCCACTCGCCACCTATGTGGCCTCAGGCGA	14	20037266	F												TRUE
cg03523676	21	1.53672e-14	-0.00815284	0.00106095	1.58858e-10	-0.008575	0.00134055	9.40451e-09	32.0345	2.38824	25.8116	26.9584	0.136438	8.63669e-06	cg03523676	65744335	CAAAAACACTAAACTATCCTTATCACACATATACTCACTCAAACTAACCC			II			GTTCAGCAAGGTATGTGATGGCTTTTAAGGAGCACGGGAAGATCACATCCTGCTGTATTC[CG]GGTTAGTTTGAGTGAGTACATGTGTGACAAGGACAGCCCAGTGTTCCTGTATATGTGACT	37	14	24540235	CGGGTTAGTTTGAGTGAGTACATGTGTGACAAGGACAGCCCAGTGTTCCT	14	23610075	F					CPNE6	NM_006032	TSS1500
cg14836555	21	1.05252e-17	-0.0091064	0.00106283	1.89318e-10	-0.00883595	0.00138717	5.42203e-10	39.8252	0.287677	30.7597	28.8849	0.0900502	1.09814e-05	cg14836555	21768473	CCTAACAAATCTACACTTAAAAACATCTATATTCCCAAATATCTAATTAC			II			GCCTTCTTTTGTTGGTGGTCACCTCCTTCTCTAGCTTCCTGCTCTGTGCACACTCATAGG[CG]CAACCAGATACTTGGGAACACAGATGCCCTCAAGTGCAGATTTGCCAGGTACAGCCTTGC	37	14	24743391	CTGGCAAATCTGCACTTGAGGGCATCTGTGTTCCCAAGTATCTGGTTGCG	14	23813231	F								chr14:24740564-24740942	S_Shelf					14:24743362-24743787	Unclassified
cg18615457	18	1.09329e-14	-0.00590652	0.00076431	7.54426e-09	-0.00577645	0.000999673	1.43081e-08	32.3979	0.992026	31.4524	24.8003	0.09927	5.04083e-06	cg18615457	21685485	AAAAAACCATTAAATAAAAAAACTAACCAAACCACATACAATAACTCACA	13785402	AAAAAACCATTAAATAAAAAAACTAACCAAACCGCGTACGATAACTCACG	I	C	Grn	GACATGGGAATGGGAAAACCATTGGATGAAAGGGCTGGCCAGGCCGCGTGCGGTGGCTCA[CG]CCTGTAATCCCAGCACTTTGGGAGGCCAAGTGATCACGAGGCGAATGACGGCGAATCACG	37	14	45719962	GGAAAACCATTGGATGAAAGGGCTGGCCAGGCCGCGTGCGGTGGCTCACG	14	44789712	R					C14orf106	NM_018353	5'UTR	chr14:45722148-45722802	N_Shelf
cg08189198	21	7.08328e-14	-0.00983375	0.00131356	1.21278e-13	-0.00984257	0.00132732	7.58375e-08	30.404	0	0.884892	20.1786	0.446811	3.44656e-07	cg08189198	63770500	ACATCTTTAATCCAAACCAAATTACAAAACTCTCTAACTTAAAAATAATC			II			TCACTAACCAAGCATCTTTAATCCAAGCCAAATTACAGAACTCTCTAACTTAGAGGTGAT[CG]TCCATACGGCAGATCATTACAACATGAAAAACGTAAGCTAAGATGTTGAACACAGCCAGA	37	14	51290136	CATCTTTAATCCAAGCCAAATTACAGAACTCTCTAACTTAGAGGTGATCG	14	50359886	R					NIN;NIN;NIN;NIN;NIN	NM_182946;NM_020921;NM_182944;NM_016350;NM_016350	5'UTR;5'UTR;5'UTR;1stExon;5'UTR
cg02464912	19	8.71322e-17	0.00221689	0.000266417	2.45699e-10	0.00334131	0.000527882	5.86796e-12	37.5628	11.5923	58.9185	43.8153	0.000613004	2.29068e-06	cg02464912	36652445	ACATTACRAAATAATCTCTCCCTCACACCACCTCTAATATCCCAAAAAAC			II			GTCGCGAACCTGCATTGCGAGGTGGTCTCTCCCTCACACCACCTCTGATGTCCCAAAAGA[CG]GGGAGAAAGTTGCCCGCCCCGGGCTGCGGCGGGGCCTGCTGCTCCGCCCCGGCGCTGGCG	37	14	64319543	CATTGCGAGGTGGTCTCTCCCTCACACCACCTCTGATGTCCCAAAAGACG	14	63389296	R					SYNE2;SYNE2	NM_015180;NM_182914	TSS200;TSS200	chr14:64319622-64320526	N_Shore				14:63388821-63390597
cg10919522	21	2.42811e-21	0.0115744	0.00122031	1.96297e-15	0.0125802	0.00158368	2.41362e-12	48.8036	2.11447	31.0926	29.0245	0.0872787	1.46519e-05	cg10919522	18646383	TAATAAATCCTTTCTAAAAACTAAAACCAATTTCTCAATAACCTTTACAC			II			CATGGCATTTTATTAACAGACTCTCCGAGTTTCACTTTCTGGCTCAAAAGCGTCCTGGTG[CG]TGTAAAGGTTATTGAGAAACTGGCCTCAGTCCCTAGAAAGGACCCACCATCTCCATCGCT	37	14	74227441	GGTGGGTCCTTTCTAGGGACTGAGGCCAGTTTCTCAATAACCTTTACACG	14	73297194	F					C14orf43;C14orf43	NM_001043318;NM_194278	5'UTR;TSS1500	chr14:74225626-74227209	S_Shore			TRUE
cg21113318	21	4.37515e-15	-0.00739144	0.000942343	8.02284e-10	-0.00744923	0.00121235	4.8717e-09	33.376	2.35813	29.2014	28.2492	0.103631	8.01277e-06	cg21113318	66627488	AAACAAAATTTATCTTCCRTTTCCTCAACCCCTATTATCTAATAACAATC			II			TGGGGCAGGGAGTGCACCCTTCAAAACCCAGAGGTACATGACACACATTGCTTTACAAAG[CG]ACTGTTATCAGATAACAGGGGTTGAGGAAACGGAAGACAAATTTTGTCTGGGGAGAGAAT	37	14	92983645	GACAAAATTTGTCTTCCGTTTCCTCAACCCCTGTTATCTGATAACAGTCG	14	92053398	F	rs35192844				RIN3	NM_024832	Body	chr14:92979726-92981228	S_Shelf					14:92983600-92984000	Unclassified_Cell_type_specific
cg16324306	21	2.8931e-16	-0.0083005	0.00101502	4.31808e-14	-0.00834847	0.00110561	3.58337e-09	36.2791	0.0674566	9.31569	22.0545	0.337559	2.32234e-06	cg16324306	54752370	TAAATTCTATTAAAACCACATTTTTCTAATTTTCCTCTATCTCTCTAACC			II			GGGGCAAAGATGATGCCATTGTCCAACTAGGTAGAACTGATAAAGAAAATAAAAATGGAA[CG]GCCAGAGAGATAGAGGAAAACTAGAAAAATGTGGTCTCAATAGAATTCAAAAGAGGAAAC	37	14	93786330	CGGCCAGAGAGATAGAGGAAAACTAGAAAAATGTGGTCTCAATAGAATTC	14	92856083	F					BTBD7;BTBD7	NM_018167;NM_001002860	5'UTR;5'UTR					TRUE
cg20981184	21	1.0372e-15	-0.00892892	0.001113	1.0372e-15	-0.00892892	0.001113	7.35053e-09	34.914	0	0	16.0036	0.716399	0	cg20981184	14668474	AATAATAATAAAAACCATCAATCCTATTTATAATATACCCRCACCATACC			II			AGTAGAGGGTTAGTAATAATAAAAACCATCAGTCCTATTTATGGTGTGCCCGCACCATGC[CG]GGCATTCTGCTAAAGCATCATCCCCAGTTACCTCAATTATCTTCGCAGCAACCCCAAAAG	37	14	95979816	GTAATAATAAAAACCATCAGTCCTATTTATGGTGTGCCCGCACCATGCCG	14	95049569	R								chr14:95982498-95983533	N_Shelf
cg22908922	18	3.71202e-18	-0.00757272	0.000871701	1.34657e-14	-0.00758508	0.000984905	3.12103e-10	40.9413	0.0769378	13.5067	19.6547	0.29227	2.24329e-06	cg22908922	42737379	ACRAAAACTATACACACACAATACAAAAAAACACCTATTACCCCTAAAAC			II			GGTGCCGGGCTGTCCCTGAGGGCCACCCTGCTGGCCTGGCCATTCTCGTCCTGCCCCCGG[CG]CTCCAGGGGCAACAGGTGCTCCTCTGCACTGTGTGTGCACAGTCTCCGCCTGTAAGACAG	37	14	105855008	CGGAGACTGTGCACACACAGTGCAGAGGAGCACCTGTTGCCCCTGGAGCG	14	104926053	F					PACS2;PACS2	NM_015197;NM_001100913	Body;Body	chr14:105851751-105851987	S_Shelf							TRUE
cg07814318	21	1.06109e-35	-0.016902	0.00135519	1.06109e-35	-0.016902	0.00135519	1.27613e-19	84.3853	0	0	17.4632	0.622722	0	cg07814318	19793449	AAAACATTAAAAACRTTTAAAACAATACCAACAAAACCACTATCACTCCC			II			TTGCATGTGTGAGAACATTGAGAACGTTTAAAACAGTACCAGCAAAACCACTGTCACTCC[CG]CACGCCTGGTGGCTGGCTCTCTTGGCCATCTTCAGTTCTGGTTTTACAGAGATTGGAAAG	37	15	31624584	CGGGAGTGACAGTGGTTTTGCTGGTACTGTTTTAAACGTTCTCAATGTTC	15	29411876	R					KLF13	NM_015995	Body	chr15:31617763-31620908	S_Shelf
cg03690187	21	3.7137e-16	0.00317194	0.000389312	3.7137e-16	0.00317194	0.000389312	3.91244e-09	36.012	0.159296	0	17.7108	0.606456	0	cg03690187	21773366	AAAAATAAAAATAATTCACTAAAAAAACTATAACTATCCCTTCCTCRAAC			II			CATTCCGGGAAGGGGGTGGAAATGATTCACTGGGGGAACTGTGACTGTCCCTTCCTCGGG[CG]GGGATGCGCCTGCGAGGTCCCAGCGGCCTTCCCTGGGCGGCTGCGCCCTCCCTCGCGCCC	37	15	41233838	CGCCCGAGGAAGGGACAGTCACAGTTCCCCCAGTGAATCATTTCCACCCC	15	39021130	R								chr15:41233833-41234391	Island			TRUE	15:39021126-39022224	15:41233837-41234466	Promoter_Associated
cg25790365	21	3.24552e-13	-0.00675458	0.000927344	1.85606e-07	-0.00717636	0.00137657	1.7486e-08	28.7812	4.40516	42.8942	35.0227	0.0199838	1.43374e-05	cg25790365	37715486	CCAAACCAACCATTTCTAAAACTATTTCTCCATAAAACCTTAAAAAATTC			II			CTCTGTCAACCAAAAGAGAAAATAATGTGGGGTTTTGGATTCATGCTGCCCTCAATGAGG[CG]AATTCTCCAAGGCTCTATGGAGAAACAGCCCTAGAAATGGTTGGCTTGGATTTGGTTCTC	37	15	50549957	CAAGCCAACCATTTCTAGGGCTGTTTCTCCATAGAGCCTTGGAGAATTCG	15	48337249	F					HDC	NM_002112	Body					TRUE
cg06192883	21	1.07301e-31	-0.0141745	0.00120999	7.09617e-28	-0.0140988	0.00128827	1.37515e-17	74.4472	0.58764	7.52664	21.6279	0.361041	2.58548e-06	cg06192883	37782356	CCTCAAAACACAATATAAAAAACCATAAAAACAATCCTACCCCTCCCTAC			II			GCACTAAAAAGCCTCAGGACACAGTGTAGGAAGCCATGGAAACAGTCCTGCCCCTCCCTG[CG]CTCTACCCACACCCCCTGCTGACCAATATCACAGTAACACAGAGCTGGCTTTGACGTGCC	37	15	52554171	CGCAGGGAGGGGCAGGACTGTTTCCATGGCTTCCTACACTGTGTCCTGAG	15	50341463	R					MYO5C	NM_018728	Body				DMR	TRUE		15:52553544-52554979	Unclassified	TRUE
cg24590708	21	3.75698e-16	-0.0140023	0.00171888	3.75698e-16	-0.0140023	0.00171888	4.26424e-09	35.9996	0	0	12.3438	0.903734	0	cg24590708	70662377	TTAAACACRTTAAATTTAAACAAAACCATCTAACTTTTTAAAAAACTACC			II			CCTTCTGAGTCAAAAACAATTCAGCTGCAGGTGCTGCTATGGGAAAAAAATGCAAAGGGG[CG]GCAGCTTTTCAAAAAGTCAGATGGCTTTGTCCAAATTTAACGTGTCCAACATTTCAAGTT	37	15	52554357	TGGACACGTTAAATTTGGACAAAGCCATCTGACTTTTTGAAAAGCTGCCG	15	50341649	F	rs7169177				MYO5C	NM_018728	Body				DMR	TRUE		15:52553544-52554979	Unclassified	TRUE
cg03036214	21	3.00724e-14	0.00966882	0.00127255	3.00724e-14	0.00966882	0.00127255	4.69044e-08	31.3179	0	0	10.5929	0.956105	0	cg03036214	47725383	ACCCTATACTATATCTCTTCCTAACCCTAAAATTCTACATAAAACCTCAC			II			TTATTCAGCTGGGGGCCAAACCGAATGCTTTAGGGGCAGCGGGGAGCAGAATGAAGCAAC[CG]TGAGGCCTCATGTAGAACCCCAGGGTCAGGAAGAGACACAGCACAGGGTAAGACTCCCTA	37	15	63640658	CCCTGTGCTGTGTCTCTTCCTGACCCTGGGGTTCTACATGAGGCCTCACG	15	61427711	F					CA12;CA12	NM_001218;NM_206925	Body;Body					TRUE				TRUE
cg21898299	21	5.1193e-14	0.00512321	0.000680478	1.65389e-12	0.00515437	0.000729984	6.31977e-08	30.7503	0.0054084	6.00311	21.2773	0.380976	6.65324e-07	cg21898299	25809399	TCCCTAATAACCATCTAAAACCATTCCAACAACCTATTTACACTAACTAC			II			GAAGGTGCTGACACCTGCACAAAGACAGCCCCTCCTGAGCTGCCAGGAGGAGGTGCTCCT[CG]CAGTCAGTGTAAATAGGCTGCTGGAATGGCCCCAGATGGCCACCAGGGAGGGCCACATGC	37	15	68924220	CGCAGTCAGTGTAAATAGGCTGCTGGAATGGCCCCAGATGGCCACCAGGG	15	66711274	F	rs35517352				CORO2B	NM_006091	Body
ch.15.67797584R	15	1.41393e-15	0.00600334	0.000751899	1.41393e-15	0.00600334	0.000751899	7.95459e-09	34.5828	0.000230729	0	12.8995	0.534451	0	ch.15.67797584R	56781464	AAAACACAAAACAAAACTTTTCCTTTACATTCCCAACTTAACTAACTAAT			II			GATGAAGCTTGTGAGGAAGGCATGTCAAAAGCCAAGAGAAGTTGAAAGCCAGGCCTCTCA[CA]CCAGTTAGCCAAGTTGGGAATGCAAAGGAAAAGTTCTGTTTTGTGTTTTGTTTTGTTTGA	36	15	70010530	CACCAGTTAGCCAAGTTGGGAATGCAAAGGAAAAGTTCTGTTTTGTGTTT	15	67797584	F
cg07728579	21	2.86548e-14	-0.00825374	0.00108541	9.65694e-07	-0.00889033	0.00181491	3.80044e-09	31.3695	4.85979	56.4321	45.9053	0.000830486	3.3312e-05	cg07728579	25650454	TAAATTACCACTTCTTACTACTCAAATATCACCAAAAAAAATCACATACC			II			CCTGCTGTGGCTGAGTTGCCACTTCTTACTACTCAAGTGTCACCAGGAGAGGTCACATGC[CG]TGCTCTGAGTTACTTTCTGTGCTGTGAGGGGTTTTAGACTTGTGGCTCTACCATGGGTCT	37	15	83475013	CGGCATGTGACCTCTCCTGGTGACACTTGAGTAGTAAGAAGTGGCAACTC	15	81272067	R					FSD2	NM_001007122	TSS1500	chr15:83478366-83479273	N_Shelf					15:83474848-83475417	Unclassified_Cell_type_specific
cg19380303	17	1.27974e-13	-0.00763088	0.00103005	1.27974e-13	-0.00763088	0.00103005	1.01634e-07	29.7732	0	0	12.0205	0.742568	0	cg19380303	18782476	AACTCAACAATATAAACACTATAAACCACAACAAAAATAACTCCTCATCA	60774452	AACTCGACGATATAAACGCTATAAACCACAACAAAAATAACTCCTCGTCG	I	C	Grn	CGAGGGAGAGTGGTCTCTAAGCTTTCCCCAAAGAAAGGGAACAGGTCTGACTTCAGAGCG[CG]ACGAGGAGTTACCCCTGCTGTGGCCTACAGCGTTCACACCGCCGAGCTTCTGTTTCAGTT	37	15	90172193	AGCTCGGCGGTGTGAACGCTGTAGGCCACAGCAGGGGTAACTCCTCGTCG	15	87973197	F					KIF7	NM_198525	Body	chr15:90171665-90171904	S_Shore				15:87973137-87973230
cg24002003	21	1.71683e-31	0.0122267	0.00104728	3.29377e-15	0.0131707	0.00167158	1.51931e-18	73.9409	5.49515	53.7029	43.1993	0.0019239	2.76592e-05	cg24002003	50709480	ATTCAAAAACCAAAACTCTCCTCCTACTACTTTTAACCRTTTCTACTAAC			II			AAAGGGACTGAATGGACCCTGGAACGCTGCCACAGGAAAAACAACCACCACAACTTTGCT[CG]CCAGCAGAAACGGCCAAAAGCAGCAGGAGGAGAGTCTTGGCCTCTGAATCATAGTGGTGT	37	15	101668143	CGCCAGCAGAAACGGCCAAAAGCAGCAGGAGGAGAGTCTTGGCCTCTGAA	15	99485666	F												TRUE		15:101667410-101668295	Promoter_Associated	TRUE
cg03819286	20	1.80434e-20	-0.00917525	0.000989425	8.26851e-12	-0.00954375	0.00139655	5.81658e-12	46.6514	2.64162	39.5702	31.4414	0.0360883	1.33446e-05	cg03819286	25623363	AATAACRCTACRAACAAAATTACAAAAATCRCTTTCAAAATAAAAACCTC			II			AAAGCGATCTATTTGCAGAGCTGTGTGTGACTCAAAAGCCAGGGAACACCTTGCACACTG[CG]AGGTTTTCATTCTGAAAGCGATTCTTGCAATCTTGCCCGCAGCGCCATTTCATGCGGCTC	37	16	4673974	ATGGCGCTGCGGGCAAGATTGCAAGAATCGCTTTCAGAATGAAAACCTCG	16	4613975	F					MGRN1;MGRN1;MGRN1;MGRN1	NM_001142291;NM_001142290;NM_001142289;NM_015246	TSS1500;TSS1500;TSS1500;TSS1500	chr16:4674706-4675453	N_Shore					16:4673732-4675770	Promoter_Associated
cg01210113	21	1.32801e-18	0.00486871	0.000553053	2.20465e-10	0.00469371	0.00073959	2.061e-10	42.0425	0	34.8733	30.7094	0.0591457	3.56422e-06	cg01210113	39603424	CTATTCTACTAAAAAACTAAACACCAAACTCACAAAAAACCAAACAATAC			II			CACCTTGTGGGCTGTTCTGCTGGAGGGCTGGGCACCAGGCTCACAGGAAGCCAGGCAGTG[CG]AAACCCTGAGGGGCTCAGAGTGCTCGGTAGGATGGGACCAGGCTCTGACCCCAGACCTGC	37	16	11352835	CGCACTGCCTGGCTTCCTGTGAGCCTGGTGCCCAGCCCTCCAGCAGAACA	16	11260336	R								chr16:11348541-11350803	S_Shelf					16:11352455-11353043	Unclassified_Cell_type_specific
cg14237301	20	3.97705e-20	-0.0106029	0.00115391	3.97705e-20	-0.0106029	0.00115391	3.34153e-11	45.8036	0	0	17.6583	0.545362	0	cg14237301	45804428	CRACACCTTTATCTCCTACCTCCTAAAAAATACAATCCCCACTATAAAAC			II			TAGGATTCCCTCGGCACCTTTGTCTCCTACCTCCTGGGAGATGCAGTCCCCACTGTAGAG[CG]GGAGGCGCAGGCGGCTGAGGAACTGGGGGTGGTGGCGGTGGGAAAGACAGGGAAGATTGT	37	16	28506477	GGCACCTTTGTCTCCTACCTCCTGGGAGATGCAGTCCCCACTGTAGAGCG	16	28413978	R		rs28593349			APOB48R	NM_018690	Body	chr16:28509237-28509509	N_Shelf					16:28505193-28506590	Promoter_Associated
cg00607627	21	4.36236e-28	0.00949992	0.000864568	9.1238e-14	0.0106955	0.00143506	1.12641e-17	65.4991	9.93438	57.781	47.3721	0.000520707	2.21709e-05	cg00607627	25773352	TAAATCATTCCTCAAAACTCTAAATAAATCTCTACCCTTCTAAACTAAAC			II			CCTGAAGACTGTGGGTCATTCCTCAGGGCTCTGGGTGAGTCTCTGCCCTTCTGGGCTGGG[CG]ACTGAGATGGGGGACTGCTCTTCTCCGAGTGAGCTGGCTGAGTGTGACCGTGAGTCACGC	37	16	28995994	CGCCCAGCCCAGAAGGGCAGAGACTCACCCAGAGCCCTGAGGAATGACCC	16	28903495	R					LAT;LAT;LAT;LAT	NM_001014989;NM_001014987;NM_014387;NM_001014988	TSS200;TSS1500;TSS1500;TSS1500							16:28995820-28997267	Unclassified_Cell_type_specific
cg06038367	21	5.60084e-15	-0.00795744	0.00101854	5.60084e-15	-0.00795744	0.00101854	1.81493e-08	33.1122	0	0	15.7692	0.730835	0	cg06038367	50745484	AAAAAACTCATAACTTCTAACACTATAAAAAACRTACAAATTATAACAAC			II			TGGATGAGGGCAGGAGGCTCATGGCTTCTGACACTGTGGGGAACGTGCAGGTTGTGACAA[CG]TGATCATGGTGTGGGACGTGGGCACTGGGGCGGCCATGCTGACACTGGGCCCAGAGGTGC	37	16	30198370	GGAGGCTCATGGCTTCTGACACTGTGGGGAACGTGCAGGTTGTGACAACG	16	30105871	R					CORO1A	NM_007074	Body	chr16:30194747-30195357	S_Shelf		CDMR			16:30198141-30199180	Promoter_Associated
cg04716530	20	9.7787e-17	0.0062468	0.000751952	5.48775e-16	0.00635746	0.000784854	1.89574e-09	37.4393	0.307514	3.48572	19.6862	0.413678	4.40863e-07	cg04716530	32649445	AAAAAACTACCTCATACCACCAACTAACCCAAACAAAAATCAAAAAAACA	27671323	AAAAAACTACCTCGTACCACCGACTAACCCAAACGAAAATCGAAAAAACG	I	A	Red	GCTGTGCCCCACAAGTCCTCCTCCTGATGCCCGCCCTGGGGCAGCCCCCGAGGCGGTGGC[CG]CCTCCCCGACCCTCGCCTGGGCTAGTCGGTGGCACGAGGCAGCTCTCCAGGGGTTCCCGT	37	16	30485684	GGAGAGCTGCCTCGTGCCACCGACTAGCCCAGGCGAGGGTCGGGGAGGCG	16	30393185	F					ITGAL;ITGAL	NM_002209;NM_001114380	Body;Body	chr16:30485382-30485721	Island				16:30392948-30393312	16:30485637-30485711	Promoter_Associated
cg06235438	21	1.36839e-15	0.0068242	0.000854277	2.78804e-13	0.0068523	0.000938124	8.52779e-09	34.6178	0	8.80338	21.9306	0.344286	1.57098e-06	cg06235438	69742363	TCAATCCTTAATTCAAAAACCATTCATAACTTACCTACTATATACTAAAC			II			TGCGAGCGCCTGGAAGCCAGGAGTCTGTTCTCTCTTCCTAACCCTTCTTAGATACGCCAC[CG]CCCAGCACACAGTAGGTAAGCCATGAATGGCTTTTGAATCAAGGATTGAATGAATGTACT	37	16	30485966	CGCCCAGCACACAGTAGGTAAGCCATGAATGGCTTTTGAATCAAGGATTG	16	30393467	F					ITGAL;ITGAL	NM_002209;NM_001114380	Body;Body	chr16:30485382-30485721	S_Shore
cg07175797	21	3.55935e-15	-0.00669108	0.00085025	7.23288e-07	-0.007208	0.00145469	1.2757e-10	33.5964	9.40321	56.7411	46.2333	0.000748667	2.08978e-05	cg07175797	10801427	CCRCATAAATCCTATCTAAACTCCAAAACCACCAAAAACAAAAATATCAC			II			TCGTGAGGTGAGAGTAAGTAAGGGACCCCCTGGGACTGCAGTCTCCTCAGGAAGAGGGGA[CG]TGATACCTCTGCTCTTGGTGGCTTTGGAGTTCAGACAGGACCCATGCGGTGTGGGTGAGG	37	16	50317656	CGCATGGGTCCTGTCTGAACTCCAAAGCCACCAAGAGCAGAGGTATCACG	16	48875157	F	rs78467711											TRUE
cg02879453	21	2.14553e-18	-0.0110806	0.00126644	7.00475e-09	-0.0113411	0.00195847	2.04562e-11	41.5286	5.12364	49.3457	39.4833	0.00580255	3.40068e-05	cg02879453	19777440	CCCTCCCCTAACTTAAACCATTAAATCAAATTCCTATCTACTTCRTCTCC			II			CCTGATGCTAGCCCTCCCCTGACTTGGACCATTAGGTCAAGTTCCTGTCTGCTTCGTCTC[CG]CAGAGCTGAGGAACTGCGTGTGGAGTCAGCCCAGTCTGGATGCACAGGAGGATGCTGGCG	37	16	50321818	CCTCCCCTGACTTGGACCATTAGGTCAAGTTCCTGTCTGCTTCGTCTCCG	16	48879319	R					ADCY7	NM_001114	TSS200
cg06897661	21	3.80349e-17	-0.00931445	0.00110639	7.43966e-07	-0.00975454	0.00197081	3.20637e-11	38.4498	7.30542	61.5723	52.0458	0.00011212	4.31412e-05	cg06897661	36609305	CTCATTAAAAAAATAACACCCCTTAACTAACATCCTCCACCCTTAACACA	66709387	CTCGTTAAAAAAATAACGCCCCTTAACTAACATCCTCCACCCTTAACACG	I	C	Grn	TGTTGGCAGACAGATGCCCTCCAGGCCCTGGGGCCTCCTTAACGGCCCCTTAACGACACG[CG]TGCCAAGGGTGGAGGATGCCAGCCAAGGGGCGCTACTTCCTCAACGAGGGCGAGGAGGGC	37	16	50322074	CTCGTTGAGGAAGTAGCGCCCCTTGGCTGGCATCCTCCACCCTTGGCACG	16	48879575	F					ADCY7;ADCY7	NM_001114;NM_001114	5'UTR;1stExon
cg23580000	21	2.22612e-18	-0.0104439	0.00119424	5.30032e-09	-0.0111851	0.00191609	3.22504e-11	41.4891	4.2546	51.9596	41.6316	0.00308791	3.3904e-05	cg23580000	17640408	AAAAACRTAAACAACAACRACCCATACTAACTAATAAACTAATACTTCTC			II			AGCCAAGGGGCGCTACTTCCTCAACGAGGGCGAGGAGGGCCCTGACCAAGATGCGCTCTA[CG]AGAAGTACCAGCTCACCAGCCAGCATGGGCCGCTGCTGCTCACGCTCCTGCTGGTGGCCG	37	16	50322156	CGAGAAGTACCAGCTCACCAGCCAGCATGGGCCGCTGCTGCTCACGCTCC	16	48879657	F	rs61731918			TRUE	ADCY7	NM_001114	1stExon
cg01243823	20	5.56185e-12	0.0111067	0.00161189	1.56606e-06	0.0133979	0.00278971	2.06828e-08	25.7566	7.20691	56.4095	43.5874	0.00107671	7.24442e-05	cg01243823	26666376	ACCAAAACTTAAAACTCCTAAAAAATCACTTACCCTCAAATTCCCAAAAC			II			TCAGGGACCCTGCCAGGGCTTGAAGCTCCTGGAGGGTCACTTGCCCTCAAATTCCCAGAA[CG]CACAGCAGGTCACTGATGATAGCAGTGGCAGCAGTCTGTGCACGGTGGTTTCGAGGGCGT	37	16	50732212	CCAGGGCTTGAAGCTCCTGGAGGGTCACTTGCCCTCAAATTCCCAGAACG	16	49289713	R					NOD2	NM_022162	Body				DMR
cg03478448	21	3.74215e-16	-0.00615776	0.000755866	9.97771e-10	-0.00612665	0.00100276	1.30784e-09	36.0039	2.35271	30.41	28.7398	0.0930112	5.52383e-06	cg03478448	65689470	ACTCTATAAAATCAACAACTATCATCACCACTTAATACTAACCAACACRC			II			GGAGGGAAGATGTCAAGACCTCGGTTCGAATTCCAGCTTTGCCGCCGCTGGCTTAGCTGT[CG]CGTGCTGGTCAGTACTAAGTGGTGATGACAGCTGCTGACCTTACAGAGCACTCACTGTGT	37	16	56945735	CGCGTGCTGGTCAGTACTAAGTGGTGATGACAGCTGCTGACCTTACAGAG	16	55503236	F	rs955512				SLC12A3;SLC12A3;SLC12A3	NM_000339;NM_001126108;NM_001126107	Body;Body;Body					TRUE		16:56945733-56946209	Unclassified_Cell_type_specific
cg08159663	21	9.8293e-21	0.0100101	0.00107199	1.6892e-10	0.0105484	0.00165149	2.51366e-12	47.303	3.53391	46.4237	37.33	0.01068	2.20668e-05	cg08159663	37769441	CAAAATCTATATCCTTCCCACTCTAAATAAAACTTAAACCAAAAATATCC			II			AGGAATCACTGCAAAGTCTGTGTCCTTCCCACTCTGAGTAGGACTTGAACCAGGGATGTC[CG]ATGCTGATGCTTGTGTCCTGACCACTACCTTGCAGCGTCCTCACCCACACCCACCCCAGG	37	16	57022486	CGGACATCCCTGGTTCAAGTCCTACTCAGAGTGGGAAGGACACAGACTTT	16	55579987	R					NLRC5	NM_032206	TSS1500	chr16:57023190-57023768	N_Shore			TRUE
cg09018739	21	1.75066e-15	-0.00807144	0.00101428	2.50159e-08	-0.00844877	0.00151597	4.19503e-09	34.3545	1.67773	42.7958	34.9625	0.0203051	1.70911e-05	cg09018739	45687382	ATACCRTAATACAAACTTCCAAACTACCCATATCCATCATCATCRTAAAC			II			GGAGACACGGCATGCCGTGGTGCAGGCTTCCAAGCTGCCCATGTCCATCATCATCGTGGG[CG]TGGGCAATGCGGACTTCGCTGCCATGGAGTTCCTGGATGGGGACAGCCGCATGCTGCGCT	37	16	57180107	CGCCCACGATGATGATGGACATGGGCAGCTTGGAAGCCTGCACCACGGCA	16	55737608	R					CPNE2	NM_152727	Body						16:55737602-55737696
cg03014634	21	7.64137e-12	-0.00635234	0.000928011	3.12716e-07	-0.00705857	0.00137981	2.21521e-08	25.4188	7.35556	43.4767	35.3836	0.0181536	1.4711e-05	cg03014634	10649453	ACAAAACACACAAATAACCACCAAACCRATAAAATCCACAAACCTAACAC			II			AGCCGCTTGGGCGAGAAGGAGCCCTTCTTCCCCTTCCTCACCGTGTACCCGCCTGCCCCT[CG]TGCCAGGCCTGTGGACTCCACCGGCCTGGTGGCTACCTGTGTGCTCTGCTACCATGACCT	37	16	85205030	CAGAGCACACAGGTAGCCACCAGGCCGGTGGAGTCCACAGGCCTGGCACG	16	83762531	F								chr16:85204598-85205031	Island				16:83759650-83762911
cg03699074	21	1.84776e-20	0.0103526	0.00111669	3.0693e-11	0.0112637	0.00169552	2.26944e-12	46.6259	4.41512	47.7712	38.293	0.00815313	2.49009e-05	cg03699074	23641470	CRTCCCRTTCACACTAATCRTTCCATTTCCTCTTATATCTAAATAAAAAC			II			ACTCTGCCCAAGGAGCAGCTGCCATCTGAGAGGGGGGGCATTCCCTGCAGGGAGGACACC[CG]CTCCCACTCAGACACAAGAGGAAATGGAACGATCAGTGTGAACGGGACGTTTCAGAAGCT	37	16	88849875	GTCCCGTTCACACTGATCGTTCCATTTCCTCTTGTGTCTGAGTGGGAGCG	16	87377376	F					FAM38A	NM_001142864	Body	chr16:88850204-88850537	N_Shore		RDMR			16:88849291-88850949	Promoter_Associated
cg09664445	21	5.26741e-15	-0.00665664	0.000851194	4.98238e-08	-0.00780355	0.00143134	5.67049e-11	33.1777	11.4398	55.0841	44.5277	0.00127825	1.9616e-05	cg09664445	42734488	ACAAATCCTCTAAAAAACCTAAATTTCTTTTCTAATTCCTCCTCTCTACC			II			TGCTAGTGAAGAGACAAAGCACACCCTTGCCCCGGCCTGGAGGCGCCGGGAGCTCAAAGG[CG]GCAGAGAGGAGGAACTAGAAAAGAAACTTAGGCCTCCCAGAGGACCTGTGTGCTGCCCAA	37	17	2612406	CGGCAGAGAGGAGGAACTAGAAAAGAAACTTAGGCCTCCCAGAGGACCTG	17	2559156	F					KIAA0664	NM_015229	5'UTR	chr17:2614320-2615630	N_Shore					17:2612254-2612603	Promoter_Associated_Cell_type_specific	TRUE
cg20871826	21	8.76095e-15	-0.00615956	0.000794161	1.24319e-11	-0.00637484	0.000940921	1.05134e-08	32.6344	1.56611	19.1094	24.7247	0.212165	3.26876e-06	cg20871826	25637373	TAATAAATCAACAAACAAAACTAAAACCCAATCCTAACTCCTCAATAACC			II			CTCGTTCCCCATCCCCTTGCTTTGACAGATGTCAGCGAGGCAGGGCTGGCTGGAGTCCAC[CG]GCCACTGAGGAGCCAGGACTGGGTTCCAGTCCTGCCTGCTGACCCACCAGGGGCCCTAGA	37	17	3790402	CGGCCACTGAGGAGCCAGGACTGGGTTCCAGTCCTGCCTGCTGACCCACC	17	3737151	F	rs62071690				CAMKK1;CAMKK1;CAMKK1	NM_172207;NM_172206;NM_032294	5'UTR;5'UTR;5'UTR	chr17:3791944-3792153	N_Shore			TRUE		17:3790032-3790775	Unclassified_Cell_type_specific
cg01798813	17	3.90233e-14	-0.00438244	0.000579366	2.18573e-10	-0.00500562	0.000788574	9.19524e-09	31.0399	3.2542	33.4195	24.0311	0.0888283	3.09479e-06	cg01798813	67676440	CTCATTTATCAAAAAACAAAAACAATAAAAAATCAACCTCAAACCACACA	36709436	CTCATTTATCGAAAAACAAAAACGATAAAAAATCAACCTCGAACCACGCG	I	A	Red	CGCGCTGAGCGCCTCTGTGCTGCAGCCGTGGCTGGGGGCCGGGGCTCTCCACCCGCCTCC[CG]CGTGGTTCGAGGCTGACTTCCCACCGCTTCTGCCTCTCGATAAATGAGGCTCAGCTGGTG	37	17	3906674	CTCATTTATCGAGAGGCAGAAGCGGTGGGAAGTCAGCCTCGAACCACGCG	17	3853423	F								chr17:3907378-3907703	N_Shore				17:3853309-3853642
cg04267691	21	1.31043e-14	0.00780414	0.00101289	3.75314e-10	0.0083849	0.00133859	1.07129e-08	32.2045	1.95852	31.5445	29.2161	0.0835911	1.04208e-05	cg04267691	20614476	AAACCTATACAAAAAACTTCCTTAATTCRCCTTCAACCCRAAAACTAAAC			II			TAAGTCACCATATTCTGGGCCAGGGCAAGCAGGGGTCTCCCTGACCCCACGCTGTTCCCA[CG]CCCAGCTCTCGGGCTGAAGGCGAATTAAGGAAGCCTCCTGCACAGGCTCTGAGAGAACTG	37	17	9862752	CGCCCAGCTCTCGGGCTGAAGGCGAATTAAGGAAGCCTCCTGCACAGGCT	17	9803477	F	rs7217708				GAS7;GAS7;GAS7;GAS7;GAS7	NM_201432;NM_001130831;NM_201433;NM_003644;NM_003644	Body;Body;Body;5'UTR;1stExon							17:9861655-9863404	Unclassified_Cell_type_specific	TRUE
cg13876325	21	4.97508e-16	-0.00776485	0.000957193	4.97508e-16	-0.00776485	0.000957193	4.95729e-09	35.6994	0	0	11.5658	0.93021	0	cg13876325	34736404	TCTATTATATTCTTAACTTCCAAAATAATAATCTCTCCTCAAAACCAAAC			II			AGTTGGCTTCTTCTGTTGTGTTCTTAGCTTCCAAAATAGTAGTCTCTCCTCAGAGCCAGA[CG]CGCAATGCCATCATGTTAATGAGGTGCCTCATGTGCTTCAATAGCCACTGACTGATGGTA	37	17	16190098	CTGTTGTGTTCTTAGCTTCCAAAATAGTAGTCTCTCCTCAGAGCCAGACG	17	16130823	R					PIGL	NM_004278	Body					TRUE				TRUE
cg11024682	21	1.99908e-42	-0.0142437	0.00104344	4.84547e-32	-0.0143412	0.00121724	2.62631e-23	101.089	0.259763	17.1449	24.1385	0.236394	4.93964e-06	cg11024682	61760305	TCAAACCTCTCTCTAAAAACAAATACAAACRCCCTTTAATAACTCTAACC			II			CAGTTCTACCTTCAAACCTCTCTCTGAAGGCAGATGCAGGCGCCCTTTAATGACTCTGGC[CG]ATGTATTCTGTGAGGCCATGAGGGAAATCCTGGGCAGGCCTCATGGCATGCGCTTGTAGG	37	17	17730094	CGGCCAGAGTCATTAAAGGGCGCCTGCATCTGCCTTCAGAGAGAGGTTTG	17	17670819	R		rs2350978			SREBF1;SREBF1	NM_004176;NM_001005291	Body;Body	chr17:17726855-17727282	S_Shelf					17:17729735-17730144	Unclassified_Cell_type_specific
cg16611584	21	2.67229e-16	-0.017959	0.00219353	2.77943e-09	-0.0212396	0.00357321	8.85179e-11	36.364	7.36486	50.2093	40.1681	0.00475649	0.000111077	cg16611584	12748344	ACCAAAAATAATTTACTTTATCCTTCCAAAACAAATAAATCAACCCCACC			II			TCTCACCCTGTTCCGCTGAAGCTGCTAGCACCACGCTGCCACTCAAAGCTGCCTGGCTCT[CG]GTGGGGCTGACTCACCTGCTTTGGAAGGACAAAGCAAACCACCTCTGGCACCTGCTTTAC	37	17	19809078	CGGTGGGGCTGACTCACCTGCTTTGGAAGGACAAAGCAAACCACCTCTGG	17	19749670	F	rs77852912	rs56403226			AKAP10	NM_007202	3'UTR
cg25649826	21	3.11544e-14	-0.00703882	0.000926962	7.2478e-12	-0.00741025	0.00108137	4.7238e-08	31.2802	0.0256261	16.1424	23.8499	0.249009	3.6543e-06	cg25649826	30668436	TCATTTTAATCCTTAAAAACTAAATTTACTTCCTACCTAAACTTCCATCC			II			CATTAGGCGGGTCATTTTAATCCTTGAAAACTGAGTTTACTTCCTACCTAAGCTTCCATC[CG]CTTAATACCAAGGTGATCAAGTCTGTGTGCTAAATACAGGAAAAGCCTTAATAGGAGACC	37	17	20938740	CGGATGGAAGCTTAGGTAGGAAGTAAACTCAGTTTTCAAGGATTAAAATG	17	20879332	R					USP22	NM_015276	Body					TRUE
cg13274938	18	4.50191e-21	-0.00877941	0.000931976	1.0007e-13	-0.00865828	0.00116362	8.79275e-12	48.141	0	26.1082	23.0066	0.149036	5.76945e-06	cg13274938	45622359	AAAATAAAAACTATAACTTTTACATTCTATTCCTTCAATATCTAAAAATC			II			CCCCAAATCTGCCCGCTGTAGCCCACGGGAGTTTGCAGAACTCAGCGGGCACCCTCCCCC[CG]ATCTCCAGACACTGAAGGAACAGAATGTAAAAGCCACAGTTCTTATTCTTAATTTGTTTC	37	17	38493822	GAATAAGAACTGTGGCTTTTACATTCTGTTCCTTCAGTGTCTGGAGATCG	17	35747348	F			TRUE		RARA;RARA;RARA	NM_001145301;NM_000964;NM_001145302	Body;Body;Body	chr17:38497527-38498963	N_Shelf
cg05484949	17	1.17799e-12	0.00485592	0.00068317	2.79368e-05	0.00468486	0.00111819	1.23425e-08	27.4081	6.29918	56.6976	36.9494	0.00213172	1.06974e-05	cg05484949	74646447	AAAACAATACCAATATACATATATATCCCCAAAAAAAACCTACCAAAACA	32655314	AAAACAATACCAATATACGTATATATCCCCGAAAAAAACCTACCGAAACG	I	C	Grn	TTGTTTTCCCATCTGTAACCTCATTAGGATGTCCACACCAGCGGGCTCCACACGCACATG[CG]CTCCGGCAGGTTCCCCTCGGGGACACACACGCACACTGGCATTGCCCCCTGGCCACACGC	37	17	38708465	CGCTCCGGCAGGTTCCCCTCGGGGACACACACGCACACTGGCATTGCCCC	17	35961991	F	rs34433626										RDMR		17:35961983-35962222			TRUE
cg11669285	21	3.98693e-14	0.0103868	0.00137366	1.42816e-13	0.0103798	0.00140387	4.53991e-08	31.017	0.356514	2.45004	20.5023	0.426927	1.03298e-06	cg11669285	28638476	RCCATTCTCTAAAAAACATATATATTAAACRAATAATAACTAAACAAACC			II			GGCCTCGCGCCGCCATTCTCTAAAAAACATGTGTGTTGAACGAATGGTGACTAAACAGAC[CG]CGGGAGCAGGGGACCAAACTTCGGGTCGGAGATGGGGTTGCGTAATAATTGCACTTGGGC	37	17	40558061	CCATTCTCTAAAAAACATGTGTGTTGAACGAATGGTGACTAAACAGACCG	17	37811587	R					PTRF	NM_012232	Body	chr17:40558005-40558274	Island				17:37811567-37811790	17:40558003-40558942	Unclassified
cg03078551	21	3.78199e-25	0.00697256	0.000673047	1.85268e-21	0.00706134	0.000742284	6.22211e-14	58.222	0	10.2301	22.2792	0.325555	1.13768e-06	cg03078551	57742461	AAACCCTAAAAACCTACRAACCAAAAAATTTCCCAACCAAAATATTTATC			II			CCATCTGCGGGCTGCCTGCTGGAAGTGCTTTAGCCTCTGGGCAGGAAGGCTGATGTTCTG[CG]ACAAACATCCTGGCTGGGAAATCCCCTGGCCCGTAGGTCCCTAGGGCCTGGGCAGCCTCC	37	17	41656298	GGCCCTAGGGACCTACGGGCCAGGGGATTTCCCAGCCAGGATGTTTGTCG	17	39011824	F	rs7216851											TRUE		17:41656191-41656597	Unclassified
cg15804598	21	3.83803e-16	-0.00657567	0.000807468	1.12461e-09	-0.00655374	0.00107604	2.38857e-09	35.9768	1.17854	32.2374	29.5148	0.0781062	6.81347e-06	cg15804598	27795304	ATACCAATCACTAAAACCTAAAATCTTAACRCCCTTTCCACTTCTCCTTC			II			CTGGAATGTCAGGGATGCTATTAAGGAAGCAATAAGAAGAAAGGGTCACTGGGTGTGTGG[CG]AAGGAGAAGTGGAAAGGGCGCCAAGATTTTAGGCCTCAGTGACTGGTATGGAGGGTTCTC	37	17	43224418	TACCAGTCACTGAGGCCTAAAATCTTGGCGCCCTTTCCACTTCTCCTTCG	17	40580201	F					HEXIM1	NM_006460	TSS1500	chr17:43224933-43227616	N_Shore
cg26677103	21	3.60728e-15	0.00215306	0.000273653	3.60728e-15	0.00215306	0.000273653	1.43374e-08	33.5821	0	0	17.005	0.652646	0	cg26677103	40640391	ATAAAAAAAACAATTTCTACCCCAAAATTAATAAAAAACAACCAATAAAC			II			AAAATAGTCTTGTGGGAGGGGCAGTTTCTGCCCCAGGATTAGTAAGAGACAGCCAGTGAG[CG]ACAGCAGGGAGCCTAGTCATTATCTACCCTCTCCACCTCTCTTTTCCTGCCCTCTGAAGC	37	17	45784088	CGCTCACTGGCTGTCTCTTACTAATCCTGGGGCAGAAACTGCCCCTCCCA	17	43139087	R					TBKBP1	NM_014726	Body	chr17:45786403-45786922	N_Shelf					17:45783667-45784393	Unclassified
cg01130991	21	2.1227e-21	-0.0113574	0.00119567	5.70744e-08	-0.0111927	0.00206212	5.23429e-14	48.9478	9.61935	60.1475	50.1851	0.000208356	4.70501e-05	cg01130991	36665345	AAACAAATTTCTATCTACAATAAAAAACCTTAATACAACATAACAATACC			II			AGGGGTAGAGGGAGGTGCACAGTCGGGTAGTATGTAGTGAGTGACTGGCAGATTCCAATA[CG]GTATTGTCATGTTGCATCAAGGTTCCTCATTGCAGACAGAAATCTGCCTCCACACATGAA	37	17	46510392	CGGTATTGTCATGTTGCATCAAGGTTCCTCATTGCAGACAGAAATCTGCC	17	43865391	F								chr17:46507344-46507778	S_Shelf					17:46510332-46510465	Unclassified_Cell_type_specific
cg02650017	21	6.02997e-42	0.00564672	0.000416117	5.49656e-18	0.0067963	0.000786376	5.25551e-26	99.8976	13.8713	62.2808	53.0235	8.06294e-05	6.47516e-06	cg02650017	67794324	TAAAAAACRACTACAAATATACRCCTCCACCTACAACAAATACTAAAATC			II			CCTTCCCCGCCCCCTCCGCCGTTGGCCCGGGTACCCCCCTGCAGGCGGCCAGACTCAGCA[CG]ACTTCAGCACCTGTTGCAGGTGGAGGCGCACATCTGCAGCCGTTTCCCAGGGCACCACGC	37	17	47301614	GGGAAACGGCTGCAGATGTGCGCCTCCACCTGCAACAGGTGCTGAAGTCG	17	44656613	F					PHOSPHO1;PHOSPHO1	NM_178500;NM_001143804	Body;Body	chr17:47301545-47302477	Island			TRUE	17:44655924-44657363	17:47300046-47302488	Unclassified
cg12212103	21	5.76966e-16	-0.00703151	0.000868722	4.57163e-14	-0.00709067	0.000939958	5.36723e-09	35.541	0	8.51856	21.8624	0.348026	1.542e-06	cg12212103	40660454	CTAACCTAATCTATTTCCTTTAAAACTAAATATATCACTTCTCAACTTTC			II			GATGTCAGTGTTGGAGGGGCCTTTAGTGGCCCTTGGCTGACCTCTTCACAGGGAGAATGA[CG]AAAGCTGAGAAGTGACATACCTAGTTTTAAAGGAAACAGACCAGGCTAGGGTTCATGAGG	37	17	48231729	TAGCCTGGTCTGTTTCCTTTAAAACTAGGTATGTCACTTCTCAGCTTTCG	17	45586728	F								chr17:48226223-48228625	S_Shelf			TRUE
cg09199486	21	9.99489e-15	-0.00509637	0.000658503	7.72508e-07	-0.00506633	0.00102512	5.28098e-09	32.4937	3.07954	46.1715	37.155	0.011211	8.35535e-06	cg09199486	26743376	CAAACCTTCTAAATATCCTTTCTCTCTACATACTCAACACCCTACTATCC			II			CTGAGCTCAGGCTGGGTTGGGCAAGGGAATGGGAAGAGAATGAGACATTTGAGCATGGCC[CG]GACAGTAGGGTGTTGAGCATGCAGAGAGAAAGGACATCTAGAAGGCCTGGAAGTGGGGAA	37	17	48259448	AGGCCTTCTAGATGTCCTTTCTCTCTGCATGCTCAACACCCTACTGTCCG	17	45614447	F
cg05778424	21	2.35186e-16	-0.00817029	0.000996058	2.35186e-16	-0.00817029	0.000996058	3.19851e-09	36.5006	0.072512	0	19.9438	0.46145	0	cg05778424	29628500	TTTTTCATCCCTCTTCAACTTCTATATCATCACAATAAAAAATTCTCACC			II			TCTGATTCCTCTGGCTTAAACCAAAATGCAAACATGAAAGGAGGCATGGCCATAGACCCC[CG]GTGAGAATTCTTTACTGTGATGACACAGAAGCTGAAGAGGGATGAAAAAGCAGTTTGACC	37	17	55169508	TTTTCATCCCTCTTCAGCTTCTGTGTCATCACAGTAAAGAATTCTCACCG	17	52524507	F					AKAP1	NM_003488	5'UTR					TRUE
cg21139312	17	8.60541e-15	-0.00493621	0.000636247	8.87605e-14	-0.00501331	0.000672329	1.57779e-08	32.6535	0.564295	5.84685	16.9936	0.386012	4.51048e-07	cg21139312	71738392	AAAACCACCCCAAACTCTATAATTTCCAAAACAAATACAAAAACAACACA	36705403	AAAACCGCCCCGAACTCTATAATTTCCAAAACAAATACGAAAACGACACG	I	T	Red	TTGGAGCTCGCCAAAGCCGCCCCGGGCTCTGTGGTTTCCAGAGCAGATGCGGAGGCGGCA[CG]TCCTCGTGCCCTTGCTCCAGCTGCGCACACGACCTCAGCCTCCTCTGCCCCGCTGGGCGC	37	17	55663225	CGTGCCGCCTCCGCATCTGCTCTGGAAACCACAGAGCCCGGGGCGGCTTT	17	53018224	R					MSI2;MSI2	NM_138962;NM_170721	Body;Body						17:53018213-53018286
cg02438611	20	9.531e-14	-0.00808197	0.00108523	9.531e-14	-0.00808197	0.00108523	9.24668e-08	30.0874	0	0	18.5267	0.487551	0	cg02438611	67788490	TAAAACAACRCCRTAAATAATTTCCRAAAACCAACTAACTAATAAACTAC			II			TAATCTGACACTGCTAAGGAGTGTCCACAGGGCCGTGCGTCTGCAAGAATCGGACTCATC[CG]CAGTCCACCAGCCAGCTGGTCCTCGGAAACCATCCACGGCGCTGTCCTACCTTCACTCTC	37	17	55828107	CGCAGTCCACCAGCCAGCTGGTCCTCGGAAACCATCCACGGCGCTGTCCT	17	53183106	F													17:53183004-53183148
cg00968616	21	2.29172e-20	0.0100684	0.00108874	2.29172e-20	0.0100684	0.00108874	2.32713e-11	46.3949	0	0	12.665	0.891292	0	cg00968616	16804482	AACCTTATAAATACTACCCACTAAAACCAAACAAATAACTAAAAAAAACC			II			CAACTCAAGAAAGCCTTGTAGATGCTGCCCACTGGGACCAAACAAGTGGCTGGGGAAGGC[CG]GGCAGCTTCCCCTCTCCCATGGTAAACGGGGGCTGGAAAAGGGACAGCTGTCTTGGCCAA	37	17	55942898	GCCTTGTAGATGCTGCCCACTGGGACCAAACAAGTGGCTGGGGAAGGCCG	17	53297897	R					CUEDC1	NM_017949	3'UTR	chr17:55939088-55939591	S_Shelf
cg24174557	21	9.34614e-19	0.0132113	0.00149404	2.27662e-08	0.0138248	0.00247332	1.448e-11	42.419	4.92283	56.2656	45.7306	0.000877524	6.28657e-05	cg24174557	15697353	TAACATAACCTCTTTCTACAACTTAAAAAAACCCCTTTCTCTTCTTATCC			II			GTTATACAGTCTAACATAACCTCTTTCTGCAGCTTGGGAAAACCCCTTTCTCTTCTTGTC[CG]TGGTAGTTTATATATCCTTCTCTTTTGACAGTTAACCTTTCTATATGTTTGTTATGGATA	37	17	57903544	CGGACAAGAAGAGAAAGGGGTTTTCCCAAGCTGCAGAAAGAGGTTATGTT	17	55258326	R					TMEM49	NM_030938	Body					TRUE
cg26846781	21	2.97736e-14	-0.00582696	0.000766776	2.97736e-14	-0.00582696	0.000766776	4.66122e-08	31.3286	0	0	11.457	0.9335	0	cg26846781	37603397	CCCAACTTTAATTCCTATTATTTCACCCTCTTACTTCCCATAAAACAACC			II			AGAGGCCCCATCCCAGCTTTGGTTCCTGTTATTTCACCCTCTTGCTTCCCATAAGGCAGC[CG]GGGGTCTCCACTCATCCCCCCGACAGGCTCCTGGCAGCCAAGACCACCAAGGTTTCTTTC	37	17	61620942	CCAGCTTTGGTTCCTGTTATTTCACCCTCTTGCTTCCCATAAGGCAGCCG	17	58974674	R					KCNH6;KCNH6	NM_030779;NM_173092	Body;Body					TRUE
cg08352115	21	1.38624e-22	-0.0102327	0.0010464	2.95921e-17	-0.0109404	0.00129501	7.70573e-13	51.8775	1.31986	24.1864	26.3805	0.15361	7.64389e-06	cg08352115	28709379	TAAAACACAAAAACCCRAAACCATCCCAAAATTCCAAAAAACTAAAAAAC			II			TTATTTCAGATTGTCAATAGTAGAAAGGGCAGAGCCTCTTCTGCCATCTGGAGGGTTGAG[CG]TCTCCCAGCTCCCTGGAACTTTGGGATGGTTTCGGGCCCCTGTGCCCCATGGCACGTGGA	37	17	66356057	GGGGCACAGGGGCCCGAAACCATCCCAAAGTTCCAGGGAGCTGGGAGACG	17	63867652	F					ARSG	NM_014960	Body					TRUE
cg21486834	20	3.08176e-23	-0.00764481	0.000769868	1.16942e-09	-0.00789168	0.00129704	2.91375e-14	53.4927	6.37514	56.5944	43.7731	0.00101507	1.62307e-05	cg21486834	43768395	AAAAATAACAAAAACATATCCTCTATATCCAACAACCACCTACAAAACCA	33647510	AAAAATAACGAAAACGTATCCTCTATATCCAACAACCGCCTACAAAACCG	I	A	Red	CCAGGGGCCTGGGTCTCTTTCTCGGGTGGCGGGATGGTGATGGAGAGGTTGGGTGGCTTC[CG]GCTCTGCAGGCGGCTGCTGGACACAGAGGACACGCTCCCGCCATTCTTGTCAGCAGAGGC	37	17	74477542	CGGCTCTGCAGGCGGCTGCTGGACACAGAGGACACGCTCCCGCCATTCTT	17	71989137	F	rs80133178				RHBDF2;RHBDF2	NM_001005498;NM_024599	Body;Body	chr17:74475239-74475452	S_Shelf
cg16293484	21	8.2467e-13	0.00524459	0.000732793	1.31146e-07	0.00601913	0.00114058	1.39417e-08	27.7878	5.85008	50.5222	40.4222	0.0044159	1.19479e-05	cg16293484	26787466	ACCTACAAAATCCTTCAAATCCCTACTAAATCCTAAAAAAACCCTACCTC			II			AGACTGTCTGGACGCAGAGAGCAGGCTCTGTGTGGGAGCGGGGAGGGCAAGCCCTGGTTG[CG]AGGCAGGGCTTCCCCAGGATTCAGCAGGGATCTGAAGGACTTTGCAGGCACCCAGGGAGA	37	17	75471401	CCTGCAAAGTCCTTCAGATCCCTGCTGAATCCTGGGGAAGCCCTGCCTCG	17	72982996	F	rs41282087				SEPT9;SEPT9;SEPT9;SEPT9;SEPT9;SEPT9;SEPT9;SEPT9	NM_001113492;NM_001113496;NM_001113495;NM_001113495;NM_001113493;NM_001113491;NM_006640;NM_001113494	Body;5'UTR;1stExon;5'UTR;Body;Body;Body;Body
cg18181703	20	1.1762e-20	0.0136472	0.00146447	8.15655e-17	0.0142925	0.001716	1.39318e-11	47.1104	0.439126	18.0384	23.1816	0.229439	9.86295e-06	cg18181703	10659499	TCCAAATAACCRTTAACRATCTTCCRACAAAAATACTAAAAAATAACCAC			II			TCTCATAGGAGTCCAGGTGGCCGTTGACGGTCTTCCGACAGAGATGCTGAAGAGTGGCCA[CG]TTGGAGGAGAGGGGCCGGCTCAACACCAGGGGGATCTTCTCGCCCCCGGAGTAGATGTAA	37	17	76354621	CGTGGCCACTCTTCAGCATCTCTGTCGGAAGACCGTCAACGGCCACCTGG	17	73866216	R					SOCS3	NM_003955	Body	chr17:76354818-76357038	N_Shore				17:73866128-73868633	17:76353631-76354680	Promoter_Associated
cg10508317	20	1.76342e-18	0.00649717	0.000740716	7.00835e-11	0.00697914	0.00107034	1.23763e-10	41.7387	1.4521	41.8966	32.7003	0.0260244	8.27925e-06	cg10508317	60690401	AAACTAAAAATCTTAAAACRCAAACTAATATCCAAAAAACRACTCATCCC			II			ACTCGCTCTTGGAGCTGAAGGTCTTGAGGCGCAGGCTGGTGTCCAGGGGGCGGCTCATCC[CG]GCGGCGGGAAACTTGCTGTGGGTGACCATGGCGCACGGAGCCAGCGTGGATCTGCGCGGC	37	17	76355146	AGCTGAAGGTCTTGAGGCGCAGGCTGGTGTCCAGGGGGCGGCTCATCCCG	17	73866741	R					SOCS3	NM_003955	Body	chr17:76354818-76357038	Island		DMR		17:73866128-73868633
cg06710464	21	3.45668e-14	-0.00754907	0.000995925	1.20233e-08	-0.00790403	0.00138682	1.02809e-08	31.1693	3.07579	37.3457	31.9212	0.0441451	1.30157e-05	cg06710464	43810394	CTCCATAAACACTTAAAACAAATAAATAATACACRAACTTAACCRTAAAC			II			CCCAGCGCCCCAGAGGAAGGGTGAGAGTCCTCTGGGAGCTGGCAGGCGCCAGTTCCTTGT[CG]CTCACGGTTAAGCCCGTGTATCACTTATTTGTCTCAAGTGCTTATGGAGCAGTCTTCCAA	37	17	79047695	CGCTCACGGTTAAGCCCGTGTATCACTTATTTGTCTCAAGTGCTTATGGA	17	76662290	F					BAIAP2;BAIAP2;BAIAP2;BAIAP2	NM_017450;NM_006340;NM_001144888;NM_017451	Body;Body;Body;Body	chr17:79045454-79045696	S_Shore				17:76662235-76662307
cg12194745	21	4.63458e-22	-0.0110952	0.00114904	4.63458e-22	-0.0110952	0.00114904	2.85689e-12	50.5814	0	0	15.133	0.768749	0	cg12194745	48804438	CCCAAAAAACAAACAAATTACTAACRTAAATAACCACTACCAAAAACCCC			II			CGTGGCTGCGTCCCAGGAGGCAGGCAAGTTGCTGGCGTGAGTGGCCACTGCCAGGAGCCC[CG]GTCATGGTCGCTCGGGGGCTGGAGGAGGGGGCGGCAGGTTCATGGCCGCCACCAGGGCTG	37	17	79423649	CGGGGCTCCTGGCAGTGGCCACTCACGCCAGCAACTTGCCTGCCTCCTGG	17	77038244	R					BAHCC1	NM_001080519	Body	chr17:79425847-79426169	N_Shelf			TRUE		17:79422995-79423679	Unclassified_Cell_type_specific	TRUE
cg19420720	20	4.86413e-15	-0.00765634	0.000977774	1.68807e-06	-0.00749905	0.00156636	1.60715e-09	33.2628	4.81342	52.7211	40.1871	0.00309217	2.2241e-05	cg19420720	40808417	ACCTCCACTACAACAACTTCAAAAACAACAAACAAACAACTAAAAACCCA	31610436	ACCTCCACTACGACAACTTCAAAAACGACAAACGAACAACTAAAAACCCG	I	T	Red	CACAGGGGCTCGGCCTCCACTACGGCAGCTTCAGAGGCGGCAGACGAGCAGCTGAGGGCC[CG]TGCTACAGACGGAGCAGGGCGGGCTTGGATTCGAGGTCTGCTACCGACAGGCTCGATGCT	37	17	79816504	CGGGCCCTCAGCTGCTCGTCTGCCGCCTCTGAAGCTGCCGTAGTGGAGGC	17	77409793	R					P4HB	NM_000918	Body	chr17:79818230-79819299	N_Shore				17:77409743-77409968
cg11969813	20	1.52338e-16	-0.0100132	0.00121303	2.04114e-08	-0.0110916	0.00197765	9.83989e-11	36.9651	6.6833	54.0052	41.309	0.0021948	3.61611e-05	cg11969813	63786301	CAAACAAAACAAAACAAACTTAAATTCAAAATCTACTACCAACAAACTCA	53762437	CAAACGAAACAAAACGAACTTAAATTCGAAATCTACTACCGACAAACTCG	I	A	Red	GGGCCCGTGCTACAGACGGAGCAGGGCGGGCTTGGATTCGAGGTCTGCTACCGACAGGCT[CG]ATGCTGTTACTCAGCTGCTCTAAGCCTCAGCCCTTTGTCTGGGAAAAGCCCGCCTCACAG	37	17	79816559	CGAGCCTGTCGGTAGCAGACCTCGAATCCAAGCCCGCCCTGCTCCGTCTG	17	77409848	R					P4HB	NM_000918	Body	chr17:79818230-79819299	N_Shore				17:77409743-77409968
cg01944226	21	7.39499e-20	-0.0075071	0.000822993	3.39824e-09	-0.00779793	0.0013192	1.85088e-12	45.1384	6.3096	51.2026	40.9858	0.00374087	1.56731e-05	cg01944226	20687464	TAAAAATCAAATAAATACTAACCTAACCCTACTAAAAAAAAATCTATTCC			II			CTGCACAGGCCTGGAAGTCAGGTGGGTGCTGGCCTGACCCTGCTGAAGGAGGGTCTATTC[CG]CCAGCGTGGTGTGGAGGCGGCTGGGCTCGACTCCCTCATGGAGGGAAGGAACTGAGGAGG	37	17	80188056	GGAAGTCAGGTGGGTGCTGGCCTGACCCTGCTGAAGGAGGGTCTATTCCG	17	77781345	R					SLC16A3;SLC16A3	NM_001042422;NM_004207	5'UTR;5'UTR	chr17:80186135-80189990	Island					17:80187867-80189487	Promoter_Associated
cg07573872	21	5.04124e-18	0.0111157	0.00128469	5.15491e-13	0.0117906	0.00163278	1.99852e-10	40.6135	1.49047	26.4604	27.1962	0.129833	1.31417e-05	cg07573872	29631335	AAAAAAACAAACACCACACAAATTCCTAAAAAACTAAATCACCATTCCCA	17639345	AAAAAAACAAACGCCACGCAAATTCCTAAAAAACTAAATCACCATTCCCG	I	A	Red	TTAACAAAACACAAAAAAACAGACGCCACGCAGGTTCCTGGAAGGCTGAGTCACCATTCC[CG]GTGGGGCTGGCGGGCATTGGGTTTCAGATGCCCTCGTGCCGGCCACAGCAGGCCGGTCAG	37	19	1126342	CGGGAATGGTGACTCAGCCTTCCAGGAACCTGCGTGGCGTCTGTTTTTTT	19	1077342	R		rs35025504			SBNO2;SBNO2	NM_001100122;NM_014963	Body;Body	chr19:1122475-1123287	S_Shelf				19:1077310-1077717			TRUE
cg18608055	21	6.08706e-20	0.0108545	0.00118722	5.07284e-11	0.0116188	0.00176878	7.66439e-12	45.3471	3.26447	45.1151	36.4399	0.0136474	2.53752e-05	cg18608055	31788477	CTAATAATAAAAAAATACTTACAACTTTCAAACTTCAAAAACRCAACCTC			II			AAAGTGAAAGTCTAATAATGAGGGAGTGCTTGCAGCTTTCAGGCTTCAAGAACGCAGCCT[CG]AGGCCCCGCCCTGCTCCCCGTCCGGTCCTTCCCAGCACAGGACACCCCACCAGGTGCATG	37	19	1130866	TAATAATGAGGGAGTGCTTGCAGCTTTCAGGCTTCAAGAACGCAGCCTCG	19	1081866	R		rs7251271			SBNO2;SBNO2	NM_001100122;NM_014963	Body;Body				DMR			19:1130697-1131291	Promoter_Associated
cg12170787	21	1.00235e-16	0.00754125	0.000908091	5.08759e-10	0.00827294	0.00133083	2.6123e-10	37.4129	4.15672	44.5586	36.0741	0.0150754	1.44496e-05	cg12170787	19635350	CCAAATACATAAACCCTCAAAACCTTCACTTCTAACAAATACCCTCAACA	16743362	CCAAATACATAAACCCTCGAAACCTTCACTTCTAACAAATACCCTCAACG	I	A	Red	CAGGACACCCCACCAGGTGCATGAGCCCTCGAAGCCTTCACTTCTAGCAGGTGCCCTCAG[CG]ATTAGGGACAGAGGGAGACGGGGTTCCCAGGGCTGGCCCTGTTCACATGTGGGAAGCTGA	37	19	1130965	CGCTGAGGGCACCTGCTAGAAGTGAAGGCTTCGAGGGCTCATGCACCTGG	19	1081965	R					SBNO2;SBNO2	NM_001100122;NM_014963	Body;Body				DMR			19:1130697-1131291	Promoter_Associated
cg24843003	21	4.88896e-14	-0.00745379	0.000989242	1.86406e-06	-0.0079637	0.00167037	1.30939e-09	30.7994	7.55478	55.8064	45.2554	0.00101877	2.73178e-05	cg24843003	16653486	TTCTTACCCAAAAAATCTAACTTAAAAAACAATAAACACTCCTAACAACC			II			ACCCGGACGCCACGGGCTGCGTGGAGGAGAACTGGAGTGCATGGACCCTGCTCTCCTCCC[CG]GCTGCCAGGAGTGTCCACTGCTTTCTAAGTCAGACTCCTTGGGCAAGAAGTGTTGCCACA	37	19	1409547	TCTTGCCCAAGGAGTCTGACTTAGAAAGCAGTGGACACTCCTGGCAGCCG	19	1360547	F					DAZAP1;DAZAP1	NM_018959;NM_170711	Body;Body	chr19:1407109-1408843	S_Shore			TRUE	19:1360547-1360748	19:1409484-1409716	Promoter_Associated
cg00994936	17	5.72682e-13	-0.00691175	0.000959055	3.24918e-07	-0.0078405	0.00153483	3.10258e-08	28.1762	3.7902	50.546	32.3533	0.00899209	1.70467e-05	cg00994936	24687486	CAAAACATAACAAATATCACTAAATCCACACTAATATACAAAACACTTCA	71600424	CGAAACGTAACGAATATCGCTAAATCCACACTAATATACAAAACACTTCG	I	A	Red	GTCCCGTGTGGACGGGACGTGGCGAGTGTCGCTGAGTCCACACTGGTGTACAGAGCACTT[CG]GGGCCAGCACGTGGCCACATGTCCTTAGCTGTTGGGCTTTGAAAGTGTCCCTTGGGTGTC	37	19	1423902	CGGGACGTGGCGAGTGTCGCTGAGTCCACACTGGTGTACAGAGCACTTCG	19	1374902	R					DAZAP1;DAZAP1	NM_018959;NM_170711	Body;Body	chr19:1423752-1424006	Island				19:1374753-1375281
cg17714703	20	7.09733e-11	-0.00902032	0.00138378	3.9733e-05	-0.00975668	0.00237445	6.22401e-08	23.0516	7.7903	58.8683	46.193	0.000465387	5.69678e-05	cg17714703	17602311	CCCCAAAAAAAAACAATCTAAAAAACTTAAAAAATTAACAATACAAACCA	46710341	CCCCGAAAAAAAACGATCTAAAAAACTTAAAAAATTAACGATACAAACCG	I	C	Grn	TAACCCGCCCTGCCCCGGGAGGAGGCGATCTGGAGAACTTGGGGAGTTGACGGTGCAAGC[CG]CGTGTGTGCAGAGAAGAGGCAGGGCCGGGCTCGACAGAGGAGCTCCGCCTGGCGCTCTCT	37	19	4912221	CCCCGGGAGGAGGCGATCTGGAGAACTTGGGGAGTTGACGGTGCAAGCCG	19	4863221	R					UHRF1;UHRF1	NM_013282;NM_001048201	Body;Body	chr19:4909262-4910256	S_Shore		RDMR		19:4862547-4863276	19:4911827-4912383	Promoter_Associated
cg22548088	21	2.58062e-17	-0.00896816	0.00105955	2.58062e-17	-0.00896816	0.00105955	1.01356e-09	38.865	0	0	9.38679	0.977979	0	cg22548088	52800455	AAATAAAACAACAACCAAACRCACACTTACTTCTAAATACTAAAATAACC			II			AGAATGTTACAAAATAAAGCAGCAGCCAAGCGCACACTTGCTTCTAAGTGCTGAGATAGC[CG]GGAGCCAGCCAGACCATGGCCTGAGTCCCACACCCTCCCCTGACAGAGCCGCCCTCCCGG	37	19	6271786	AATAAAGCAGCAGCCAAGCGCACACTTGCTTCTAAGTGCTGAGATAGCCG	19	6222786	R					MLLT1	NM_005934	Body	chr19:6271959-6272176	N_Shore			TRUE				TRUE
cg10819350	20	1.61454e-13	-0.00912196	0.00123648	1.6398e-08	-0.00995394	0.00176293	2.50267e-08	29.5254	2.99892	40.1996	31.7724	0.0331492	2.15947e-05	cg10819350	46754350	ATACAACATTTCCAACAAAACTTTATATCCCACCTATAACTCACATACCA	19679393	ATACAACGTTTCCAACGAAACTTTATATCCCGCCTATAACTCACATACCG	I	C	Grn	CTTGTAGGTGACATACAGCGTTTCCAGCGGGACTTTGTGTCCCGCCTGTGGCTCACATAC[CG]CCGGGACTTCCCGCCCCTTCCTGGGGGCTGCCTGACCTCGGACTGTGGCTGGGGGTGCAT	37	19	10655686	ATACAGCGTTTCCAGCGGGACTTTGTGTCCCGCCTGTGGCTCACATACCG	19	10516686	R					ATG4D	NM_032885	Body	chr19:10654228-10655042	S_Shore					19:10655525-10655869	Promoter_Associated_Cell_type_specific
cg08315613	21	1.45608e-15	-0.00526797	0.000660096	1.45608e-15	-0.00526797	0.000660096	8.81648e-09	34.5514	0	0	14.7846	0.788598	0	cg08315613	53655308	RAACATCCTCRTCCTACCTATTTCACAAATAAAAAACCCTACTACTAAAC			II			GAATCAGACCTCCTGAATTCACACCCAGCTCTCTAAATCGTAGCTTAACCTCAAGCGAGG[CG]CTTAGCAGTAGGGCCCCCCACTTGTGAAACAGGTAGGACGAGGATGCCCGAAACTTCACA	37	19	11074303	GGCATCCTCGTCCTACCTGTTTCACAAGTGGGGGGCCCTACTGCTAAGCG	19	10935303	F					SMARCA4;SMARCA4;SMARCA4	NM_003072;NM_001128849;NM_001128844	5'UTR;5'UTR;5'UTR	chr19:11071116-11072340	S_Shore					19:11074065-11074631	Promoter_Associated_Cell_type_specific
cg22898082	21	6.69661e-14	-0.00597714	0.000797624	9.01554e-13	-0.00597497	0.000836273	7.34219e-08	30.4638	0	5.06044	21.066	0.393255	7.43203e-07	cg22898082	30690500	ATTAAATAAAATCACATAAAAAACCRCTAACACACTACTACACCTAATAC			II			TTCTTGTGAGGGTTGAATGAGGTCACATGGGAAGCCGCTAACACACTGCTGCACCTGATG[CG]TAGTGAACACTTGATTTTTTTTTTTTTTTTGAGACGGAGTCTCGCTCTGTCATCCGGGCT	37	19	11074428	CGCATCAGGTGCAGCAGTGTGTTAGCGGCTTCCCATGTGACCTCATTCAA	19	10935428	R					SMARCA4;SMARCA4;SMARCA4	NM_003072;NM_001128849;NM_001128844	5'UTR;5'UTR;5'UTR	chr19:11071116-11072340	S_Shelf					19:11074065-11074631	Promoter_Associated_Cell_type_specific
cg26313301	18	1.04632e-11	-0.00373202	0.000548828	1.85904e-06	-0.00414935	0.000870218	1.03584e-07	25.0847	4.61988	46.5839	31.8256	0.0158164	5.25165e-06	cg26313301	35618468	ACRATCTCTAATACAATTTCTCAACATAACTATTAAATAAACACAACCAC			II			CTGTGGGCCATACGGTCTCTGGTGCAGTTTCTCAACATGGCTGTTGGGTGAACACAACCA[CG]CACAGAACGCAAACCAATACACGTGGCTGTGGGCCCAGAAAATGTTATTTATGGACACAA	37	19	11219615	CGGTCTCTGGTGCAGTTTCTCAACATGGCTGTTGGGTGAACACAACCACG	19	11080615	R					LDLR	NM_000527	Body	chr19:11215904-11216307	S_Shelf
cg05886321	21	2.82404e-15	-0.00764629	0.000968075	6.57648e-11	-0.00759981	0.00116383	8.72322e-09	33.8436	0.729024	21.0009	25.3167	0.189581	5.4546e-06	cg05886321	54617345	ATATAAACCTCTAAATATAACCCACACCCAACRTAAAAAAAATCTAAACC			II			CACGTGAAGGGGGCCCACCACCCACTTTGGGAGCTGAAGGCAGAGACTCGGGAGCCCTCC[CG]GCTCAGACTCCCCCTACGCTGGGTGTGGGTTATATTCAGAGGCCCACACCCACACTGGGG	37	19	39369335	TGTGGGCCTCTGAATATAACCCACACCCAGCGTAGGGGGAGTCTGAGCCG	19	44061175	F	rs2015				SIRT2;SIRT2;RINL	NM_012237;NM_030593;NM_198445	3'UTR;3'UTR;TSS1500							19:39368503-39369512	Promoter_Associated
cg26836479	21	8.26922e-13	0.00453794	0.00063409	5.08329e-06	0.00520848	0.00114188	1.91414e-09	27.7849	9.81202	61.8735	52.457	9.76366e-05	1.43107e-05	cg26836479	66672494	CTTACAACCCTACRACAAAAAAAACTCCCAAAAACAAAAACTATAATTTC			II			TAAAATGCTTGCTTACAGCCCTACGACAAAGAAGGCTCCCAGAAACAGGAACTGTAATTT[CG]ACACCCAACTCCCTACACCCATGGCCCTCACCCAGGCCTTCATCTCTCTCTCACGGGTCC	37	19	42706353	TTACAGCCCTACGACAAAGAAGGCTCCCAGAAACAGGAACTGTAATTTCG	19	47398193	R					DEDD2	NM_133328	Body	chr19:42703604-42703976	S_Shelf					19:42706335-42706737	Unclassified
cg16655795	19	2.51685e-15	-0.00731371	0.000924289	1.35382e-07	-0.00829653	0.00157387	2.45798e-10	33.9667	7.73481	55.9486	40.8613	0.00159087	2.17173e-05	cg16655795	58680430	CAAAATAAATTATACCATCTATAACCCTAATAAAACCRATCCRACAAAAC			II			TTTGGGTTTCACAAGGTGGGTTGTGCCATCTGTGGCCCTGGTGGAACCGGTCCGGCAGAG[CG]GACAAGTGGCGTGGTCCCCCTTCCCTTCCTCAACCTGCTGTTTCCTTGAAGGCCAGCCCA	37	19	42897238	CGCTCTGCCGGACCGGTTCCACCAGGGCCACAGATGGCACAACCCACCTT	19	47589078	R								chr19:42901016-42901375	N_Shelf
cg26470501	21	1.29057e-13	0.00839193	0.00113295	2.38305e-10	0.00887364	0.00140087	8.58572e-08	29.7642	0.408403	24.9193	26.638	0.145759	9.29251e-06	cg26470501	27802431	ATAAAACCCTAATCACTTATAACCCCACATAACTAAATACCCAAAAACCC			II			AACCAGAGCTCCAGGGACCCAGATACCAGGGGGTCTTGAGGACCCAGGAGAACAGAGACC[CG]GGTTTCTGGGTACTCAGTTATGTGGGGCCACAAGTGATCAGGGTCCTATTTGAGGTCAAG	37	19	45252955	TAGGACCCTGATCACTTGTGGCCCCACATAACTGAGTACCCAGAAACCCG	19	49944795	F					BCL3	NM_005178	Body	chr19:45251975-45252330	S_Shore					19:45252875-45253066	Promoter_Associated
cg27573549	18	6.12176e-15	-0.0044833	0.000574678	2.00737e-08	-0.00446806	0.000796252	1.67291e-08	33.0172	0.061172	36.422	26.7388	0.0620114	3.59681e-06	cg27573549	39685303	ATCAACATAATACCCAACTACAACAACAAAAAACACAAAACCCCAATACA	61760508	ATCGACATAATACCCGACTACAACAACAAAAAACACAAAACCCCGATACG	I	T	Red	GATGCGGTGACCTGCCAGCACCTGCCGCAGCCTTCGTCCGGGAGTCGCCCCATCTCTCCA[CG]CATCGGGGCCCTGTGCCCCTTGCTGCTGCAGCCGGGCACCATGTCGACCTCGTCCTTGAG	37	19	56189952	CGCATCGGGGCCCTGTGCCCCTTGCTGCTGCAGCCGGGCACCATGTCGAC	19	60881764	F					EPN1;EPN1;EPN1	NM_001130071;NM_001130072;NM_013333	Body;5'UTR;5'UTR	chr19:56186108-56186884	S_Shelf				19:60881742-60882126
cg25667998	18	2.03876e-10	-0.00505083	0.000794356	0.000136182	-0.00555707	0.00145664	1.42131e-08	21.9325	11.4707	62.9414	45.8733	0.000180293	2.05545e-05	cg25667998	30640490	TTCRATAAAACACACATTTATAAAATTCATCACTTTTACTAAAAACATAC			II			TATGTGGTTGTTTCGGTAAAACACACATTTATGAAATTCATCACTTTTACTAAGAACATG[CG]CTATGTTGTGCAACCATCACCACTTTCTAATTCCAGAATCACTGCATCACCCCAAAAGAG	37	19	56705433	CGCATGTTCTTAGTAAAAGTGATGAATTTCATAAATGTGTGTTTTACCGA	19	61397245	R					ZSCAN5B	NM_001080456	TSS1500	chr19:56709055-56709273	N_Shelf
cg03218374	21	1.26917e-16	-0.00987441	0.00119308	1.26917e-16	-0.00987441	0.00119308	2.38254e-09	37.1604	0	0	17.5898	0.614413	0	cg03218374	11722365	AACAACCRTAATATTCAAAACAAATATAAATAACTACCTAAACAAAACTC			II			CTGCTGCAGCCAACAGTGGCCAGGCTTGCCTGCAGCTGCAGCTACAAACCTCTGTCTGGC[CG]AGCTCTGTCCAGGCAGCTATTTATACTTGCTCTGAATACCACGGCTGCTCTGCTTGCTTC	37	20	896981	GCAGCCGTGGTATTCAGAGCAAGTATAAATAGCTGCCTGGACAGAGCTCG	20	844981	F				TRUE	ANGPT4	NM_015985	TSS200					TRUE
cg04306926	21	9.04405e-14	-0.00872766	0.00117084	5.63692e-12	-0.00877481	0.00127383	8.71104e-08	30.1433	0	9.51944	22.1042	0.334884	3.15232e-06	cg04306926	12697344	TCATATTAATTATAACAATACTCAAATAAATAACACCAATACCACCTACC			II			GAGCAGTAATGTCATGTTAGTTGTGACAGTACTCAGGTGAGTAACACCAGTACCACCTGC[CG]GGTGTTGTGGCCTAGCTGTGTGCTAAGTGCCATGTTGGGCTCCTCACACATGATCGTGTT	37	20	30126382	CGGCAGGTGGTACTGGTGTTACTCACCTGAGTACTGTCACAACTAACATG	20	29590043	R					HM13;HM13;HM13;HM13	NM_178582;NM_178580;NM_030789;NM_178581	3'UTR;Body;Body;Body
cg09273716	21	1.14816e-14	-0.00914544	0.00118439	1.14816e-14	-0.00914544	0.00118439	2.72161e-08	32.3457	0.00214646	0	18.8755	0.529934	0	cg09273716	36669393	ATATCTTCACCTTTTAAAAATCCTTTACTAAAATATAAAACACAAAACCC			II			TGACCGTCCTTGCGCCGGCACATCCTGCAGCTGTGTGATGCGTGGCCTCTTCCTGTGTGC[CG]GGCTCTGTGCTCCACATTTCAGTAAAGGATCTCCAAAAGGTGAAGATACTTCTTGTGACT	37	20	35494835	CGGGCTCTGTGCTCCACATTTCAGTAAAGGATCTCCAAAAGGTGAAGATA	20	34928249	F								chr20:35491001-35492805	S_Shelf
cg00732815	19	4.07967e-16	0.00571597	0.000702538	6.70662e-12	0.00586997	0.000855211	2.51785e-09	35.9115	1.14906	23.4073	23.5009	0.172068	2.98783e-06	cg00732815	37783454	CCTAACAACCTTCTTTAACTCAACTTCCTCTCCCTACTTCATCTAAAAAC			II			GAAGACAGGGGGTTGCCCCAGTGGAATTCCCCAGCCTTGCCTAGCAGAGCCCATTCCTTC[CG]CCCCCAGATGAAGCAGGGAGAGGAAGCTGAGTCAAAGAAGGCTGTCAGGGAGGGAAAAAG	37	20	44636981	CGCCCCCAGATGAAGCAGGGAGAGGAAGCTGAGTCAAAGAAGGCTGTCAG	20	44070388	F		rs75494647			MMP9	NM_004994	TSS1500	chr20:44639135-44639988	N_Shelf
cg25957332	20	6.69628e-19	-0.00882379	0.000993689	1.8175e-15	-0.00908644	0.00114249	1.20627e-10	42.7763	0.465735	16.9795	22.8859	0.242404	4.18891e-06	cg25957332	72713485	TCCTCCTAATACTCRCCAACAAATACAAAAATTCAATCRTCTATAAATTC			II			GGACATTTACCCTTACAGGCTCTTCACACCACGGAATAGAGACCCGCGAAAAAGGGGAAA[CG]AACCCATAGACGACTGAATTCCTGCACCTGCTGGCGAGCACCAGGAGGAAGGTGCAGGGA	37	20	61562955	CGAACCCATAGACGACTGAATTCCTGCACCTGCTGGCGAGCACCAGGAGG	20	61033400	F					DIDO1;DIDO1;DIDO1	NM_022105;NM_080797;NM_033081	5'UTR;5'UTR;5'UTR	chr20:61560433-61560954	S_Shelf
cg26221801	21	1.12601e-12	-0.0103709	0.00145778	8.23411e-07	-0.0105083	0.00213161	9.70716e-08	27.4562	2.48116	43.5566	35.4337	0.0179122	3.57977e-05	cg26221801	44627469	CAAAACCAAAAATAAAAAATCTAACTCCTACTACTTCCCAACCCTCCACA	51652394	CAAAACCGAAAATAAAAAATCTAACTCCTACTACTTCCCAACCCTCCGCG	I	T	Red	GTCAGTGGGCTGCAGGGCCGGGGGTAAGGGGTCTAACTCCTACTGCTTCCCAACCCTCCG[CG]TCAGACAGCACCCCCTTCTCCAAACAACCCCGGCTTTGTCCCCTGGAGCCCTAAATAACA	37	20	62183966	CGCGGAGGGTTGGGAAGCAGTAGGAGTTAGACCCCTTACCCCCGGCCCTG	20	61654410	R					C20orf195	NM_024059	TSS1500	chr20:62185073-62185572	N_Shore
cg08309687	21	5.0859e-19	0.0141604	0.0015892	2.24214e-09	0.0163637	0.00273676	1.0095e-12	43.0711	9.5871	57.1745	46.7012	0.000645267	7.50422e-05	cg08309687	50726380	ACTCTACAAACCACACTCAAACATTAACATCRCTAAACATAATAAACRCC			II			AAGCCAGCGAGGCTGCTGGATTTTCTCGAAGGGTATTGAGTTGCTAAGCAACAGCACTGG[CG]GCGCCTATCATGCCCAGCGATGTCAATGCCTGAGTGTGGCCTGCAGAGCACATTTGCTCC	37	21	35320596	CGGCGCCTATCATGCCCAGCGATGTCAATGCCTGAGTGTGGCCTGCAGAG	21	34242466	F											DMR	TRUE		21:35319835-35321437	Promoter_Associated	TRUE
cg21301258	21	5.59407e-13	-0.00841851	0.00116761	1.35578e-07	-0.00800349	0.00151836	9.8888e-08	28.2012	1.70423	31.7647	29.3103	0.0818263	1.37822e-05	cg21301258	42743356	ATTCACTTACAACATACACAAAATAAAAAACACACRATACCCCAACTCTC			II			CTTTCTGAAAAGTTCACTTACAACATACACAGAATGAAAAACACACGATGCCCCAACTCT[CG]CCTTCCTAGTGAGTTGGTTCAGGGGCCTGGATGTTGTCAAATATTGAGATCTTTAGAAAT	37	21	35898717	TTCACTTACAACATACACAGAATGAAAAACACACGATGCCCCAACTCTCG	21	34820587	R					RCAN1;RCAN1;RCAN1	NM_203417;NM_203418;NM_004414	5'UTR;Body;Body					TRUE				TRUE
cg27243685	16	2.18859e-46	-0.0130355	0.000911571	3.23193e-13	-0.0134594	0.00184771	8.0003e-28	110.934	11.5436	69.3178	48.8883	1.82671e-05	3.16039e-05	cg27243685	74603395	CAATAACCTATCAATCTAAAATAAACCAACTCTCTAAAAACACATCCTCC			II			TAATGAGCTCAGGAGGCTAAGGAGAAACTCGCTGTAACCTACATTGCCGGCAGCTCTCAT[CG]GAGGATGTGTTTCCAGAGAGCTGGTCTATTTCAGACTGACAGGCCACTGCCTCGCATCAC	37	21	43642366	CGGAGGATGTGTTTCCAGAGAGCTGGTCTATTTCAGACTGACAGGCCACT	21	42515435	F					ABCG1;ABCG1;ABCG1;ABCG1;ABCG1;ABCG1	NM_004915;NM_207174;NM_207628;NM_207627;NM_016818;NM_207629	Body;Body;5'UTR;Body;Body;Body	chr21:43638948-43640132	S_Shelf			TRUE
cg01881899	19	1.44372e-22	-0.00699775	0.000715893	2.90849e-17	-0.00710295	0.000840568	1.2898e-12	51.8339	0.345494	18.876	22.1882	0.223735	2.35818e-06	cg01881899	66705314	TAAACCATCTAACCCCTTCAATACAACTCTATAAAACTATACTCTACTCC			II			GCTCCTGTTCTTGAACCATCTGGCCCCTTCAGTGCAACTCTGTAGGACTGTGCTCTGCTC[CG]TGGGGGTTGGTGTCACTGTTTAACTGCTGGAGGATGTTCTTACCACAATCGTTTTCACCT	37	21	43652704	CGGAGCAGAGCACAGTCCTACAGAGTTGCACTGAAGGGGCCAGATGGTTC	21	42525773	R					ABCG1;ABCG1;ABCG1;ABCG1;ABCG1;ABCG1	NM_207628;NM_004915;NM_207174;NM_207627;NM_016818;NM_207629	Body;Body;Body;Body;Body;Body	chr21:43654846-43655465	N_Shelf					21:43652621-43652767	Unclassified
cg02370100	21	1.60182e-17	-0.00805981	0.000946037	1.30486e-09	-0.0077582	0.0012788	3.17729e-10	39.3755	1.80347	35.0476	30.7918	0.0580003	1.05452e-05	cg02370100	24752377	AATATTCTCCTCCCCAAATCCAAAAACACCRATCCAAAAAACCTAAAAAC			II			CCGCGCGTGCTGGTGTTCTCCTCCCCAGGTCCAGGAACACCGGTCCAGGAAGCCTGAGAG[CG]CTGGCAGTAGGAAGGGTCGCCAGTGTGGACCTGAGGGTGGAGGTGTTGCCACCCGGGGCG	37	21	43655256	GTGTTCTCCTCCCCAGGTCCAGGAACACCGGTCCAGGAAGCCTGAGAGCG	21	42528325	R					ABCG1;ABCG1;ABCG1;ABCG1;ABCG1;ABCG1	NM_207628;NM_004915;NM_207174;NM_207627;NM_016818;NM_207629	Body;Body;Body;Body;Body;Body	chr21:43654846-43655465	Island				21:42527916-42528534	21:43654581-43655307	Promoter_Associated
cg00222799	21	1.06335e-18	-0.0110885	0.00125602	4.16388e-18	-0.0111468	0.00128505	1.26932e-10	42.2807	0.728953	2.3216	20.4754	0.428569	8.25199e-07	cg00222799	42618351	CTTTTCRTAAACACACCTCTCTAATTTAAACTAAAATCTAAAAAATTCCC			II			GAACGGCCCGCGGGTGTGTGGAGTCTGCGCCCCTGTGGCTTCAGCTGCGTCGGGGGACTG[CG]GGAATCTTCCAGACTCCAGTTTAAATCAGAGAGGTGTGTCCACGAAAAGAGTCAAACTAA	37	21	43655464	CGGGAATCTTCCAGACTCCAGTTTAAATCAGAGAGGTGTGTCCACGAAAA	21	42528533	F					ABCG1;ABCG1;ABCG1;ABCG1;ABCG1;ABCG1	NM_207628;NM_004915;NM_207174;NM_207627;NM_016818;NM_207629	Body;Body;Body;Body;Body;Body	chr21:43654846-43655465	Island				21:42527916-42528534
cg06500161	21	7.22588e-119	-0.0244079	0.00105297	1.0886e-36	-0.0252267	0.00199386	4.19153e-68	291.491	16.0932	65.2424	57.5413	1.69842e-05	4.57623e-05	cg06500161	18723428	TTAACATTTCACAAAACACCTAAATTATACCCAAAAAAACTAATCCCRCC			II			AGTGGAGTCGGAGGTGCCACGCTTTGCTGTCTCTGGAGACCAGGGCCTTCTCTAGACACC[CG]GCGGGACTAGTTCCTTTGGGCATAATTTAGGTGTTTTGTGAAATGTTAAACATTGTCTTT	37	21	43656587	CGGCGGGACTAGTTCCTTTGGGCATAATTTAGGTGTTTTGTGAAATGTTA	21	42529656	F		rs9982016			ABCG1;ABCG1;ABCG1;ABCG1;ABCG1;ABCG1	NM_207628;NM_004915;NM_207174;NM_207627;NM_016818;NM_207629	Body;Body;Body;Body;Body;Body	chr21:43654846-43655465	S_Shore			TRUE
cg25739715	21	1.17222e-24	0.00475707	0.000464063	3.92046e-11	0.00544251	0.000823743	2.86004e-16	57.0058	11.9662	60.2395	50.3012	0.000200519	7.23166e-06	cg25739715	64754423	ACAATAAAATAACAATTTAACTAAAAAAACRCTATTCCCAAAACCCTTTC			II			GACAGTTGGGGACCAGGTTTCACTTTCTCTGAAAGATAGCGATCTTAGGTTGGTCCTCTG[CG]AAAGGGCCCTGGGAACAGCGCCTCCCTAGTCAAACTGCTACTTTACTGTGGGGTAAACTG	37	22	30663881	CAGTAAAGTAGCAGTTTGACTAGGGAGGCGCTGTTCCCAGGGCCCTTTCG	22	28993881	F					OSM	NM_020530	TSS1500							22:30663778-30664055	Promoter_Associated
cg20496314	21	1.18481e-16	-0.0110708	0.00133631	2.78593e-14	-0.0111541	0.00146613	2.12561e-09	37.234	0.153986	8.74514	21.9166	0.345051	3.81071e-06	cg20496314	51690488	TAACATCTAAAACCCACAACACTCTATCCTCCCAACTCCAAATAAAACCA	48633328	TAACATCTAAAACCCACGACACTCTATCCTCCCAACTCCAAATAAAACCG	I	T	Red	GGGACCAGGGCTCCCCCGAGCCACCCAGCTCAGGGATGTTCCTGCGCAGGGCGAGGTAGA[CG]GTTCCATTTGGAGCTGGGAGGACAGAGTGCCGTGGGCTCCAGATGTCATCTCTCTGCAGC	37	22	39759864	CGGTTCCATTTGGAGCTGGGAGGACAGAGTGCCGTGGGCTCCAGATGTCA	22	38089810	F					SYNGR1;SYNGR1;SYNGR1	NM_145738;NM_004711;NM_145731	TSS1500;Body;Body					TRUE
cg17194270	20	5.44124e-18	-0.0143334	0.00165824	1.66109e-12	-0.0152668	0.00216233	1.04449e-10	40.5317	2.99764	24.4216	25.1394	0.156003	1.92333e-05	cg17194270	72750483	ACATTATCTAAAAACRTTTAAAACRAAACCTCTAAAAAATTCCTAACAAC			II			GGGGAAAGCCAGCATTGTCTAAAAACGTTTAAAACGAGGCCTCTAGGAGGTTCCTGGCAG[CG]TTACAGTGATCTCAGCCACCCCCATGCTGGCTGGGCACAGCTCGCCCTGAGCCTTCGTTA	37	22	39759992	CGCTGCCAGGAACCTCCTAGAGGCCTCGTTTTAAACGTTTTTAGACAATG	22	38089938	R		rs9622999			SYNGR1;SYNGR1;SYNGR1	NM_004711;NM_145738;NM_145731	Body;TSS200;Body					TRUE
cg06397161	21	3.25362e-16	-0.0119417	0.00146281	1.41225e-09	-0.012543	0.00207183	1.04029e-09	36.1535	2.65961	32.8451	29.7819	0.0734655	2.3781e-05	cg06397161	39739413	CCCCTCTACAAACAAACCACCCAAAATATACCTAAAACCCACTACAAAAC			II			GTGATCTCAGCCACCCCCATGCTGGCTGGGCACAGCTCGCCCTGAGCCTTCGTTAGCCGA[CG]CCCTGCAGTGGGTCCTAGGCACACCCTGGGTGGTCTGTCTGCAGAGGGGAGATACCATCT	37	22	39760059	CGCCCTGCAGTGGGTCCTAGGCACACCCTGGGTGGTCTGTCTGCAGAGGG	22	38090005	F	rs77470051	rs76604999			SYNGR1;SYNGR1;SYNGR1	NM_004711;NM_145738;NM_145731	Body;TSS200;Body					TRUE
cg22650271	21	3.41094e-13	-0.0072079	0.000990493	6.75391e-06	-0.00684882	0.00152152	1.08818e-08	28.7283	5.40361	46.3493	37.2782	0.0108348	1.86113e-05	cg22650271	26787390	ACTCTAAAATCAACATAAAACCAAAAAAACATACCTACTAATCCTAAACC			II			AGGGGAGATACCATCTCCCCTCAAGTAAAGTGGGCCTGTGCCCTTTTGCACTGCGGGACA[CG]GCTCAGGACCAGCAGGCATGCCTCCTTGGTCTCATGTTGACCTTAGAGTTTGGGATTCTG	37	22	39760165	CGGCTCAGGACCAGCAGGCATGCCTCCTTGGTCTCATGTTGACCTTAGAG	22	38090111	F					SYNGR1;SYNGR1;SYNGR1	NM_004711;NM_145738;NM_145731	Body;TSS200;Body					TRUE
cg09978077	19	4.72723e-15	0.00434508	0.000554647	5.96475e-10	0.00464203	0.000749759	4.09778e-09	33.2933	2.79611	34.0079	27.276	0.0739623	3.1639e-06	cg09978077	53748491	ACCCRAAAAACCACAACTCAAAATTTCTTCTACTCAATTCCCCTTACAAC			II			AGTGGCGGCGGAGTGTGGACACATCTCTCCGGGATGGAGACCCGGGCGCTCCTGCTGTCA[CG]CTGCAAGGGGAATTGAGCAGAAGAAATTTTGAGTTGTGGCCCCTCGGGTACGGGCTGGGG	37	22	42229983	CGCTGCAAGGGGAATTGAGCAGAAGAAATTTTGAGTTGTGGCCCCTCGGG	22	40559929	F					SREBF2	NM_004599	Body	chr22:42228507-42229984	Island				22:40558372-40560013
cg16000331	21	4.13301e-13	0.00675202	0.000931168	1.63353e-08	0.00702915	0.00124478	5.07377e-08	28.5237	2.67111	34.0326	30.318	0.0648621	9.78571e-06	cg16000331	46631385	ACTAATAAAAACCCAAAAATCCACTCTTAAAATACTAATTTTACRACCAC			II			GGAGTGGAAGAGCTGGTAGGAGCCCAGGGATCCACTCTTAAAATACTAATTTTGCGACCA[CG]GGAACAACGATTTGGAGAGGGTCAGCGGCTTGCTCAAGGTCACCCAGCTGGTTAGAGCCT	37	22	42230138	CTGGTAGGAGCCCAGGGATCCACTCTTAAAATACTAATTTTGCGACCACG	22	40560084	R					SREBF2	NM_004599	Body	chr22:42228507-42229984	S_Shore					22:42230138-42230229	Promoter_Associated
cg00723041	21	2.3876e-15	0.00636762	0.000804059	2.75799e-11	0.00660792	0.000992338	9.34506e-09	34.023	0.412381	22.0332	25.6519	0.177617	4.04732e-06	cg00723041	20656450	TATTAAAAAAACCAAAACCTAAAAACACCAAAACAAAACTCTAAACCCAC			II			CTCCATGCCTCAGCCCCCACCCTCCTCCAGCTCTGCACAGCTGTGGGACAGGGGCAGGAC[CG]TGGGCCCAGAGCTCTGTCCTGGTGCTTCTAGGCCTTGGTTTCCTTAACAGCCTAAAGGGA	37	22	42304331	GTTAAGGAAACCAAGGCCTAGAAGCACCAGGACAGAGCTCTGGGCCCACG	22	40634277	F								chr22:42305617-42307254	N_Shore			TRUE
cg04934530	21	4.55945e-11	-0.00872771	0.00132546	8.29898e-05	-0.00893278	0.00226974	1.86329e-08	23.5212	9.53855	55.2153	44.6581	0.00122752	4.79584e-05	cg04934530	66748316	AAAATAAAATAAAACAAAATATCACCACCACCTATACCAAACAACTAAAC			II			AGCGCCCTCCCAGGGGGAGCGGGGGGACTCCAGAGCAGGGCACAGAAGGCTTCGGGGCGG[CG]TTCAGTTGCCTGGCATAGGTGGTGGTGACACCTTGCTTCATTTTATTCTTGTTCTTTAAA	37	22	47080171	GAATAAAATGAAGCAAGGTGTCACCACCACCTATGCCAGGCAACTGAACG	22	45458835	F		rs801723						chr22:47081750-47082045	N_Shore					22:47079982-47080220	Unclassified_Cell_type_specific
cg09349128	21	8.05196e-17	0.00881965	0.00105872	1.88933e-13	0.00912106	0.00123988	1.58205e-09	37.6472	0.329734	19.0045	24.6927	0.213441	5.73005e-06	cg09349128	25697389	CAACTAACCTAAAAACTAAATAAAATAAAACACCCTAAAACTTCTTCAAC			II			AGCCATGTCCTCAGCTGACCTGGGGGCTGGGTGAGGTGAGGCACCCTGAGACTTCTTCAG[CG]TGCTGAGCTGTGAGGAGGGGGCTGGGCCTTTGGCCACCACAGGATGACTCAAAGGGTGTG	37	22	50327986	CGCTGAAGAAGTCTCAGGGTGCCTCACCTCACCCAGCCCCCAGGTCAGCT	22	48713990	R	rs28649194	rs75868168						chr22:50328693-50329178	N_Shore					22:50327793-50328185	Unclassified_Cell_type_specific
cg09182678	20	1.79467e-13	0.00513298	0.000697106	2.98403e-08	0.005421	0.000978101	4.72904e-08	29.4127	1.9877	39.3361	31.3201	0.0372235	6.56878e-06	cg09182678	51728437	CTATAACCCAAAAAACCCCRTCRCAAACAAATAAATAAACRCAAAAAAAC			II			CCCCCAGAGCCAGGGAGGGGTATCTGGCCCCTCACCCCTCAAACGGCAGTCCAGGGCCAG[CG]TCTTTCTGCGCTCACCCACCTGCCTGCGACGGGGCTCTCTGGGCCACAGGGCGGCCACCA	37	22	50328711	TGTGGCCCAGAGAGCCCCGTCGCAGGCAGGTGGGTGAGCGCAGAAAGACG	22	48714715	F	rs28608875							chr22:50328693-50329178	Island
cg25551219	21	3.33799e-22	-0.00860321	0.000887879	3.33799e-22	-0.00860321	0.000887879	2.3946e-12	50.9338	0	0	17.2868	0.634279	0	cg25551219	61640313	CCCATCATCAATACCAAACTCTAACRCCTAAAAAACTAACCCAAACCAAC			II			GCTGGCAGCACCCCATCATCAGTGCCAGGCTCTGACGCCTGGAGGGCTGGCCCAGGCCAG[CG]TGTGCTGTGGGGAGGCAAAGAAGGATGGCAGCCTCTCCTGTTTCCCCACCACACTCCCCA	37	22	50909865	CGCTGGCCTGGGCCAGCCCTCCAGGCGTCAGAGCCTGGCACTGATGATGG	22	49256731	R					SBF1	NM_002972	Body	chr22:50912550-50913857	N_Shelf			TRUE		22:50909831-50909922	Promoter_Associated

## Sheet: HDL.MODEL4.EA
CPG	N_STUDY	PVALUE_FE	BETA_FE	SE_FE	PVALUE_RE	BETA_RE	SE_RE	PVALUE_RE2	BETA_RE2	SE_RE2	I_SQUARE	Q	PVALUE_Q	TAU_SQUARE	Name	AddressA_ID	AlleleA_ProbeSeq	AddressB_ID	AlleleB_ProbeSeq	Infinium_Design_Type	Next_Base	Color_Channel	Forward_Sequence	Genome_Build	CHR	MAPINFO	SourceSeq	Chromosome_36	Coordinate_36	Strand	Probe_SNPs	Probe_SNPs_10	Random_Loci	Methyl27_Loci	UCSC_RefGene_Name	UCSC_RefGene_Accession	UCSC_RefGene_Group	UCSC_CpG_Islands_Name	Relation_to_UCSC_CpG_Island	Phantom	DMR	Enhancer	HMM_Island	Regulatory_Feature_Name	Regulatory_Feature_Group	DHS
cg19273683	12	3.53e-13	-0.0119906	0.00164879	5.43e-08	-0.0121776	0.00223987	5.58e-10	37.3724	2.34273	37.9713	17.7337	0.0879681	2.09e-05	cg19273683	30761304	CTTAAACACATAACTCAACCTCTATAAATCACCTTTCTCATACTTAAAAC			II			AGCTGTGTGACCTTGGACACATGGCTCAACCTCTGTGAGTCACCTTTCTCATGCTTAAAA[CG]GCAGTAAATTACCTCTACCTGCCAGGGTTGTTGCAATGATCTGAGGAGGTGCCTTATGCA	37	1	21656047	TTGGACACATGGCTCAACCTCTGTGAGTCACCTTTCTCATGCTTAAAACG	1	21528634	R			NA	NA	ECE1	NM_001113348	Body					TRUE		1:21655936-21656379	Unclassified	NA
cg10073091	12	3.25e-13	0.00504311	0.000692376	1.32e-08	0.00572964	0.00100815	4.56e-10	37.4901	2.62851	43.9802	19.6359	0.0505907	4.77e-06	cg10073091	30684384	CTTTCCTTCTCTAAAATACTTAAACCRAATAAAAATTACCTAAATACTTC			II			CTCCCGGAAGCCTTTCCTTCTCTGAAATGCTTGGGCCGGGTGAGAGTTACCTGAGTGCTT[CG]CACCTCCCCCTCTTCCCCTTCTTCATCTCCCTCCAGGTACCCGCATATGCCCTGCACACA	37	1	55352301	TTTCCTTCTCTGAAATGCTTGGGCCGGGTGAGAGTTACCTGAGTGCTTCG	1	55124889	R			NA	TRUE	DHCR24	NM_014762	Body	chr1:55352463-55353328	N_Shore			NA				NA
cg17901584	12	3.82e-58	0.0274854	0.00170983	5.72e-10	0.032345	0.0052187	1.68e-53	182.6	57.4056	87.1966	85.9144	1.05e-13	0.00025698	cg17901584	50753497	ATTCCATATAAAATACAAATAACRCTAAATTTCAACTTTTACTAATAACC			II			GGTGGTGAGCAAAGCAGATGGCCCTGCCCTCACTCAGCAACCAGTGTAGGGGAGCTGCCA[CG]GTTACCAGCAAAAGCTGAAATCCAGCGCCATTTGCATTTCATATGGAATTTTAGGAAGTT	37	1	55353706	CGGTTACCAGCAAAAGCTGAAATCCAGCGCCATTTGCATTTCATATGGAA	1	55126294	F			NA	NA	DHCR24	NM_014762	TSS1500	chr1:55352463-55353328	S_Shore			NA		1:55353668-55353746	Promoter_Associated_Cell_type_specific	NA
cg01003245	11	8.93e-11	-0.0114716	0.00176921	8.93e-11	-0.0114716	0.00176921	9.07e-08	29.7093	0	0	6.71044	0.75247	0	cg01003245	73601453	TACCAAACACAATTATCTAAAAAAATTATTAAAATACTTCTCCCTTTTCC			II			CTTCTGCATTCAGTCTGTTGCTATATGTAGCTTTGGTTAAGTATATAATGAAAATCTAGT[CG]GAAAAGGGAGAAGTATTTTAATAACCTTTTCAGATAACTGTGTTTGGTAAATACTAAAAC	37	1	151428287	CGGAAAAGGGAGAAGTATTTTAATAACCTTTTCAGATAACTGTGTTTGGT	1	149694911	F			NA	NA	POGZ;POGZ;POGZ	NM_015100;NM_145796;NM_207171	5'UTR;5'UTR;5'UTR	chr1:151431540-151432032	N_Shelf			NA				NA
cg07567724	12	1.96e-10	-0.00959951	0.00150825	2.3e-07	-0.0105057	0.00203083	6.12e-08	28.6253	1.98411	32.6399	16.3301	0.12931	1.45e-05	cg07567724	71730478	CAAACACAACCCACATTTTATCTCCTTTCCTCAAATTTCATCTAAACCCC			II			CCCAGGCTGTGGGGAAATTGGGCCCCTGAAGGAGACAGACTGTGAAACAGCTGCCTTTAG[CG]GGGTTCAGATGAAATCTGAGGAAAGGAGACAAAATGTGGGCTGTGTCTGCGCTCTCCTAT	37	1	153777721	CGGGGTTCAGATGAAATCTGAGGAAAGGAGACAAAATGTGGGCTGTGTCT	1	152044345	F			NA	NA	GATAD2B	NM_020699	3'UTR					TRUE				TRUE
cg24678869	12	3.41e-14	-0.00713173	0.000940632	3.41e-14	-0.00713173	0.000940632	3.55e-10	40.6212	9.66e-16	0	7.38358	0.767224	0	cg24678869	74679439	TTCTAAAAATTTTCTCTTTCTAAATTAAATTACCAACCCTTAAACCAACC			II			TGCGGGGCTCTACTTTTCTCACTATGCGGGTTGGGGGAGTGAGGGGTGCAGAGGCCCACA[CG]GCTGGTCCAAGGGCTGGCAACCCAATCCAGAAAGAGAAAACCTTCAGAACATGCATGGCA	37	1	153919638	CGGCTGGTCCAAGGGCTGGCAACCCAATCCAGAAAGAGAAAACCTTCAGA	1	152186262	F			NA	NA	DENND4B	NM_014856	TSS1500	chr1:153918372-153919334	S_Shore			NA		1:153919017-153919903	Promoter_Associated	NA
cg25217710	12	2.13e-11	-0.00717066	0.00107077	1.74e-09	-0.00730125	0.00121275	3.4e-08	31.6907	0.009914	15.1605	12.9657	0.295576	2.6e-06	cg25217710	73784359	CAAAACAAAAATTTAACCTCAATACCTATAATACCAAAATCCTCRTCTAC			II			ACTGCAAATGACAAAACAGGAATTTGACCTCAGTGCCTGTGATGCCAGAGTCCTCGTCTG[CG]CAACAGCAGCTGTCTGTTCTCTCACCACGTCTGGTCTCCCACCAGGGATCTGCTTTTTGG	37	1	156609523	CGCAGACGAGGACTCTGGCATCACAGGCACTGAGGTCAAATTCCTGTTTT	1	154876147	R			NA	NA				chr1:156611639-156612447	N_Shelf			NA				TRUE
cg13222915	12	3.98e-12	0.00897539	0.00129368	4.44e-09	0.00910068	0.00155116	9.74e-09	34.0136	0	23.2863	14.339	0.214798	6.39e-06	cg13222915	51619323	CACACACACAATCCTATCTATAAAACCTTAAACAAATCATTTAACCTTCC			II			CACACCATGTGCACACACACAGTCCTGTCTATGAGACCTTGGACAAGTCATTTAACCTTC[CG]GAGCCTACTAAAAACAATCATTTTCTCATGAGTTTGACTTGAGGAGATCCCACAGGAAGT	37	1	184598594	ACACACACAGTCCTGTCTATGAGACCTTGGACAAGTCATTTAACCTTCCG	1	182865217	R			NA	NA								TRUE				NA
cg00567854	12	3.02e-13	-0.010159	0.00139289	5.77e-10	-0.0102813	0.00165916	1.43e-09	37.5901	0.246151	21.6983	14.0482	0.230336	6.79e-06	cg00567854	49680408	CAAACACTCRATAAATATCTACTAAATAAAAATAACTTCTACCCAACACC			II			CTGGGTTTTAGTCACCTTACAAACACGGCATCTGTATGCCAGACCCTGGGCCAGGCTTCA[CG]GTGTTGGGTAGAAGTTATCCTCATTCAGCAGACATCTACCGAGTGCCTGTGATGGTGGCG	37	1	203273693	CGGTGTTGGGTAGAAGTTATCCTCATTCAGCAGACATCTACCGAGTGCCT	1	201540316	F			NA	NA	BTG2	NM_006763	TSS1500	chr1:203274305-203275338	N_Shore		CDMR	NA				NA
cg12458003	12	5.36e-11	-0.00863932	0.00131686	9.94e-05	-0.00851171	0.002187	8.4e-09	30.4145	3.89504	56.5627	25.3239	0.00817142	2.85e-05	cg12458003	29723507	CCTAAACTTAACAACTCAAAACAATATCCCCAACTATAACCCTAAAAAAC			II			CTGAGTCCTTGCCTGGGCTTGACAGCTCAGAGCAGTGTCCCCAGCTGTGGCCCTAGAAGG[CG]CGCTGCAGCAGGAGCAGGGACAGCTGGCTCCTGGTGGGGCTGCCATCTCCTGAAAGGGTG	37	1	204960826	CTGGGCTTGACAGCTCAGAGCAGTGTCCCCAGCTGTGGCCCTAGAAGGCG	1	203227449	R			NA	NA	NFASC;NFASC;NFASC;NFASC	NM_001005388;NM_001160331;NM_015090;NM_001160332	Body;Body;Body;Body					TRUE				NA
cg01101459	12	3.88e-13	-0.0105552	0.00145397	1.28e-09	-0.0106814	0.00175962	1.93e-09	37.2413	0	25.0224	14.6711	0.198057	8.82e-06	cg01101459	19617345	AACAAAAAAAAATTACAACAACTTAAATAAACACACAAACCAAACCCACA	25795333	AACAAAAAAAAATTACAACAACTTAAATAAACACACAAACCAAACCCGCG	I	A	Red	GAATACGTCAGAGGCGTTTTGCTCGCCTTTCCAAAAGCAAAGCAAGAGAAGGAAGCTTGT[CG]CGGGCCTGGCCTGTGTGTTCATCCAAGTTGCTGCAATCTTTTCTTGTTTTTAAATTCCCT	37	1	234871477	CGCGGGCCTGGCCTGTGTGTTCATCCAAGTTGCTGCAATCTTTTCTTGTT	1	232938100	F			NA	NA								NA	1:232938012-232938103			NA
cg09259843	12	2.62e-11	0.00831663	0.00124757	2.62e-11	0.00831663	0.00124757	4e-08	31.4027	0	0	6.29396	0.853048	0	cg09259843	46789411	AAAACAACTCCAAAATCRCTCTCTAATCTCCAACACTAAAAACAAACAAC			II			AGGACTCCCAGAGGACAACTCCAGGGTCGCTCTCTAGTCTCCAGCACTGAGAGCAGGCAG[CG]TGGAGAATACGCAATGACAAACTCAGATTACTCACCTCCCGGGACCAAAACAGGGGCCTG	37	2	25452362	CGCTGCCTGCTCTCAGTGCTGGAGACTAGAGAGCGACCCTGGAGTTGTCC	2	25305866	R			NA	NA								TRUE		2:25451284-25452833	Unclassified	NA
cg05155595	11	6.98e-12	-0.0104161	0.0015188	6.98e-12	-0.0104161	0.0015188	1.52e-08	33.2365	0	0	7.68271	0.659798	0	cg05155595	71689462	ATATATATATAATAACAAACCRACAACCCAACCAACATTAAAATCTTTTC			II			CTTAAAGGGAAGAAAATCTTTAATCCTAGAATGGTGGCGGTGAAAATCGCCACTGGGAAA[CG]AAAAGATTCTAATGTTGGTTGGGCTGCCGGCCTGTCATTACACACACACAAACACACTCA	37	2	70008161	TGTGTGTGTAATGACAGGCCGGCAGCCCAACCAACATTAGAATCTTTTCG	2	69861665	F			NA	TRUE	ANXA4	NM_001153	5'UTR					TRUE				NA
cg15706973	11	1.31e-11	-0.00699539	0.00103369	1.31e-11	-0.00699539	0.00103369	2.31e-08	32.3629	0	0	5.98325	0.816669	0	cg15706973	38674421	TATACACAACCTAAACCTATCTACTAAATCRATAACTTCTAAAACTCCAC			II			AGACTCTCCTCTTTACGCCTTTGACATGCAAGACCCTTGTAGATATGGGGAGGTGTGGAG[CG]TGGAGCCCCAGAAGTCACCGACCCAGCAGACAGGCTCAGGCTGTGCACATGGGTGTGGGC	37	2	111633044	GTGCACAGCCTGAGCCTGTCTGCTGGGTCGGTGACTTCTGGGGCTCCACG	2	111349515	F			NA	NA	ACOXL;ACOXL;ACOXL	NM_001142807;NM_001142808;NM_001105516	Body;Body;Body					TRUE		2:111632908-111633094	Unclassified_Cell_type_specific	NA
cg15609237	12	1.17e-08	-0.00955522	0.001675	0.00510646	-0.00932821	0.00333122	2.23e-08	22.9961	9.39828	70.3213	37.0637	0.000112435	8.33e-05	cg15609237	25625367	ATCCATAACCATCTACAAAAACAAATCTACAAAATTTTCTTATAACACCA	68653398	ATCCATAACCGTCTACGAAAACGAATCTACAAAATTTTCTTATAACACCG	I	A	Red	CAGAAGTACTTAGCACTTGTCCTTTACGCAGCCAGGTCACAGTTGGTACCGGCTCACCAT[CG]GTGTCACAAGAAAACCTTGCAGACTCGCCCTCGTAGACGGTCATGGACCGTGGCTTTGTT	37	2	179395885	CGGTGTCACAAGAAAACCTTGCAGACTCGCCCTCGTAGACGGTCATGGAC	2	179104131	F			NA	NA	TTN;TTN;TTN;MIR548N;TTN	NM_133378;NM_133432;NM_003319;NR_031666;NM_133437	Body;Body;Body;Body;Body					NA	2:179104131-179104182			NA
cg19351166	12	9.91e-11	-0.00827122	0.00127873	2.62e-10	-0.00826795	0.00130826	1.05e-07	29.5655	0	2.84741	11.3224	0.416663	6.04e-07	cg19351166	62650344	TAAATCAAAATTACTTTTATAACTCTTCACACTTCCCTTTTAACCTATCC			II			TCTGCCTTAATTTATTAATTAAATTATTGATCAGACAAAGCCTTAAGTAGTTAGAGAACG[CG]GATAGGCTAAAAGGGAAGTGTGAAGAGCTACAAAAGTAATTTTGATTTAGGTAATACTTT	37	2	209133632	AAATCAAAATTACTTTTGTAGCTCTTCACACTTCCCTTTTAGCCTATCCG	2	208841877	F			NA	NA	PIKFYVE;PIKFYVE	NM_152671;NM_015040	5'UTR;5'UTR	chr2:209130748-209131065	S_Shelf			NA				NA
cg20954977	12	1.06e-12	-0.0136417	0.00191539	1.06e-12	-0.0136417	0.00191539	3.89e-09	35.8447	0	0	7.99181	0.714037	0	cg20954977	22724466	AAACCTTAAAATACCCCAAAATCTTAAAAAAAACCRAATATTCAAATTTC			II			GGGAAATGGCTGGGCCTTGGGGTGCCCCAGGGTCTTGGAGGGGACCGGGTGTTCAGGTTT[CG]CACAAGTACAGGAGGGACCGGCGACCGCCCTCCCCCCGCCCCGGGAGGCTCCGCCAGGGA	37	2	232260116	GGCCTTGGGGTGCCCCAGGGTCTTGGAGGGGACCGGGTGTTCAGGTTTCG	2	231968360	R			NA	NA	B3GNT7	NM_145236	TSS1500	chr2:232260100-232261134	Island			NA		2:232259958-232260798	Promoter_Associated	NA
cg02578470	12	1.23e-15	-0.012589	0.00157343	2.45e-07	-0.0124604	0.00241415	2.83e-11	45.2367	0.426517	50.2459	22.1087	0.0235442	3.15e-05	cg02578470	50721475	ACACCTACAAAAATAACCAAAATCAAAAAAACCAATATTAACAAAAACAC			II			TTCAAAAGCAGCTGCACTATCTTGCATTCCCACCAGCAACACATGAGGGTTCCACTCCTC[CG]TGTTCTTGCCAACATTGGTCTTTTTGATTCTGGCCATCCCTGCAGGTGTGAAGTGGCATC	37	3	127320670	CACCTGCAGGGATGGCCAGAATCAAAAAGACCAATGTTGGCAAGAACACG	3	128803360	F			NA	NA	MCM2	NM_004526	Body	chr3:127323457-127324038	N_Shelf			NA				NA
cg12825509	12	1.26e-13	-0.0142332	0.00192085	1.26e-13	-0.0142332	0.00192085	8.84e-10	38.7994	0	0	5.18568	0.921842	0	cg12825509	47710398	CAATAAATACAAAAAATACCAAATAACCAAAATAAAACTACTTTATAACC			II			GTTGAATTTCTCAATAAGTGCAAGGGATACCAGGTAACCAGAATAAAGCTACTTTGTAAC[CG]TTACCTCTAACATTACAATAGCTAAATGTTGATAGCAAAAAAGGAGAAATAGGAATGAAA	37	3	185648568	CGGTTACAAAGTAGCTTTATTCTGGTTACCTGGTATCCCTTGCACTTATT	3	187131262	R			NA	NA	TRA2B	NM_004593	Body					TRUE				NA
cg25921813	10	2.15e-10	-0.00686602	0.00108117	7.74e-06	-0.00921758	0.00206105	2.6e-09	28.4987	8.50636	65.4976	26.0851	0.00197846	2.46e-05	cg25921813	66739467	ACTCAACCACACATATTCCCAAAATCTAAATCATTTTAAATTATATCACA	27610464	ACTCGACCGCGCGTATTCCCGAAATCTAAATCGTTTTAAATTATATCACG	I	C	Grn	ACAGACATTGGAACTCGACCGCGCGTGTTCCCGGAGTCTGAGTCGTTTTGAATTATGTCA[CG]CAGGGGCCTTCGGTGGGAGGAGGGACAGTCGTGACAGGGCACTGGGGTGGCTACTAGACA	37	3	194797138	ACTCGACCGCGCGTGTTCCCGGAGTCTGAGTCGTTTTGAATTATGTCACG	3	196278427	R			NA	NA	C3orf21	NM_152531	Body					NA	3:196278351-196278428			NA
cg08202836	12	5.45e-13	-0.0116811	0.00161932	3.63e-06	-0.011288	0.00243714	2.1e-09	36.7708	0.298718	47.8818	21.1059	0.0322907	3.02e-05	cg08202836	18699392	TAAATTAAACCAATACTAAAAACCATAACACTACCTTCACCAAACCACCA	67617502	TAAATTAAACCAATACTAAAAACCATAACACTACCTTCGCCGAACCGCCG	I	C	Grn	GAACCGGAGATCTGAGTTGAACCAGTGCTGGGAACCATGGCACTGCCTTCGCCGAGCCGC[CG]CGTGCCTCTCTTTTCACCTCTCTGGCCTGCATATTCTTTTAGCAAACTTGGGGATTATAC	37	3	196373751	CGGCGGCTCGGCGAAGGCAGTGCCATGGTTCCCAGCACTGGTTCAACTCA	3	197858148	R		rs75090899	NA	NA	LRRC33	NM_198565	5'UTR					NA	3:197857995-197858151			NA
cg10438589	12	8.35e-11	-0.0104666	0.0016117	8.35e-11	-0.0104666	0.0016117	9.44e-08	29.802	0	0	10.0421	0.5266	0	cg10438589	36638405	CCCTCTATATTATTACCACAACCACCTAACTAAACTTCCTACTACCAAAC			II			AAAATGGCATGGTCAAATTTACTTTTGAAAAGATGACTCTGAGTGCACTAGAGACAAATG[CG]TCTGGCAGCAGGAAGTCCAGTTAGGTGGCTGTGGCAACAATACAGAGGGGAAAAAGGAGA	37	4	14531493	CCTCTGTATTGTTGCCACAGCCACCTAACTGGACTTCCTGCTGCCAGACG	4	14140591	F			NA	NA								TRUE				NA
cg05119988	12	1.42e-16	0.0155404	0.00188064	5.3e-08	0.0164102	0.003016	2.39e-12	48.2515	2.34313	54.8388	24.3572	0.0113085	5.39e-05	cg05119988	41644320	AAAAAAATAATTCCTACAATTTACCTAAACTCTATAAAAAAATATTCCAC			II			AATAGAATGCAGATTGCAGTTGCTAGAATATAAACAGGAAATAAGAAGATAAAGACAACT[CG]TGGAATACCTTTTCATAGAGCTTAGGTAAACTGTAGGAATTATTCTCCTTGTACTCTAAT	37	4	166251189	CGTGGAATACCTTTTCATAGAGCTTAGGTAAACTGTAGGAATTATTCTCC	4	166470639	F	rs76203134		NA	NA	SC4MOL;SC4MOL	NM_001017369;NM_006745	5'UTR;5'UTR	chr4:166248454-166249063	S_Shelf			NA				NA
cg22753611	12	4.02e-12	-0.0100739	0.00145229	1.53e-08	-0.0100723	0.00178017	9.52e-09	34.0009	0.0590306	25.5472	14.7745	0.193057	9.1e-06	cg22753611	32608435	ATATTTTATTATATATTAACCAACATCTACATCCAACACRAACAATAACC			II			CTATGAGCCTTCCAATGGCAAGAGAATTACCTTGGTAATTACATGGTGGCTAGCATGTGA[CG]GCTACTGCCCGTGCTGGATGTAGATGCTGGTTAACACACAATAAAACACCAAGGAAGGAA	37	6	17472892	CGGCTACTGCCCGTGCTGGATGTAGATGCTGGTTAACACACAATAAAACA	6	17580871	F			NA	NA	CAP2	NM_006366	Body					TRUE				NA
cg14352682	12	1.7e-10	-0.00692157	0.00108377	0.000162755	-0.00642576	0.0017041	9.44e-08	28.8227	0.97888	51.1837	22.5335	0.0205513	1.57e-05	cg14352682	38601414	AATAATTCCAACTTCATACCCATCATATATCCTACATTAAAACCTAACCC			II			GACATAGCACTAATGGTTCCAGCTTCATACCCATCATGTGTCCTACATTAAAACCTGGCC[CG]AGACCTTGAAGAGTCTGTAATCTTAATTTCCTCTTTAGTATTCCTATAACCCACTCTCCA	37	6	30614168	CGGGCCAGGTTTTAATGTAGGACACATGATGGGTATGAAGCTGGAACCAT	6	30722147	R			NA	NA	C6orf136;C6orf136;C6orf136	NM_001161376;NM_145029;NM_001109938	TSS1500;TSS1500;TSS1500	chr6:30614721-30615643	N_Shore			NA				NA
cg06560379	12	3.97e-18	0.00510544	0.000588207	4.36e-12	0.00536143	0.000774224	2.53e-13	53.2363	1.84726	33.0431	16.4285	0.125954	2.17e-06	cg06560379	31661353	AAAACAAACCCTAACCTAAAAAATTTCCAAAACAATTCCTCCCTCCCTCC			II			GCTTGGGCAGGAGGGTGGCAGGCTTTAGCAGCAGGCAGCAGGAGAGGCCCAGGAGAGTGA[CG]GAGGGAGGGAGGAACTGCTCTGGAAATCCCCTAGGCCAGGGCCTGCTCTCTGGGTCACAT	37	6	44231305	CGGAGGGAGGGAGGAACTGCTCTGGAAATCCCCTAGGCCAGGGCCTGCTC	6	44339283	F			NA	NA	NFKBIE	NM_004556	Body	chr6:44232880-44233447	N_Shore			TRUE		6:44231045-44231560	Promoter_Associated	TRUE
cg03676485	12	6.95e-16	-0.0111908	0.00138647	2.53e-09	-0.0104344	0.00175081	1.7e-11	46.036	0.641996	28.3453	15.3514	0.166968	9.64e-06	cg03676485	29724367	ACTATAAAAAACCAAATCTCAATCACTCRAAATTAAAAACAAAAACCTTC			II			TGCCTGGTGATTCATCCTCCCTCCAGGCCCTTTGTCCGCCAGGGCTTGGCAGCCGCCCAG[CG]AAGGCCTTTGTCCCCAACCCCGAGTGATTGAGACTTGGCTTCCCACAGCCGACCTCCTCC	37	7	2563816	CTGTGGGAAGCCAAGTCTCAATCACTCGGGGTTGGGGACAAAGGCCTTCG	7	2530342	F			NA	NA	LFNG;LFNG;LFNG;LFNG	NM_001166355;NM_001040167;NM_001040168;NM_002304	Body;Body;Body;Body	chr7:2563610-2564056	Island			TRUE	7:2530196-2531810	7:2563770-2564203	Unclassified_Cell_type_specific	NA
cg26804423	12	8.32e-12	-0.00776736	0.00113676	0.00034528	-0.00690624	0.00192981	7.29e-09	32.9922	1.59999	57.7268	26.0212	0.00644294	2.23e-05	cg26804423	42626356	TTTATCAAACTTACAATTTCATTACATTTATTAACATCCCATTAACCAAC			II			TTTGCCCTGTAACTCTGTAGTGTTCTCCTACTCTGACTCTGAGCTCGGCCATGTGACTTG[CG]TTGGTCAATGGGATGTTAACAAATGTAATGAAACTGTAAGCTTGACAAAACAATGCCAGC	37	7	8201134	TTGTCAAGCTTACAGTTTCATTACATTTGTTAACATCCCATTGACCAACG	7	8167659	F			NA	NA	ICA1;ICA1;ICA1	NM_004968;NM_001136020;NM_022307	Body;Body;Body					TRUE				NA
cg04577162	12	1.55e-14	-0.0101089	0.00131575	2.82e-10	-0.0103374	0.00163861	2.05e-10	41.7123	0	27.4188	15.1554	0.175491	8.24e-06	cg04577162	71672355	AACAAAATTACAACACAATATCACATTACTCCAAATAACCTATACTAACC			II			ATTGTACAGCATAGGCTTCAAACCTGCCACAGCAGAGAAACACCTGTTGCTGCTGGAGCA[CG]GCCAGCACAGGTCATCTGGAGCAATGTGACACTGTGCTGCAACCCTGTCCGCCCGTCACA	37	7	73667397	CGGCCAGCACAGGTCATCTGGAGCAATGTGACACTGTGCTGCAACCCTGT	7	73305333	F	rs76658921		NA	NA	RFC2;RFC2	NM_181471;NM_002914	Body;Body	chr7:73668393-73669142	N_Shore			NA				NA
cg20784591	12	6.03e-11	-0.00627724	0.000959367	6.03e-11	-0.00627724	0.000959367	7.29e-08	30.2531	0	0	9.02281	0.619787	0	cg20784591	74618401	CAAAATATAACTCACCCRCTCTTTATCATATATCTCTATATAAAATCCCC			II			TTCGATCTCTCCAGGATGTGGCTCACCCGCTCTTTGTCATGTGTCTCTGTGTGGAGTCCC[CG]TTAGTGCCTCAGGGTGGGCCCCATACCTTGCATCTCTCACAGTCAGGAGCTCATTCAGGA	37	7	99972461	CGGGGACTCCACACAGAGACACATGACAAAGAGCGGGTGAGCCACATCCT	7	99810397	R			NA	NA	PILRA;PILRA;PILRA	NM_013439;NM_178272;NM_178273	Body;Body;Body					TRUE		7:99972446-99972548	Unclassified_Cell_type_specific	NA
cg13821176	12	2.64e-14	-0.0107598	0.00141301	2.21e-09	-0.0115192	0.00192587	2.97e-10	40.9749	0	36.8584	17.4211	0.0960207	1.48e-05	cg13821176	14774412	RCAACCTTTCCRAAATAAATCCCAATAATATTAAAAATCTCAAAACTCAC			II			CACACACATAATGAAGGGGGAAGATGATGCTTTGTCAGACAAACATGGCTGCCCAGCCTA[CG]TGAGCCCTGAGATCCTCAACACCACTGGGACCTACTCCGGAAAGGCTGCGGACGTTTGGA	37	8	126448338	CGTGAGCCCTGAGATCCTCAACACCACTGGGACCTACTCCGGAAAGGCTG	8	126517520	F	rs67268576		NA	NA	TRIB1	NM_025195	Body	chr8:126444232-126444440	S_Shelf		CDMR	NA				NA
cg00163372	11	5.4e-12	-0.0126007	0.00182761	5.4e-12	-0.0126007	0.00182761	1.27e-08	33.5913	0	0	8.73253	0.557662	0	cg00163372	55721311	CCAACTCCAAAATCTAATCACACAAAACAAAAAAACTCCATTTTAACTCA	30656479	CCAACTCCGAAATCTAATCACGCAAAACAAAAAAACTCCGTTTTAACTCG	I	T	Red	GGACACCGAGGAGAATGTCAAGAGGCGAACACACAACGTCTTGGAGCGCCAGAGGAGGAA[CG]AGCTAAAACGGAGCTTTTTTGCCCTGCGTGACCAGATCCCGGAGTTGGAAAACAATGAAA	37	8	128752988	CGAGCTAAAACGGAGCTTTTTTGCCCTGCGTGACCAGATCCCGGAGTTGG	8	128822170	F			NA	NA	MYC	NM_002467	Body	chr8:128747805-128751279	S_Shore			NA	8:128822116-128822282			NA
cg10639435	12	6.71e-11	-0.0102885	0.00157627	6.71e-11	-0.0102885	0.00157627	7.98e-08	30.1053	0	0	8.33393	0.683115	0	cg10639435	22694468	TTACCTCAATAATCTAATCTCTAAAATAATACCTTAATAATCCCATTTCC			II			TCTCTGAAGAATTACCTCAATGATCTAATCTCTAAAGTAATACCTTAGTGATCCCATTTC[CG]TTATTTCAGCTCCTCTGAAGTAAACCTCAGTGGTCAGAGCTACTCTGCAGTACCCACTAG	37	8	146104221	CGGAAATGGGATCACTAAGGTATTACTTTAGAGATTAGATCATTGAGGTA	8	146075025	R		rs66555722	NA	NA	ZNF250;ZNF250	NM_001109689;NM_021061	3'UTR;3'UTR					NA		8:146103445-146104770	Unclassified	NA
cg15551881	12	1.09e-10	-0.0117658	0.00182292	0.000134423	-0.0107129	0.00280574	2.51e-08	29.4383	2.80389	50.6351	22.2831	0.0222698	4.31e-05	cg15551881	65725374	CTCTCAAAAAACACAATAAAAATTCCCCTAATTAAAAATCRCAAACTACC			II			CGTGTCACAGACTCTCAGAAAGCACAGTGAGAGTTCCCCTGGTTGAGAATCGCAGGCTGC[CG]CTGGCTTCCCCCACTTCCCTGGGCACATCGGAGGAGGGGGCCACAGCTGGTCCCTGGTCT	37	9	123688715	CGGCAGCCTGCGATTCTCAACCAGGGGAACTCTCACTGTGCTTTCTGAGA	9	122728536	R			NA	TRUE	TRAF1	NM_005658	5'UTR	chr9:123690771-123691675	N_Shelf			TRUE		9:123688502-123689327	Unclassified	NA
cg17485681	11	1.67e-11	-0.0121792	0.00180908	6.96e-09	-0.0122028	0.00210692	2.09e-08	32.0274	0.486444	20.3743	12.5588	0.249399	9.62e-06	cg17485681	31644444	CTCCAACATATACAAAATCTACACCACAAACAAAAATAAAAACCTCAACA	47715310	CTCCAACGTATACGAAATCTACGCCACGAACAAAAATAAAAACCTCAACG	I	A	Red	GATCCCGCTGCGCTCCAACGTGTACGAGGTCTACGCCACGGACAAGGATGAGGGCCTCAA[CG]GGGCGGTGCGCTACAGCTTCCTGAAGACTGCGGGCAACCGGGACTGGGAGTTCTTCATCA	37	10	73565625	CTCCAACGTGTACGAGGTCTACGCCACGGACAAGGATGAGGGCCTCAACG	10	73235631	R			NA	NA	CDH23	NM_022124	Body	chr10:73565569-73565827	Island			TRUE	10:73235589-73235833			TRUE
cg16407699	12	2.02e-12	-0.0118655	0.00168704	9.91e-06	-0.0115777	0.00261996	4.52e-09	34.9565	0.589813	51.4833	22.6726	0.0196507	3.8e-05	cg16407699	54709387	TTTAAAATAATAAATCACAAACATTCTTTCCCCCATCCCTTAAAATTTAC			II			CTAAGTCAGGGTTTAGGGTAGTGAGTCACAGACATTCTTTCCCCCATCCCTTAGGGTTTG[CG]CACACCCAGGAAGCCTTCCCCTCCCCAACAGAGACCGCTTTGTTAGCACGACCCACCCGG	37	10	74020428	TTAGGGTAGTGAGTCACAGACATTCTTTCCCCCATCCCTTAGGGTTTGCG	10	73690434	R			NA	NA				chr10:74020773-74021023	N_Shore			TRUE		10:74020207-74020999	Promoter_Associated	NA
cg26955383	12	1.47e-11	-0.00922875	0.00136698	1.08e-10	-0.00926608	0.00143537	2.56e-08	32.2079	0	7.01233	11.8295	0.376593	1.74e-06	cg26955383	42673365	TCTCCTAACTAAAACCAACAAAACTCAAAACAAAAACTAAAATCACTATC			II			ATGACTCGGGCTCTCCTGGCTGGGACCAACAGAGCTCAGAGCAGAGGCTGAGGTCACTGT[CG]CTTTGAGGAATCTTTAGTCAGGTGCTGGCTGAGAGGATGCAGATTGACCAATCCTGTGGG	37	10	105218660	CTCCTGGCTGGGACCAACAGAGCTCAGAGCAGAGGCTGAGGTCACTGTCG	10	105208650	R			NA	NA	CALHM1	NM_001001412	TSS200	chr10:105217966-105218287	S_Shore			TRUE				TRUE
cg02855207	12	2.08e-13	-0.00918145	0.0012503	1.32e-06	-0.0094084	0.00194528	1.84e-10	38.1059	3.81949	50.6595	22.2941	0.0221915	2.03e-05	cg02855207	27606333	AAACCTTTTCRCCAACTAAATAAAAATTTCCAAAATTAAACCTAAACCTC			II			TCACCTTCACCAGGCCTTTTCGCCAACTAGGTGAGGGTTTCCAGGGTTGGGCCTGGGCCT[CG]TCAACAAAGCAAAGTGAGGTTATTCTTCCTGGCCACCAACTGGCAGGAGGAAGATGAAGC	37	11	73087016	CGAGGCCCAGGCCCAACCCTGGAAACCCTCACCTAGTTGGCGAAAAGGCC	11	72764664	R			NA	NA	RELT;RELT	NM_032871;NM_152222	TSS1500;TSS1500	chr11:73087229-73088294	N_Shore			NA		11:73086729-73087771	Promoter_Associated	NA
cg05008975	12	2.15e-11	-0.00659604	0.000985195	2.17e-05	-0.00653869	0.0015397	3.3e-09	31.6755	4.49385	50.2203	22.0974	0.0236296	1.25e-05	cg05008975	54658344	CTCTTCACCACCAAACACCAACCTACTAAATCTACACACAATTTACATTC			II			TACTCTCTCCCCTCTTCACCACCAGGCACCAACCTGCTAGATCTGCACACAGTTTACATT[CG]CAGAAACAGTAGCCACTTCCCTTATAGGGTTCTGTCTCCCTGTTTTCAGCAGAAATACCT	37	11	118022317	TCTTCACCACCAGGCACCAACCTGCTAGATCTGCACACAGTTTACATTCG	11	117527527	R			NA	NA	SCN4B;SCN4B	NM_001142348;NM_174934	Body;Body	chr11:118023352-118024194	N_Shore		CDMR	NA				NA
cg17260706	12	5.75e-08	0.00630328	0.00116158	0.000618586	0.00810283	0.00236694	4.3e-09	20.8084	14.8379	71.9107	39.1608	4.97e-05	4.34e-05	cg17260706	30626335	CTAAAATCAACCCTCTTAACTTCCCATCACCAAACCTTCCAAATATCTTC			II			CCCCTCAAGAGTCTGCCCCAGCTCCCGAAGACCCCTCCTCCTCCACACACTCACAGTCTC[CG]AAGACACCTGGAAGGCCTGGTGATGGGAAGCCAAGAGGGCTGATCCCAGCCCAATGCAAT	37	11	118782879	TGGGATCAGCCCTCTTGGCTTCCCATCACCAGGCCTTCCAGGTGTCTTCG	11	118288089	F			NA	NA	BCL9L	NM_182557	TSS1500	chr11:118781060-118781732	S_Shore			TRUE				TRUE
cg22488164	12	7.7e-12	-0.010037	0.00146653	6.87e-05	-0.0111634	0.00280442	9.24e-11	33.0999	10.2039	67.2443	33.5819	0.00042323	5.56e-05	cg22488164	63793453	CRCAAATAATCCTCCCACAAATTCATTTCCCAAAACCCTAAAATTCAAAC			II			GCCTTATGTCGAATGAATTTGGAAATAAGAATGTCCTCAGAGACCAGGTGCAGTGGCGGT[CG]CCTGAACCCCAGGGCTTTGGGAAATGAACCTGTGGGAGGATCACTTGCGAGCAAGAGTTT	37	12	14716910	CGCCTGAACCCCAGGGCTTTGGGAAATGAACCTGTGGGAGGATCACTTGC	12	14608177	F			NA	NA	PLBD1	NM_024829	Body	chr12:14720248-14721093	N_Shelf			NA				NA
cg09039672	12	6.95e-11	-0.00760857	0.00116666	6.95e-11	-0.00760857	0.00116666	8.2e-08	30.0552	0	0	10.1572	0.516302	0	cg09039672	49707311	ACATAAACAAAAATATTACTTTACCCACTAAAACACTAAAACTAAAACTC			II			ACTCAGTTGGGCCCCCACCACCTCCACCCGCCAATGTGTGAGTGCTTCCTTCAGCACTTC[CG]AGCCCCAGCCTCAGTGTTCTAGTGGGCAAAGCAACACTCCTGCCCATGCCAAGAGGTCAG	37	12	52367989	CATGGGCAGGAGTGTTGCTTTGCCCACTAGAACACTGAGGCTGGGGCTCG	12	50654256	F			NA	NA	ACVR1B;ACVR1B;ACVR1B	NM_004302;NM_020327;NM_020328	Body;Body;Body					TRUE				NA
cg06559575	12	6.65e-11	0.00852697	0.00130612	1.34e-09	0.00867928	0.0014316	7.91e-08	30.1178	0	11.4749	12.4259	0.332499	2.79e-06	cg06559575	11755457	TCCCTCTTCCTCTCTCTTATAAAACCTAACTAAAAATACCTAAAATAAAC			II			GAAGGAAACAATCCCTCTTCCTCTCTCTTGTGAGGCCTGGCTAGGAGTGCCTGGGATGGG[CG]GGACACTGCCTGGGGAAGGCGGGTGGGGAGCGGTGGAACCCGACCCTTGGAGCGAAGGCG	37	12	53490352	CGCCCATCCCAGGCACTCCTAGCCAGGCCTCACAAGAGAGAGGAAGAGGG	12	51776619	R			NA	NA	IGFBP6	NM_002178	TSS1500	chr12:53491572-53491955	N_Shore			NA				TRUE
cg19881557	11	1.16e-11	-0.0106933	0.00157597	2.61e-06	-0.0115624	0.00246056	2.49e-09	32.533	4.31059	54.1492	21.8099	0.016103	3.34e-05	cg19881557	51755367	TCACCTAAAACCACATAAATAACAAATAACAAAACAAAAATAAAACCCCA	52688415	TCGCCTAAAACCACATAAATAACGAATAACAAAACAAAAATAAAACCCCG	I	A	Red	CATTATCAGGGTCTAGGCAGATGCTAAAAAAGAAAAAACAATGGGTGGAAGTCAGCAGAT[CG]GGGCCTCATTCCTGTTCTGCCACTCGCCACCTATGTGGCCTCAGGCGAGTCACTTAACAG	37	14	20967426	CGGGGCCTCATTCCTGTTCTGCCACTCGCCACCTATGTGGCCTCAGGCGA	14	20037266	F			NA	NA								TRUE				NA
cg07814318	12	3.66e-15	-0.0135825	0.00172674	3.66e-15	-0.0135825	0.00172674	7.49e-11	43.7229	0	0	8.81004	0.639421	0	cg07814318	19793449	AAAACATTAAAAACRTTTAAAACAATACCAACAAAACCACTATCACTCCC			II			TTGCATGTGTGAGAACATTGAGAACGTTTAAAACAGTACCAGCAAAACCACTGTCACTCC[CG]CACGCCTGGTGGCTGGCTCTCTTGGCCATCTTCAGTTCTGGTTTTACAGAGATTGGAAAG	37	15	31624584	CGGGAGTGACAGTGGTTTTGCTGGTACTGTTTTAAACGTTCTCAATGTTC	15	29411876	R			NA	NA	KLF13	NM_015995	Body	chr15:31617763-31620908	S_Shelf			NA				NA
[truncated: 29 more rows]

## Sheet: HDL.MODEL4.AA
CPG	N_STUDY	PVALUE_FE	BETA_FE	SE_FE	PVALUE_RE	BETA_RE	SE_RE	PVALUE_RE2	BETA_RE2	SE_RE2	I_SQUARE	Q	PVALUE_Q	TAU_SQUARE	Name	AddressA_ID	AlleleA_ProbeSeq	AddressB_ID	AlleleB_ProbeSeq	Infinium_Design_Type	Next_Base	Color_Channel	Forward_Sequence	Genome_Build	CHR	MAPINFO	SourceSeq	Chromosome_36	Coordinate_36	Strand	Probe_SNPs	Probe_SNPs_10	Random_Loci	Methyl27_Loci	UCSC_RefGene_Name	UCSC_RefGene_Accession	UCSC_RefGene_Group	UCSC_CpG_Islands_Name	Relation_to_UCSC_CpG_Island	Phantom	DMR	Enhancer	HMM_Island	Regulatory_Feature_Name	Regulatory_Feature_Group	DHS
[truncated: 7 more rows]

[truncated: 18 more sheets: HDL.MODEL4.HA, HDL.MODEL4.ALL, LDL.MODEL3.EA, LDL.MODEL3.AA, LDL.MODEL3.HA, LDL.MODEL3.ALL, LDL.MODEL4.EA, LDL.MODEL4.AA, LDL.MODEL4.HA, LDL.MODEL4.ALL, TG.MODEL3.EA, TG.MODEL3.AA, TG.MODEL3.HA, TG.MODEL3.ALL, TG.MODEL4.EA, TG.MODEL4.AA, TG.MODEL4.HA, TG.MODEL4.ALL]
