# Supplementary material for: A multi-ethnic epigenome-wide association study of leukocyte DNA methylation and blood lipids
Source: Nat Commun. 2021 Jun 28;12:3987. doi: 10.1038/s41467-021-23899-y (PMC8238961; doi:10.1038/s41467-021-23899-y)
Supplement: Supplementary file 6 — Supplementary Data 3 [file 41467_2021_23899_MOESM6_ESM.xlsx]

## Sheet: Summary
Number of significant Methylation quantitative trait loci (mQTL, CpG-SNP association)
	Number of significant mQTLs
European	109
African	498
Hispanic	127

## Sheet: European
CPG	SNP	BETA_FE	SE_FE	PVALUE_FE	BETA_RE	SE_RE	PVALUE_RE	I2	N_STUDY
cg01881899	rs225449	0.00305246	0.000650394	2.69e-06	0.0219304	0.0125832	0.0813636	0.910452	4
cg01881899	rs4148117	0.00297206	0.00063742	3.12e-06	0.0131974	0.00909167	0.146616	0.838969	4
cg02370100	rs170445	0.0052473	0.00105557	6.66e-07	-0.00203105	0.00804896	0.800781	0.828168	4
cg02370100	rs225443	0.0051133	0.0010318	7.21e-07	-0.00230849	0.00753372	0.759284	0.811331	4
cg02370100	rs915847	0.00506778	0.00104799	1.33e-06	-0.00288009	0.00771433	0.708893	0.817136	4
cg02370100	rs13052462	0.0052615	0.00110073	1.75e-06	-0.0036136	0.00770066	0.638885	0.811059	4
cg02370100	rs178743	0.00493507	0.00105047	2.63e-06	-0.00293891	0.00780933	0.706669	0.819066	4
cg02370100	rs4148114	0.00493816	0.00105554	2.89e-06	-0.00436007	0.00773825	0.573132	0.824358	4
cg02370100	rs881395	0.0049175	0.00105746	3.31e-06	-0.00263196	0.00766132	0.731193	0.813684	4
cg06500161	rs17114581	0.658295	0.133451	8.1e-07	-7.15593	17.1071	0.675726	0.345289	2
cg06500161	rs117143545	0.044506	0.00902395	8.14e-07	0.117046	0.0774721	0.130835	0.801192	3
cg06500161	rs225375	0.0364309	0.0075226	1.28e-06	0.0574417	0.22885	0.801813	0.866188	3
cg06500161	rs225377	0.0329094	0.00716223	4.33e-06	0.355629	0.233218	0.12729	0.826001	3
cg07504977	rs139100414	0.370046	0.0570301	8.66e-11	0.391792	0.103184	0.000146448	0.286473	3
cg07504977	rs61556570	0.344615	0.0609843	1.6e-08	0.344615	0.0609843	1.6e-08	0	3
cg07504977	rs17113027	0.435393	0.0870805	5.74e-07	0.439686	0.107529	4.33e-05	0.167285	3
cg07504977	rs74154648	0.279806	0.0570682	9.44e-07	0.303094	0.0831811	0.000268659	0.161301	3
cg07504977	rs56256114	0.388821	0.0848464	4.59e-06	0.388821	0.0848464	4.59e-06	0	2
cg07504977	rs182592525	0.313059	0.0700427	7.84e-06	0.313059	0.0700427	7.84e-06	0	2
cg08309687	rs188223035	0.17274	0.0304919	1.47e-08	0.161234	0.0556814	0.00378362	0.509207	3
cg08309687	rs2834309	-0.0751357	0.0141297	1.05e-07	-0.146344	0.0713277	0.0401972	0.834817	3
cg08309687	rs79376489	0.196935	0.0376078	1.64e-07	0.196935	0.0376078	1.64e-07	NA	1
cg08309687	rs140142783	0.213797	0.0414605	2.51e-07	0.213797	0.0414605	2.51e-07	0	2
cg08309687	rs111626076	0.187015	0.0395141	2.21e-06	0.187015	0.0395141	2.21e-06	NA	1
cg10919522	rs142594902	0.286245	0.0610918	2.79e-06	0.286245	0.0610918	2.79e-06	0	2
cg10919522	rs10139368	0.274807	0.0607302	6.04e-06	0.274807	0.0607302	6.04e-06	0	3
cg10919522	rs74062532	0.237898	0.0531201	7.52e-06	0.237898	0.0531201	7.52e-06	0	3
cg11024682	rs35367147	0.085847	0.00918079	8.71e-21	0.441773	0.361574	0.221781	0.929175	3
cg11024682	rs149202767	0.0818628	0.00908391	2.03e-19	0.248498	0.144949	0.0864573	0.944694	3
cg11024682	rs11652574	0.0789758	0.00894829	1.09e-18	0.210658	0.102182	0.0392466	0.947751	3
cg14476101	rs184765356	-55.0766	2.991	1.01e-75	-55.0766	2.991	1.01e-75	NA	1
cg14476101	rs11583993	-0.0248362	0.00381484	7.49e-11	-0.333349	0.0952638	0.000466626	0.993505	4
cg14476101	rs147611625	-0.176526	0.0281654	3.67e-10	-0.535172	0.382143	0.161379	0.859195	3
cg14476101	rs78371255	-0.457402	0.0753591	1.28e-09	2.70331	4.18257	0.518067	0.727528	2
cg14476101	rs115132951	-0.45131	0.0771604	4.95e-09	-0.45131	0.0771604	4.95e-09	0	2
cg14476101	rs1886736	-0.0194818	0.00348636	2.3e-08	-0.239788	0.0682436	0.000441906	0.991146	4
cg14476101	rs2236398	-0.0180476	0.00351003	2.72e-07	-0.209237	0.0743396	0.00488372	0.990106	4
cg14476101	rs112764783	0.266746	0.0544854	9.79e-07	0.266746	0.0544854	9.79e-07	NA	1
cg14476101	rs10923893	0.0821702	0.0173606	2.21e-06	0.18645	0.14062	0.184868	0.53457	3
cg14476101	rs17024124	0.0813822	0.0172343	2.33e-06	0.114767	0.0574354	0.0456968	0.387502	3
cg14476101	rs920513	0.0901362	0.0191932	2.65e-06	0.209433	0.0973752	0.0314934	0.765064	3
cg14476101	rs12064784	0.0864972	0.0184886	2.89e-06	0.130973	0.0574784	0.0226878	0.630795	3
cg14476101	rs3790706	0.0803134	0.0173731	3.78e-06	0.228147	0.150783	0.13026	0.614114	3
cg14476101	rs143257075	0.0799967	0.0173832	4.19e-06	0.162844	0.112746	0.148642	0.40434	3
cg14476101	rs3790707	0.0796006	0.0173798	4.65e-06	0.1837	0.150486	0.222196	0.578288	3
cg14476101	rs41276630	0.0793892	0.01737	4.87e-06	0.152363	0.1047	0.145604	0.399389	3
cg16246545	rs11583993	-0.0241698	0.00328565	1.89e-13	-0.292085	0.073389	6.89e-05	0.9926	4
cg16246545	rs1886736	-0.0196719	0.00300199	5.64e-11	-0.214017	0.0534422	6.21e-05	0.989925	4
cg16246545	rs2236398	-0.018775	0.00302132	5.16e-10	-0.178359	0.0573184	0.00185995	0.988712	4
cg16246545	rs78371255	-0.4723	0.0806433	4.72e-09	-0.356553	0.76606	0.641618	0.0451519	2
cg16246545	rs115132951	-0.471599	0.0825109	1.09e-08	-18.2642	104.893	0.861769	0.0559366	2
cg16246545	rs147611625	-0.122611	0.0219017	2.17e-08	-0.568386	0.443106	0.199586	0.872788	3
cg16246545	rs942835	-0.0143375	0.00286387	5.55e-07	-0.109801	0.0417489	0.00853762	0.981079	4
cg16246545	rs28501188	-0.0139996	0.00286243	1e-06	-0.0792517	0.037645	0.0352705	0.980907	4
cg16246545	rs3790708	-0.0139873	0.00286211	1.02e-06	-0.077062	0.0377124	0.0410113	0.981006	4
cg16246545	rs894079	-0.0137274	0.00286108	1.6e-06	-0.0636277	0.0371083	0.0864097	0.981497	4
cg22304262	rs11672263	-0.0783958	0.0142245	3.56e-08	-0.268478	0.126431	0.0337117	0.884209	3
cg22304262	rs182423123	-0.412279	0.07622	6.34e-08	14.0027	25.8148	0.587523	0.475396	2
cg22304262	rs75354175	-0.0838977	0.0166338	4.56e-07	-0.0838977	0.0166338	4.56e-07	0	2
cg22304262	rs78409373	-0.0939719	0.0193483	1.19e-06	-0.276264	0.214902	0.198606	0.867855	2
cg22304262	rs1644339	-0.00845762	0.00175369	1.42e-06	-0.108531	0.0345289	0.00167116	0.991101	4
cg22304262	rs77394147	0.0563834	0.0118655	2.02e-06	0.192602	0.16828	0.252402	0.804052	2
cg22304262	rs8112797	-0.00762019	0.00166084	4.47e-06	-0.136081	0.0303878	7.53e-06	0.988424	4
cg22304262	rs147552569	-0.0884949	0.0195981	6.32e-06	-0.223589	0.170316	0.189253	0.806182	2
cg22304262	rs75906255	0.0545102	0.012125	6.93e-06	0.173853	0.153609	0.257721	0.765505	2
cg22304262	rs8105903	0.00699752	0.00156516	7.79e-06	0.194554	0.0413644	2.56e-06	0.993899	4
cg26403843	rs146897810	0.827538	0.042997	1.51e-82	0.312225	0.618487	0.613685	0.833809	2
cg26403843	rs148413583	-0.391632	0.0430178	8.71e-20	-5.29693	10.6538	0.619056	0.349835	2
cg26403843	rs113285795	-0.367126	0.0444809	1.54e-16	-0.367126	0.0444809	1.54e-16	0	2
cg26403843	rs181833049	-0.368621	0.04486	2.08e-16	-0.368621	0.04486	2.08e-16	0	2
cg26403843	rs187544992	-0.349692	0.0447732	5.7e-15	-0.255564	0.205341	0.213285	0.370397	2
cg26403843	rs6893046	-0.0119313	0.0015596	2.01e-14	0.130271	0.076186	0.0872835	0.996378	4
cg26403843	rs6888950	-0.0118412	0.00155752	2.9e-14	0.135855	0.076516	0.0758125	0.99635	4
cg26403843	rs1897565	-0.0118392	0.001558	2.98e-14	0.146351	0.0764011	0.0554214	0.996317	4
cg26403843	rs143014665	0.510078	0.0674808	4.07e-14	-4.87563	10.5253	0.643201	0.415019	2
cg26403843	rs10057691	-0.0117284	0.00155823	5.2e-14	0.27491	0.0829557	0.000919935	0.996205	4
cg26403843	rs17056626	-0.0117258	0.00156162	5.97e-14	0.301729	0.0827846	0.000267653	0.996044	4
cg26403843	rs2901184	-0.0117157	0.00156311	6.62e-14	0.249466	0.0816054	0.00223583	0.996101	4
cg26403843	rs6556405	-0.0117138	0.00156363	6.82e-14	0.297741	0.0843601	0.000416494	0.996232	4
cg26403843	rs116562735	0.260745	0.0348078	6.83e-14	0.0358483	0.317032	0.909971	0.982443	3
cg26403843	rs67091377	-0.0117073	0.00156322	6.93e-14	0.288478	0.0823628	0.000460865	0.996051	4
cg26403843	rs56111660	-0.011698	0.00156434	7.55e-14	0.255907	0.0787442	0.00115464	0.996112	4
cg26403843	rs7721001	-0.0107163	0.00144085	1.03e-13	0.196579	0.0633182	0.00190518	0.996181	3
cg26403843	rs2163775	-0.0105788	0.00143079	1.43e-13	0.206782	0.0651156	0.00149522	0.99643	3
cg26403843	rs10077858	-0.0115115	0.00157135	2.37e-13	0.142962	0.0711307	0.0444468	0.995944	4
cg26403843	rs12522797	-0.0104847	0.00144043	3.37e-13	0.253381	0.0589173	1.7e-05	0.994718	4
cg26403843	rs6891575	-0.0103856	0.00143196	4.09e-13	0.237701	0.0589356	5.5e-05	0.994994	4
cg26403843	rs55801554	-0.0109617	0.00160849	9.43e-12	0.347928	0.0768387	5.95e-06	0.996441	4
cg26403843	rs139288770	0.944416	0.1411	2.18e-11	-0.0684973	1.39418	0.960815	0.707157	2
cg26403843	rs7732603	-0.010514	0.00157447	2.43e-11	0.277725	0.0762264	0.000269033	0.995293	4
cg26403843	rs150165766	-0.500752	0.0787389	2.02e-10	-0.500752	0.0787389	2.02e-10	0	2
cg26403843	rs80236369	-0.493974	0.0795098	5.21e-10	15.0832	23.367	0.518609	0.615351	2
cg26403843	rs186823237	0.32066	0.0528658	1.32e-09	0.192997	0.234253	0.410007	0.904034	3
cg26403843	rs72815804	0.115957	0.0191258	1.34e-09	0.233897	0.235701	0.321028	0.840146	3
cg26403843	rs144253404	-0.470237	0.0797059	3.64e-09	-0.470237	0.0797059	3.64e-09	0	2
cg26403843	rs181339880	0.146209	0.0248204	3.85e-09	0.563925	0.514357	0.272917	0.900357	3
cg26403843	rs6556408	-0.00859935	0.00148223	6.57e-09	0.150498	0.0570636	0.00835534	0.993024	4
cg26403843	rs6556407	-0.0085791	0.00148212	7.11e-09	0.171601	0.053105	0.00123205	0.992949	4
cg26403843	rs7715138	-0.00855455	0.00148228	7.87e-09	0.165012	0.0524993	0.00167153	0.992963	4
cg26403843	rs190192591	-0.50082	0.0878326	1.18e-08	-0.50082	0.0878326	1.18e-08	0	2
cg26403843	rs72815805	-0.143124	0.0253373	1.62e-08	-0.293382	0.1282	0.0221099	0.892246	3
cg26403843	rs144496541	-0.501574	0.0916826	4.48e-08	-0.501574	0.0916826	4.48e-08	0	2
cg26403843	rs140793985	0.137162	0.0251246	4.78e-08	0.498631	0.416233	0.230932	0.808471	3
cg26403843	rs147482214	0.134513	0.0251679	9.06e-08	0.338658	0.25122	0.177641	0.807107	3
cg26403843	rs137875899	-0.458021	0.092409	7.18e-07	-0.401901	0.178787	0.0245803	0.268767	2
cg26403843	rs112027369	-0.11105	0.0242624	4.72e-06	-0.176881	0.122549	0.148921	0.852188	3
cg26403843	rs6894840	-0.00715877	0.00156988	5.11e-06	0.0961762	0.0354964	0.00673931	0.978705	4
cg26403843	rs78251404	-0.0131585	0.00289489	5.48e-06	0.282571	0.0901052	0.0017126	0.990356	4
cg26403843	rs79710691	-0.456116	0.101586	7.12e-06	-0.456116	0.101586	7.12e-06	0	2

## Sheet: African
CPG	SNP	BETA_FE	SE_FE	PVALUE_FE	BETA_RE	SE_RE	PVALUE_RE	I2	N_STUDY
cg02370100	rs915846	-0.197834	0.0356489	2.86e-08	-0.197834	0.0356489	2.86e-08	0	3
cg02370100	rs881395	-0.188993	0.034464	4.16e-08	-0.188993	0.034464	4.16e-08	0	3
cg02370100	rs915847	-0.18651	0.0343147	5.47e-08	-0.18651	0.0343147	5.47e-08	0	3
cg02370100	rs225448	-0.169361	0.0324203	1.75e-07	-0.17132	0.0594452	0.00395191	0.701961	2
cg02370100	rs225441	-0.17632	0.0340156	2.18e-07	-0.17632	0.0340156	2.18e-07	0	2
cg02370100	rs225440	-0.176298	0.0340187	2.19e-07	-0.176298	0.0340187	2.19e-07	0	2
cg02370100	rs170445	-0.166919	0.0328173	3.65e-07	-0.168116	0.0574922	0.00345398	0.673894	2
cg02370100	rs13052462	-0.175967	0.0351505	5.55e-07	-0.175967	0.0351505	5.55e-07	0	3
cg02370100	rs4148114	-0.17056	0.0341917	6.09e-07	-0.17056	0.0341917	6.09e-07	0	3
cg02370100	rs225443	-0.142399	0.0290731	9.68e-07	-0.132031	0.0558701	0.0181185	0.712998	3
cg02370100	rs225449	-0.163645	0.0334254	9.79e-07	-0.163645	0.0334254	9.79e-07	0	3
cg02370100	rs178744	-0.160655	0.0329853	1.11e-06	-0.160655	0.0329853	1.11e-06	0	3
cg02370100	rs178743	-0.156812	0.0334525	2.76e-06	-0.157695	0.0577882	0.00635551	0.497664	3
cg02370100	rs9979482	-0.143455	0.0314852	5.21e-06	-0.143455	0.0314852	5.21e-06	0	3
cg02650017	rs113206306	0.341032	0.0619901	3.77e-08	0.329005	0.0890825	0.000221397	0.486663	2
cg02650017	rs111290838	0.31032	0.0599271	2.24e-07	0.31032	0.0599271	2.24e-07	0	3
cg02650017	rs79337379	0.28474	0.0550227	2.28e-07	0.28474	0.0550227	2.28e-07	0	3
cg02650017	rs74938148	0.314656	0.0614337	3.03e-07	0.255924	0.119157	0.03173	0.617116	3
cg02650017	rs35683999	0.285559	0.0564947	4.31e-07	0.285559	0.0564947	4.31e-07	0	3
cg02650017	rs79340594	0.285624	0.0566001	4.5e-07	0.285624	0.0566001	4.5e-07	0	3
cg02650017	rs74912283	0.285273	0.056597	4.64e-07	0.285273	0.056597	4.64e-07	0	3
cg02650017	rs2233373	0.322404	0.0646932	6.24e-07	0.318362	0.072184	1.03e-05	0.168433	2
cg02650017	rs114149927	0.251553	0.0511589	8.78e-07	0.243638	0.0673782	0.000299219	0.388493	2
cg02650017	rs145294129	0.26881	0.05481	9.37e-07	0.26881	0.05481	9.37e-07	0	3
cg02650017	rs35981831	0.266988	0.0562158	2.04e-06	0.237821	0.0994526	0.0167888	0.510724	3
cg02650017	rs16947328	0.255401	0.0539658	2.22e-06	0.255401	0.0539658	2.22e-06	0	3
cg02650017	rs150611020	0.272925	0.0577172	2.26e-06	0.272925	0.0577172	2.26e-06	0	3
cg02650017	rs78398696	0.208463	0.0444689	2.76e-06	0.232055	0.106058	0.0286691	0.809135	3
cg02650017	rs62076380	0.314287	0.0672153	2.93e-06	0.314287	0.0672153	2.93e-06	0	2
cg02650017	rs2233372	0.31371	0.0672169	3.05e-06	0.31371	0.0672169	3.05e-06	0	2
cg02650017	rs76492388	0.308755	0.0673327	4.53e-06	0.308755	0.0673327	4.53e-06	0	2
cg02650017	rs112011245	0.308136	0.0673502	4.76e-06	0.308136	0.0673502	4.76e-06	0	2
cg02650017	rs113715305	0.307306	0.0673399	5.03e-06	0.307306	0.0673399	5.03e-06	0	2
cg02650017	rs113684541	0.296788	0.0651062	5.15e-06	0.291011	0.0779602	0.000189349	0.27802	2
cg02650017	rs112442197	0.234075	0.0516912	5.95e-06	0.220037	0.133038	0.0981408	0.845381	3
cg06500161	rs9983344	0.477681	0.0398476	4.12e-33	0.483024	0.0686059	1.91e-12	0.654555	3
cg06500161	rs78427898	0.523945	0.0468643	5.11e-29	0.527834	0.0699712	4.57e-14	0.368053	3
cg06500161	rs28510925	0.481844	0.0443489	1.69e-27	0.43265	0.0927224	3.07e-06	0.700347	3
cg06500161	rs9978671	0.506947	0.0468879	3.02e-27	0.491297	0.0916971	8.42e-08	0.576481	3
cg06500161	rs12329683	0.440157	0.0502189	1.87e-18	0.437619	0.067265	7.72e-11	0.284276	3
cg06500161	rs9984192	0.345418	0.0414383	7.7e-17	0.28862	0.205797	0.160781	0.957452	3
cg06500161	rs116501009	0.62653	0.0753957	9.58e-17	0.657801	0.121476	6.13e-08	0.42307	3
cg06500161	rs78927979	0.602676	0.0728996	1.37e-16	0.603911	0.104867	8.47e-09	0.401931	3
cg06500161	rs9982196	0.346594	0.0431241	9.2e-16	0.346594	0.0431241	9.2e-16	0	3
cg06500161	rs7283699	0.330549	0.0417754	2.52e-15	0.330549	0.0417754	2.52e-15	0	3
cg06500161	rs75512856	0.61441	0.078832	6.5e-15	0.630062	0.103694	1.23e-09	0.244051	3
cg06500161	rs80065333	0.572615	0.0735486	6.94e-15	0.564185	0.110525	3.32e-07	0.487741	3
cg06500161	rs9974658	0.3379	0.0449221	5.4e-14	0.337145	0.0516659	6.78e-11	0.127783	3
cg06500161	rs7279161	0.563849	0.0759178	1.11e-13	0.506265	0.179976	0.00490883	0.70146	3
cg06500161	rs79353269	0.343326	0.0465937	1.73e-13	0.384797	0.0865034	8.65e-06	0.657558	3
cg06500161	rs116006454	0.550795	0.0750535	2.16e-13	0.404322	0.229182	0.077699	0.863104	3
cg06500161	rs9982016	0.270025	0.0373284	4.7e-13	0.294905	0.220429	0.180939	0.970745	3
cg06500161	rs76253962	0.400128	0.0574236	3.21e-12	0.401554	0.0613164	5.8e-11	0.110163	3
cg06500161	rs114052249	0.543697	0.0793358	7.23e-12	0.538002	0.131958	4.56e-05	0.444386	3
cg06500161	rs881395	-0.260393	0.0389901	2.41e-11	-0.260393	0.0389901	2.41e-11	0	3
cg06500161	rs915846	-0.262999	0.0408073	1.16e-10	-0.261536	0.0459902	1.29e-08	0.113758	3
cg06500161	rs178743	-0.243432	0.0377798	1.17e-10	-0.243432	0.0377798	1.17e-10	0	3
cg06500161	rs60058778	0.369986	0.0590499	3.71e-10	0.327983	0.127738	0.0102398	0.662744	3
cg06500161	rs4148114	-0.241084	0.039222	7.91e-10	-0.241084	0.039222	7.91e-10	0	3
cg06500161	rs225448	-0.20294	0.0335445	1.45e-09	-0.20294	0.0335445	1.45e-09	0	3
cg06500161	rs148791196	0.382643	0.0633519	1.54e-09	0.382643	0.0633519	1.54e-09	0	3
cg06500161	rs77752530	0.383357	0.0636769	1.74e-09	0.383357	0.0636769	1.74e-09	0	3
cg06500161	rs225440	-0.230312	0.0385181	2.24e-09	-0.230312	0.0385181	2.24e-09	0	2
cg06500161	rs143164367	0.380775	0.0643327	3.24e-09	0.320488	0.123678	0.00956116	0.29931	3
cg06500161	rs9979482	-0.252876	0.0428355	3.56e-09	-0.252876	0.0428355	3.56e-09	0	3
cg06500161	rs114633311	0.379135	0.0643078	3.73e-09	0.379135	0.0643078	3.73e-09	0	3
cg06500161	rs185814935	0.401762	0.0685137	4.52e-09	0.427983	0.173195	0.0134693	0.0534557	2
cg06500161	rs225443	-0.210048	0.0366467	9.94e-09	-0.210048	0.0366467	9.94e-09	0	2
cg06500161	rs74702561	0.411446	0.0724011	1.32e-08	0.327993	0.253295	0.195352	0.911255	3
cg06500161	rs9978842	0.317554	0.0566589	2.09e-08	0.17929	0.187697	0.339472	0.883834	3
cg06500161	rs8134674	0.206646	0.0368953	2.13e-08	0.206646	0.0368953	2.13e-08	0	3
cg06500161	rs170445	-0.207657	0.0372524	2.48e-08	-0.207657	0.0372524	2.48e-08	0	2
cg06500161	rs76031955	-0.272439	0.0495387	3.81e-08	-0.281246	0.079991	0.000438151	0.217034	3
cg06500161	rs225411	0.228883	0.0423226	6.37e-08	0.228883	0.0423226	6.37e-08	0	2
cg06500161	rs13052462	-0.181876	0.0336828	6.68e-08	-0.168608	0.0804162	0.036021	0.820915	3
cg06500161	rs113560275	0.360628	0.067174	7.94e-08	0.360628	0.067174	7.94e-08	0	2
cg06500161	rs4148110	0.355295	0.0663071	8.4e-08	0.299118	0.16265	0.0659117	0.745749	3
cg06500161	rs178744	-0.199771	0.037329	8.72e-08	-0.199771	0.037329	8.72e-08	0	3
cg06500161	rs78158063	0.326634	0.0611547	9.24e-08	0.329797	0.0731551	6.54e-06	0.285591	3
cg06500161	rs142204098	0.402766	0.076968	1.67e-07	0.402766	0.076968	1.67e-07	0	3
cg06500161	rs915847	-0.184786	0.0364432	3.97e-07	-0.0631915	0.153259	0.680105	0.933912	3
cg06500161	rs116208969	0.377903	0.075244	5.1e-07	0.285691	0.165143	0.0836373	0.709144	3
cg06500161	rs78238118	0.377475	0.0757397	6.23e-07	0.377475	0.0757397	6.23e-07	0	3
cg06500161	rs73362737	0.246265	0.0500411	8.6e-07	0.246265	0.0500411	8.6e-07	0	3
cg06500161	rs112649893	0.335323	0.0683017	9.13e-07	0.315291	0.096499	0.00108577	0.424433	3
cg06500161	rs112423000	-0.252663	0.0516056	9.78e-07	-0.0976454	0.235246	0.678085	0.675301	2
cg06500161	rs79089732	0.369578	0.0759255	1.13e-06	0.323034	0.134506	0.0163222	0.537327	3
cg06500161	rs8134346	0.357062	0.0734461	1.16e-06	0.326266	0.119674	0.00640498	0.477431	3
cg06500161	rs225441	-0.156031	0.0321029	1.17e-06	-0.145656	0.082791	0.0785217	0.846728	3
cg06500161	rs113557752	0.373925	0.0794884	2.55e-06	0.361434	0.0960565	0.000168072	0.261215	3
cg06500161	rs193243860	0.529989	0.11469	3.82e-06	0.529989	0.11469	3.82e-06	0	2
cg07397296	rs915846	-0.177278	0.0377441	2.64e-06	-0.177278	0.0377441	2.64e-06	0	3
cg07397296	rs225441	-0.165092	0.0359632	4.42e-06	-0.165092	0.0359632	4.42e-06	0	2
cg07397296	rs225440	-0.165069	0.0359627	4.43e-06	-0.165069	0.0359627	4.43e-06	0	2
cg07504977	rs113081211	1.1957	0.0845692	2.19e-45	1.1957	0.0845692	2.19e-45	0	3
cg07504977	rs76442664	1.41681	0.106412	1.91e-40	1.42387	0.119164	6.58e-33	0.171602	2
cg07504977	rs79487337	1.41696	0.106471	2.07e-40	1.42406	0.119313	7.73e-33	0.172694	2
cg07504977	rs79571961	1.417	0.106475	2.07e-40	1.42414	0.119387	8.39e-33	0.173522	2
cg07504977	rs74631138	1.38676	0.104903	6.78e-40	1.3913	0.113166	9.71e-35	0.118175	2
cg07504977	rs111517985	0.846254	0.0705198	3.54e-33	0.846254	0.0705198	3.54e-33	0	3
cg07504977	rs675116	0.323469	0.0329207	8.73e-23	0.323469	0.0329207	8.73e-23	0	3
cg07504977	rs490726	0.254097	0.027883	8.02e-20	0.254097	0.027883	8.02e-20	0	3
cg07504977	rs575262	0.27463	0.0309097	6.4e-19	0.27463	0.0309097	6.4e-19	0	3
cg07504977	rs508384	0.242722	0.028302	9.81e-18	0.242722	0.028302	9.81e-18	0	3
cg07504977	rs11190500	0.63318	0.0745296	1.97e-17	0.63318	0.0745296	1.97e-17	0	3
cg07504977	rs7849	0.240426	0.0283882	2.47e-17	0.240426	0.0283882	2.47e-17	0	3
cg07504977	rs117756471	0.711474	0.0841859	2.88e-17	0.711474	0.0841859	2.88e-17	0	3
cg07504977	rs10883465	0.243436	0.0289923	4.6e-17	0.243436	0.0289923	4.6e-17	0	3
cg07504977	rs76662016	0.639299	0.0765849	6.97e-17	0.639299	0.0765849	6.97e-17	0	3
cg07504977	rs11190498	0.664378	0.0800201	1.02e-16	0.664378	0.0800201	1.02e-16	0	3
cg07504977	rs7068970	0.641752	0.0773207	1.04e-16	0.641752	0.0773207	1.04e-16	0	3
cg07504977	rs11190499	0.67432	0.0830107	4.54e-16	0.67432	0.0830107	4.54e-16	0	3
cg07504977	rs7094678	0.360114	0.0455134	2.53e-15	0.360114	0.0455134	2.53e-15	0	3
cg07504977	rs58440233	0.374329	0.0477357	4.45e-15	0.374329	0.0477357	4.45e-15	0	3
cg07504977	rs606943	0.222058	0.0283492	4.77e-15	0.222058	0.0283492	4.77e-15	0	3
cg07504977	rs11190503	0.226518	0.0299946	4.29e-14	0.226518	0.0299946	4.29e-14	0	3
cg07504977	rs2455576	0.211732	0.0283145	7.56e-14	0.211732	0.0283145	7.56e-14	0	3
cg07504977	rs639816	0.211551	0.0283758	8.97e-14	0.211551	0.0283758	8.97e-14	0	3
cg07504977	rs1750481	0.210788	0.0283429	1.03e-13	0.210788	0.0283429	1.03e-13	0	3
cg07504977	rs607823	0.205614	0.0279403	1.85e-13	0.205614	0.0279403	1.85e-13	0	3
cg07504977	rs607251	0.20842	0.0283813	2.08e-13	0.20842	0.0283813	2.08e-13	0	3
cg07504977	rs621832	0.202286	0.027807	3.47e-13	0.202286	0.027807	3.47e-13	0	3
cg07504977	rs538316	0.200588	0.0278622	6.05e-13	0.200588	0.0278622	6.05e-13	0	3
cg07504977	rs685910	0.194881	0.0282541	5.29e-12	0.194881	0.0282541	5.29e-12	0	3
cg07504977	rs653376	0.194393	0.0283397	6.91e-12	0.194393	0.0283397	6.91e-12	0	3
cg07504977	rs557551	0.195779	0.0285593	7.12e-12	0.195779	0.0285593	7.12e-12	0	3
cg07504977	rs654732	0.193372	0.028317	8.56e-12	0.193372	0.028317	8.56e-12	0	3
cg07504977	rs530210	0.193252	0.0283875	9.92e-12	0.193252	0.0283875	9.92e-12	0	3
cg07504977	rs637526	0.193118	0.0283786	1.01e-11	0.193118	0.0283786	1.01e-11	0	3
cg07504977	rs529372	0.19147	0.0283936	1.55e-11	0.19147	0.0283936	1.55e-11	0	3
cg07504977	rs621267	0.191254	0.0283861	1.61e-11	0.191254	0.0283861	1.61e-11	0	3
cg07504977	rs610290	0.187893	0.0284407	3.94e-11	0.187893	0.0284407	3.94e-11	0	3
cg07504977	rs61245273	0.303982	0.0462061	4.74e-11	0.303982	0.0462061	4.74e-11	0	3
cg07504977	rs11190489	0.555417	0.0863358	1.25e-10	0.555417	0.0863358	1.25e-10	0	3
cg07504977	rs552464	0.181415	0.0283102	1.47e-10	0.181415	0.0283102	1.47e-10	0	3
cg07504977	rs685568	0.180237	0.0281927	1.63e-10	0.180237	0.0281927	1.63e-10	0	3
cg07504977	rs685047	0.180108	0.0281801	1.64e-10	0.180108	0.0281801	1.64e-10	0	3
cg07504977	rs6584366	0.179804	0.0288541	4.62e-10	0.179804	0.0288541	4.62e-10	0	3
cg07504977	rs10883463	0.351411	0.0569466	6.79e-10	0.359177	0.0655958	4.36e-08	0.215947	3
cg07504977	rs6584367	0.275209	0.0446235	6.94e-10	0.275209	0.0446235	6.94e-10	0	3
cg07504977	rs642370	0.168743	0.0278933	1.45e-09	0.168743	0.0278933	1.45e-09	0	3
cg07504977	rs569910	0.173277	0.0288822	1.98e-09	0.173277	0.0288822	1.98e-09	0	3
cg07504977	rs6584365	0.168251	0.0285551	3.81e-09	0.168251	0.0285551	3.81e-09	0	3
cg07504977	rs653811	0.168713	0.0289795	5.82e-09	0.168713	0.0289795	5.82e-09	0	3
cg07504977	rs190744970	0.645743	0.116414	2.91e-08	0.645743	0.116414	2.91e-08	0	2
cg07504977	rs1393491	0.224977	0.0411337	4.52e-08	0.224977	0.0411337	4.52e-08	0	3
cg07504977	rs140844279	0.593195	0.110763	8.53e-08	0.593195	0.110763	8.53e-08	0	2
cg07504977	rs2167444	0.240695	0.0459905	1.66e-07	0.240695	0.0459905	1.66e-07	0	3
cg07504977	rs146100256	0.707262	0.138965	3.59e-07	0.707262	0.138965	3.59e-07	0	2
cg07504977	rs186764919	0.691225	0.138562	6.08e-07	0.691225	0.138562	6.08e-07	0	2
cg07504977	rs187474281	0.690754	0.138562	6.19e-07	0.690754	0.138562	6.19e-07	0	2
cg07504977	rs184698090	0.688246	0.13843	6.63e-07	0.688246	0.13843	6.63e-07	0	2
cg07504977	rs141381265	0.615871	0.12479	8e-07	0.615871	0.12479	8e-07	0	2
cg07504977	rs149198827	0.585608	0.119435	9.43e-07	0.585608	0.119435	9.43e-07	0	2
cg07504977	rs113229528	0.302266	0.0617781	9.94e-07	0.307178	0.0731489	2.68e-05	0.27101	3
cg07504977	rs188655783	0.663272	0.136487	1.18e-06	0.663272	0.136487	1.18e-06	0	2
cg07504977	rs6584368	-0.160993	0.0348869	3.94e-06	-0.160993	0.0348869	3.94e-06	0	3
cg08309687	rs34784647	0.291563	0.0458016	1.94e-10	0.291563	0.0458016	1.94e-10	0	3
cg08309687	rs8128167	0.179364	0.028906	5.47e-10	0.179364	0.028906	5.47e-10	0	3
cg08309687	rs35774314	0.298644	0.0485082	7.43e-10	0.299299	0.0514884	6.14e-09	0.10931	3
cg08309687	rs62226712	0.353707	0.0594172	2.63e-09	0.353707	0.0594172	2.63e-09	0	3
cg08309687	rs35436189	0.353553	0.0602727	4.47e-09	0.353553	0.0602727	4.47e-09	0	3
cg08309687	rs67231460	0.326049	0.0567612	9.24e-09	0.326049	0.0567612	9.24e-09	0	3
cg08309687	rs13048152	0.318494	0.0573683	2.83e-08	0.318494	0.0573683	2.83e-08	0	3
cg08309687	rs13052500	0.331074	0.0598591	3.19e-08	0.193481	0.175483	0.270219	0.810091	3
cg08309687	rs34836802	0.282501	0.0528246	8.9e-08	0.270153	0.0685172	8.05e-05	0.362822	3
cg08309687	rs35422211	0.249611	0.0467519	9.34e-08	0.250117	0.070204	0.00036704	0.553687	3
cg08309687	rs13046815	0.295754	0.0555271	1e-07	0.295754	0.0555271	1e-07	0	3
cg08309687	rs12627472	0.198381	0.0384335	2.45e-07	0.198381	0.0384335	2.45e-07	0	3
cg08309687	rs717205	0.288544	0.0559766	2.54e-07	0.228439	0.110846	0.0393154	0.674194	3
cg08309687	rs17655810	0.184916	0.0364484	3.91e-07	0.184916	0.0364484	3.91e-07	0	3
cg08309687	rs13047666	0.177161	0.0369242	1.6e-06	0.177161	0.0369242	1.6e-06	0	3
cg08309687	rs35050141	0.2255	0.0473548	1.92e-06	0.2255	0.0473548	1.92e-06	0	3
cg10919522	rs35302179	-0.660061	0.0763584	5.42e-18	-0.670575	0.107835	5.02e-10	0.483171	2
cg10919522	rs116415581	-0.805829	0.0939936	1.01e-17	-0.805829	0.0939936	1.01e-17	0	3
cg10919522	rs185347935	-0.651716	0.0768824	2.31e-17	-0.66589	0.118331	1.83e-08	0.561765	2
cg10919522	rs75738406	-0.550464	0.0655314	4.46e-17	-0.573566	0.111156	2.47e-07	0.473565	3
cg10919522	rs139450975	-0.683603	0.0835219	2.73e-16	-0.730163	0.188347	0.000105882	0.782701	2
cg10919522	rs79568288	-0.561693	0.0727773	1.18e-14	-0.393954	0.233677	0.0918169	0.87752	3
cg10919522	rs114233851	-0.728494	0.100117	3.43e-13	-0.724807	0.108266	2.16e-11	0.130412	2
cg10919522	rs114283879	-0.68946	0.0963073	8.13e-13	-0.674984	0.139017	1.2e-06	0.504108	2
cg10919522	rs187602500	-0.563352	0.0859436	5.57e-11	-0.563425	0.102894	4.36e-08	0.302329	2
cg10919522	rs61374877	-0.397986	0.0728743	4.73e-08	-0.395876	0.0804041	8.5e-07	0.105902	3
cg10919522	rs115068500	-0.428937	0.07912	5.92e-08	-0.434061	0.120241	0.00030628	0.565013	2
cg10919522	rs12587607	-0.21	0.0414268	4e-07	-0.21	0.0414268	4e-07	0	3
cg10919522	rs137968440	-0.9459	0.1906	6.95e-07	-0.9459	0.1906	6.95e-07	NA	1
cg10919522	rs62006091	-0.337904	0.0696666	1.23e-06	-0.34182	0.143072	0.0168875	0.618141	3
cg10919522	rs62006085	-0.34139	0.0704954	1.28e-06	-0.242142	0.160431	0.131216	0.751967	3
cg11024682	rs35367147	0.642982	0.050335	2.29e-37	0.462998	0.174274	0.00789052	0.882948	3
cg11024682	rs149202767	0.721506	0.0694283	2.69e-25	0.742062	0.139588	1.06e-07	0.588134	3
cg11024682	rs11652574	0.679007	0.0670464	4.18e-24	0.657254	0.148222	9.24e-06	0.697988	3
cg11024682	rs116217143	0.655769	0.0691548	2.48e-21	0.655769	0.0691548	2.48e-21	0	3
cg11024682	rs144225515	0.729401	0.079122	3.01e-20	0.729401	0.079122	3.01e-20	0	2
cg11024682	rs8067280	-0.354805	0.0410689	5.66e-18	-0.354805	0.0410689	5.66e-18	0	3
cg11024682	rs11653007	0.549307	0.0639135	8.36e-18	0.563984	0.118397	1.9e-06	0.537191	3
cg11024682	rs74652640	0.64699	0.0936655	4.93e-12	0.64699	0.0936655	4.93e-12	0	2
cg11024682	rs147187399	0.911197	0.136823	2.74e-11	0.911197	0.136823	2.74e-11	0	2
cg11024682	rs77831205	0.543689	0.0838018	8.71e-11	0.415733	0.189807	0.0285026	0.746964	3
cg11024682	rs60387072	-0.305566	0.0471776	9.36e-11	-0.305566	0.0471776	9.36e-11	0	3
cg11024682	rs73297859	-0.209201	0.0324981	1.22e-10	-0.223906	0.129736	0.0843733	0.936559	3
cg11024682	rs189798008	-0.268863	0.0419663	1.49e-10	-0.19311	0.122048	0.113594	0.864482	3
cg11024682	rs73299846	-0.284568	0.0446712	1.89e-10	-0.284568	0.0446712	1.89e-10	0	3
cg11024682	rs8077514	-0.292089	0.0464055	3.09e-10	-0.292089	0.0464055	3.09e-10	0	3
cg11024682	rs8080949	-0.295455	0.0470135	3.29e-10	-0.279546	0.0880811	0.00150488	0.561828	3
cg11024682	rs73299834	-0.294894	0.0471063	3.85e-10	-0.276705	0.0833133	0.000896134	0.528475	3
cg11024682	rs116761336	0.440141	0.0747632	3.93e-09	0.44108	0.0859694	2.89e-07	0.227701	3
cg11024682	rs60067423	0.563929	0.095951	4.17e-09	0.567222	0.10291	3.55e-08	0.115966	2
cg11024682	rs77452677	0.407504	0.0714553	1.18e-08	0.375088	0.11909	0.0016348	0.471458	3
cg11024682	rs114018671	0.413287	0.07254	1.22e-08	0.387962	0.129387	0.00271344	0.494788	3
cg11024682	rs11078399	0.17773	0.0317952	2.27e-08	0.164066	0.0606169	0.00679751	0.559377	3
cg11024682	rs147747231	-0.391237	0.0703753	2.71e-08	-0.391237	0.0703753	2.71e-08	0	2
cg11024682	rs7503747	0.198185	0.0361662	4.26e-08	0.21139	0.0525757	5.8e-05	0.445974	3
cg11024682	rs73297865	-0.333142	0.0610638	4.88e-08	-0.322694	0.0933887	0.000549499	0.405245	3
cg11024682	rs111456445	0.343703	0.0638595	7.36e-08	0.318073	0.119112	0.00757686	0.703296	3
cg11024682	rs181872273	1.40877	0.262339	7.87e-08	37.1168	61.7759	0.547953	0.50089	2
cg11024682	rs73299839	-0.229671	0.0445292	2.5e-07	-0.175498	0.106342	0.0988785	0.802309	3
cg11024682	rs9899634	0.153667	0.0298637	2.67e-07	0.129458	0.0567658	0.0225739	0.649383	3
cg11024682	rs79512784	0.410059	0.0807854	3.86e-07	0.319862	0.303394	0.291756	0.923546	3
cg11024682	rs193062198	-0.214097	0.0422514	4.04e-07	-0.139589	0.174167	0.422863	0.936598	3
cg11024682	rs8079735	-0.323814	0.0655624	7.85e-07	-0.323814	0.0655624	7.85e-07	0	2
cg11024682	rs35188700	0.431116	0.0883167	1.05e-06	0.422051	0.102694	3.96e-05	0.245661	3
cg11024682	rs4925120	0.128404	0.0263756	1.13e-06	0.115946	0.053863	0.0313486	0.753125	3
cg11024682	rs116112588	0.612096	0.126818	1.39e-06	0.612096	0.126818	1.39e-06	0	2
cg11024682	rs78736935	1.08802	0.23256	2.89e-06	0.905539	0.458649	0.0483407	0.580567	2
cg11024682	rs189872693	0.584468	0.125617	3.27e-06	0.584468	0.125617	3.27e-06	0	2
cg11024682	rs57966878	-0.262817	0.0573222	4.54e-06	-0.262817	0.0573222	4.54e-06	0	3
cg11024682	rs9807070	-0.280261	0.0612215	4.7e-06	-0.280261	0.0612215	4.7e-06	0	2
cg11024682	rs78183076	0.268042	0.0586968	4.96e-06	0.398982	0.329749	0.226295	0.283224	2
cg11024682	rs141052981	0.435429	0.0958342	5.53e-06	0.435429	0.0958342	5.53e-06	0	2
cg11024682	rs3737123	-0.29539	0.0650264	5.56e-06	-0.114262	0.186279	0.539617	0.698425	3
cg14476101	rs150803026	-1.42738	0.0720485	2.37e-87	-1.42486	0.0759283	1.44e-78	0.0722331	2
cg14476101	rs17024110	-1.42649	0.0720148	2.52e-87	-1.4241	0.0756973	5.9e-79	0.0687222	2
cg14476101	rs138705335	-1.42668	0.0720413	2.77e-87	-1.42457	0.0752839	7.43e-80	0.0607495	2
cg14476101	rs115747918	-1.39695	0.0714481	3.97e-85	-1.39695	0.0714481	3.97e-85	0	2
cg14476101	rs114441074	-1.33024	0.0701756	3.95e-80	-1.30762	0.106152	7.21e-35	0.492467	2
cg14476101	rs139807530	-1.2284	0.0680099	6.34e-73	-1.2284	0.0680099	6.34e-73	0	2
cg14476101	rs115546878	-1.22565	0.0684933	1.3e-71	-1.22565	0.0684933	1.3e-71	0	2
cg14476101	rs115747445	-1.23047	0.0687951	1.52e-71	-1.23047	0.0687951	1.52e-71	0	2
cg14476101	rs113283373	-1.07144	0.067658	1.75e-56	-1.06856	0.076358	1.7e-44	0.0862026	3
cg14476101	rs80192317	-1.07142	0.0677627	2.6e-56	-1.05338	0.119918	1.58e-18	0.442086	3
cg14476101	rs115960082	-0.529379	0.0435004	4.52e-34	-0.67313	0.30916	0.029459	0.976933	3
cg14476101	rs115546371	-0.423288	0.0407973	3.21e-25	-0.730299	0.435208	0.0933377	0.988764	3
cg14476101	rs839614	0.298949	0.0319096	7.35e-21	0.197322	0.117125	0.0920439	0.903321	3
cg14476101	rs149483193	-1.0002	0.111825	3.74e-19	-1.0002	0.111825	3.74e-19	0	2
cg14476101	rs637868	0.261578	0.0311456	4.52e-17	0.261578	0.0311456	4.52e-17	0	3
cg14476101	rs78371255	-0.336206	0.0401702	5.78e-17	-0.336206	0.0401702	5.78e-17	0	3
cg14476101	rs532303	0.235465	0.0282383	7.52e-17	0.229546	0.0371937	6.76e-10	0.392541	3
cg14476101	rs11583993	-0.503103	0.0610978	1.8e-16	-0.392882	0.178042	0.0273361	0.80308	3
cg14476101	rs3790706	0.411898	0.0532541	1.04e-14	0.411898	0.0532541	1.04e-14	0	3
cg14476101	rs41276630	0.367253	0.0526196	2.96e-12	0.269606	0.141351	0.0564751	0.818195	3
cg14476101	rs17024124	0.419109	0.0615875	1.01e-11	0.419109	0.0615875	1.01e-11	0	3
cg14476101	rs3790708	-0.199326	0.0295494	1.52e-11	-0.206033	0.0358439	9.03e-09	0.226155	3
cg14476101	rs12094392	0.356165	0.0547918	8.01e-11	0.328594	0.0803452	4.32e-05	0.304258	3
cg14476101	rs10923893	0.391486	0.0608186	1.22e-10	0.391486	0.0608186	1.22e-10	0	3
cg14476101	rs3790707	0.38537	0.0599487	1.29e-10	0.38537	0.0599487	1.29e-10	0	3
cg14476101	rs143257075	0.355829	0.0557412	1.73e-10	0.322034	0.0938666	0.000601887	0.562913	3
cg14476101	rs12064784	0.379193	0.059625	2.02e-10	0.336969	0.10345	0.00112476	0.415089	3
cg14476101	rs148503796	-0.195033	0.0334317	5.42e-09	-0.195033	0.0334317	5.42e-09	0	2
cg14476101	rs1853048	-0.16488	0.0286004	8.17e-09	-0.16488	0.0286004	8.17e-09	0	3
cg14476101	rs12743359	-0.493012	0.0886606	2.69e-08	-0.33211	0.518548	0.521873	0.96579	3
cg14476101	rs646124	0.22225	0.040851	5.31e-08	0.22225	0.040851	5.31e-08	0	3
cg14476101	rs77600587	0.473688	0.0876408	6.48e-08	0.412911	0.184476	0.0252023	0.720392	2
cg14476101	rs839613	0.21601	0.039975	6.53e-08	0.21601	0.039975	6.53e-08	0	3
cg14476101	rs541763	0.21904	0.0405619	6.66e-08	0.21904	0.0405619	6.66e-08	0	3
cg14476101	rs56125282	-0.215326	0.0414659	2.07e-07	-0.212717	0.0444428	1.7e-06	0.0603467	3
cg14476101	rs60466603	-0.174729	0.0344341	3.89e-07	-0.163953	0.0565068	0.00371408	0.431988	3
cg14476101	rs2236398	-0.16038	0.0326234	8.83e-07	-0.494297	0.2631	0.0602797	0.979325	3
cg14476101	rs616111	-0.188812	0.0388476	1.17e-06	-0.188812	0.0388476	1.17e-06	0	3
cg14476101	rs59052846	0.304813	0.0630888	1.36e-06	0.304813	0.0630888	1.36e-06	0	2
cg14476101	rs79641255	-0.305211	0.0637948	1.72e-06	-0.339832	0.128515	0.00818576	0.526458	3
cg14476101	rs10802132	-0.151895	0.0320695	2.18e-06	-0.151895	0.0320695	2.18e-06	0	2
cg14476101	rs143055855	-0.160702	0.0343025	2.8e-06	-0.160702	0.0343025	2.8e-06	0	3
cg14476101	rs186499267	0.550941	0.118382	3.26e-06	1.71624	2.16289	0.42749	0.451854	2
cg14476101	rs573763	0.19638	0.0427417	4.34e-06	0.19638	0.0427417	4.34e-06	0	3
cg14476101	rs6428840	-0.14675	0.0320045	4.53e-06	-0.14675	0.0320045	4.53e-06	0	2
cg14476101	rs2843023	-0.272078	0.0593446	4.55e-06	-0.272078	0.0593446	4.55e-06	0	3
cg14476101	rs188180106	1.19661	0.261809	4.87e-06	1.19661	0.261809	4.87e-06	0	2
cg14476101	rs10923895	-0.158133	0.0346124	4.91e-06	-0.146929	0.0627257	0.0191596	0.486485	3
cg14476101	rs12070041	0.203538	0.0446161	5.07e-06	0.226868	0.0922027	0.013873	0.746192	3
cg14476101	rs839616	0.186095	0.0408114	5.12e-06	0.186095	0.0408114	5.12e-06	0	3
cg14476101	rs139863896	0.858337	0.189394	5.84e-06	0.959442	0.330124	0.00365723	0.301227	2
cg14476101	rs74984954	-0.154562	0.0341296	5.94e-06	-0.154562	0.0341296	5.94e-06	0	3
cg15863539	rs3803763	0.151154	0.0311044	1.18e-06	0.151154	0.0311044	1.18e-06	0	3
cg15863539	rs11657423	-0.147324	0.0312955	2.51e-06	-0.147324	0.0312955	2.51e-06	0	3
cg16246545	rs138705335	-1.04533	0.0798149	3.43e-39	-1.04533	0.0798149	3.43e-39	0	2
cg16246545	rs150803026	-1.04523	0.079823	3.55e-39	-1.04523	0.079823	3.55e-39	0	2
cg16246545	rs17024110	-1.04472	0.0797851	3.56e-39	-1.04472	0.0797851	3.56e-39	0	2
cg16246545	rs115747918	-1.02093	0.0790611	3.79e-38	-1.02093	0.0790611	3.79e-38	0	2
cg16246545	rs114441074	-0.974308	0.0774526	2.74e-36	-0.974308	0.0774526	2.74e-36	0	2
cg16246545	rs139807530	-0.922394	0.0745881	3.97e-35	-0.922394	0.0745881	3.97e-35	0	2
cg16246545	rs115546878	-0.876967	0.0753735	2.74e-31	-0.876967	0.0753735	2.74e-31	0	2
cg16246545	rs115747445	-0.876922	0.0757254	5.19e-31	-0.876922	0.0757254	5.19e-31	0	2
cg16246545	rs80192317	-0.790386	0.0738023	9.19e-27	-0.784678	0.100994	7.88e-15	0.222945	3
cg16246545	rs113283373	-0.788938	0.0736901	9.52e-27	-0.788938	0.0736901	9.52e-27	0	3
cg16246545	rs839614	0.320223	0.0337734	2.51e-21	0.20555	0.132042	0.11954	0.913099	3
cg16246545	rs11583993	-0.585717	0.0646048	1.23e-19	-0.467242	0.184562	0.0113536	0.78971	3
cg16246545	rs115960082	-0.40918	0.0468624	2.51e-18	-0.502991	0.216009	0.019882	0.944005	3
cg16246545	rs637868	0.278617	0.0329281	2.64e-17	0.278617	0.0329281	2.64e-17	0	3
cg16246545	rs78371255	-0.331885	0.0425595	6.28e-15	-0.331885	0.0425595	6.28e-15	0	3
cg16246545	rs115546371	-0.323219	0.0439862	2.01e-13	-0.539812	0.289424	0.0621641	0.969562	3
cg16246545	rs79641255	-0.467573	0.0669562	2.88e-12	-0.441069	0.189105	0.0196797	0.721062	3
cg16246545	rs76046580	-0.3426	0.0502805	9.51e-12	-0.3426	0.0502805	9.51e-12	0	3
cg16246545	rs3790708	-0.212357	0.0313134	1.19e-11	-0.215965	0.0342283	2.8e-10	0.0996597	3
cg16246545	rs561931	0.225417	0.0340353	3.52e-11	0.225417	0.0340353	3.52e-11	0	3
cg16246545	rs3790706	0.373082	0.0565122	4.06e-11	0.373082	0.0565122	4.06e-11	0	3
cg16246545	rs616111	-0.267202	0.0409884	7.08e-11	-0.267202	0.0409884	7.08e-11	0	3
cg16246545	rs192343986	-0.249357	0.038389	8.27e-11	-0.273085	0.0984287	0.00552961	0.833623	3
cg16246545	rs41276630	0.361328	0.0557108	8.83e-11	0.269116	0.136762	0.0490948	0.777088	3
cg16246545	rs532303	0.192783	0.0300962	1.5e-10	0.18936	0.0450711	2.65e-05	0.521082	3
cg16246545	rs78621095	-0.290677	0.0475297	9.61e-10	-0.0796146	0.217987	0.714942	0.929126	3
cg16246545	rs894078	-0.277614	0.0455996	1.14e-09	-0.390469	0.140989	0.00561424	0.850849	3
cg16246545	rs115744295	-0.404202	0.0667047	1.36e-09	-0.419252	0.0804968	1.91e-07	0.228265	3
cg16246545	rs17024124	0.390385	0.0651165	2.03e-09	0.390385	0.0651165	2.03e-09	0	3
cg16246545	rs143257075	0.343687	0.0590349	5.82e-09	0.343687	0.0590349	5.82e-09	0	3
cg16246545	rs12094392	0.334635	0.0579332	7.64e-09	0.321035	0.0704817	5.24e-06	0.140485	3
cg16246545	rs3790707	0.360886	0.0633753	1.24e-08	0.360886	0.0633753	1.24e-08	0	3
cg16246545	rs77600587	0.518996	0.0925687	2.06e-08	0.445648	0.20384	0.0287961	0.734566	2
cg16246545	rs148063021	-0.25782	0.0460087	2.1e-08	-0.25782	0.0460087	2.1e-08	0	2
cg16246545	rs10923893	0.359033	0.0643191	2.38e-08	0.359033	0.0643191	2.38e-08	0	3
cg16246545	rs7521305	-0.176451	0.0316663	2.52e-08	-0.176451	0.0316663	2.52e-08	0	3
cg16246545	rs10923895	-0.20059	0.0365139	3.94e-08	-0.204245	0.0541538	0.000162222	0.313956	3
cg16246545	rs149483193	-0.682321	0.12457	4.32e-08	-0.682321	0.12457	4.32e-08	0	2
cg16246545	rs12064784	0.342651	0.0630049	5.37e-08	0.308291	0.0966946	0.00143114	0.30575	3
cg16246545	rs192409401	-0.571892	0.105401	5.77e-08	-0.571892	0.105401	5.77e-08	0	3
cg16246545	rs12086499	-0.187895	0.0347634	6.48e-08	-0.165491	0.138938	0.233607	0.929137	3
cg16246545	rs2236398	-0.185532	0.0346491	8.57e-08	-0.397148	0.174686	0.0229961	0.943806	3
cg16246545	rs10923888	-0.165335	0.0312354	1.2e-07	-0.165335	0.0312354	1.2e-07	0	3
cg16246545	rs2843023	-0.326663	0.0629695	2.13e-07	-0.326663	0.0629695	2.13e-07	0	3
cg16246545	rs10802132	-0.173062	0.0339136	3.34e-07	-0.173062	0.0339136	3.34e-07	0	2
cg16246545	rs6428840	-0.172479	0.0338377	3.45e-07	-0.172479	0.0338377	3.45e-07	0	2
cg16246545	rs1406917	-0.171206	0.033752	3.93e-07	-0.171206	0.033752	3.93e-07	0	2
cg16246545	rs477992	0.170821	0.0347809	9.04e-07	0.170821	0.0347809	9.04e-07	0	3
cg16246545	rs45488800	0.353568	0.0745592	2.12e-06	0.353568	0.0745592	2.12e-06	0	3
cg16246545	rs145997627	-0.158519	0.033566	2.33e-06	-0.157881	0.034573	4.96e-06	0.0422943	2
cg16246545	rs147824027	-0.515704	0.110446	3.02e-06	-0.123263	0.568666	0.828397	0.706818	2
cg16246545	rs10923886	-0.144939	0.0316044	4.52e-06	-0.144939	0.0316044	4.52e-06	0	3
cg17901584	rs116000003	2.55457	0.213438	5.19e-33	2.55457	0.213438	5.19e-33	NA	1
cg17901584	rs75193451	2.5232	0.210856	5.32e-33	2.5232	0.210856	5.32e-33	NA	1
cg17901584	rs186685729	2.5338	0.211779	5.46e-33	2.5338	0.211779	5.46e-33	NA	1
cg17901584	rs79857573	1.26645	0.188556	1.86e-11	1.14556	0.527764	0.0299615	0.862875	2
cg17901584	rs190934192	0.581611	0.0960182	1.38e-09	0.642536	0.288806	0.0260944	0.88287	2
cg17901584	rs6588537	0.25281	0.0482209	1.58e-07	0.25281	0.0482209	1.58e-07	0	3
cg17901584	rs6701489	0.25362	0.0502498	4.48e-07	0.25362	0.0502498	4.48e-07	0	3
cg17901584	rs6588536	0.241632	0.0494673	1.04e-06	0.199823	0.101693	0.0494188	0.653632	3
cg17901584	rs146094030	0.238099	0.0514255	3.66e-06	0.238099	0.0514255	3.66e-06	0	3
cg18336453	rs138410403	0.57882	0.083269	3.62e-12	0.573012	0.188717	0.00239462	0.785775	3
cg18336453	rs188767329	0.600358	0.0907868	3.77e-11	0.597384	0.149394	6.37e-05	0.610423	3
cg18336453	rs143113594	0.74833	0.138074	5.97e-08	0.74833	0.138074	5.97e-08	0	2
cg18336453	rs139488053	0.407184	0.0787475	2.33e-07	0.472166	0.328114	0.150143	0.938006	3
cg18336453	rs186284906	0.747636	0.145343	2.69e-07	-10.0495	12.9599	0.438085	0.819762	2
cg18336453	rs144502091	0.677382	0.133529	3.92e-07	0.618951	0.208338	0.00296923	0.360869	2
cg18336453	rs140250714	0.653579	0.132553	8.19e-07	0.511621	0.30723	0.0958592	0.684181	2
cg18336453	rs143311394	0.752319	0.159565	2.42e-06	0.715059	0.210722	0.000690372	0.197289	2
cg19213703	rs16828681	0.142765	0.0304148	2.68e-06	0.142765	0.0304148	2.68e-06	0	3
cg19266329	rs73004680	0.507166	0.044463	3.88e-30	0.507166	0.044463	3.88e-30	0	2
cg19266329	rs73004681	0.503888	0.0441912	4.07e-30	0.503888	0.0441912	4.07e-30	0	2
cg19266329	rs16827280	0.503753	0.0441905	4.2e-30	0.503753	0.0441905	4.2e-30	0	2
cg19266329	rs16827282	0.4968	0.0448717	1.72e-28	0.4968	0.0448717	1.72e-28	0	2
cg19266329	rs73004675	0.485921	0.0438993	1.77e-28	0.477082	0.0622657	1.83e-14	0.467809	2
cg19266329	rs73004682	0.483475	0.043773	2.32e-28	0.476688	0.0575836	1.25e-16	0.386581	2
cg19266329	rs16827277	0.481624	0.0437394	3.37e-28	0.473669	0.0603229	4.09e-15	0.439667	2
cg19266329	rs2181900	0.480073	0.0436682	4.1e-28	0.472557	0.0591944	1.43e-15	0.420728	2
cg19266329	rs2031370	0.394014	0.0407713	4.29e-22	0.394014	0.0407713	4.29e-22	0	2
cg19266329	rs116099529	0.44984	0.047675	3.89e-21	0.44984	0.047675	3.89e-21	0	2
cg19266329	rs142085618	0.400562	0.0426125	5.45e-21	0.400562	0.0426125	5.45e-21	0	3
cg19266329	rs78882299	0.458419	0.0491796	1.15e-20	0.458419	0.0491796	1.15e-20	0	2
cg19266329	rs144203227	0.467106	0.0505371	2.4e-20	0.467106	0.0505371	2.4e-20	0	2
cg19266329	rs116781576	0.465	0.0503798	2.71e-20	0.465	0.0503798	2.71e-20	0	2
cg19266329	rs76354365	0.445914	0.0489075	7.69e-20	0.445914	0.0489075	7.69e-20	0	2
cg19266329	rs74386997	0.454353	0.050378	1.9e-19	0.448762	0.0606959	1.43e-13	0.2718	2
cg19266329	rs111819007	0.397382	0.0459308	5.07e-18	0.397382	0.0459308	5.07e-18	0	2
cg19266329	rs74743058	0.497061	0.0600116	1.2e-16	0.497061	0.0600116	1.2e-16	0	2
cg19266329	rs80162359	0.467653	0.0585209	1.34e-15	0.467653	0.0585209	1.34e-15	0	2
cg19266329	rs77177384	0.467409	0.0585115	1.37e-15	0.467409	0.0585115	1.37e-15	0	2
cg19266329	rs56280100	0.204241	0.0296912	6.03e-12	0.249192	0.0783766	0.0014757	0.827299	3
cg19266329	rs10910818	0.190179	0.0306615	5.56e-10	0.202725	0.0433522	2.92e-06	0.390356	3
cg19266329	rs59309302	0.571675	0.0976493	4.79e-09	0.571675	0.0976493	4.79e-09	0	2
cg19266329	rs833941	0.164104	0.0289515	1.44e-08	0.157972	0.0387991	4.67e-05	0.375808	2
cg19266329	rs73004671	0.620148	0.111946	3.03e-08	0.620148	0.111946	3.03e-08	0	2
cg19266329	rs12080124	0.182135	0.0332124	4.16e-08	0.182135	0.0332124	4.16e-08	0	3
cg19266329	rs73004696	0.602727	0.110438	4.83e-08	0.602727	0.110438	4.83e-08	0	2
cg19266329	rs73004691	0.60232	0.110379	4.85e-08	0.60232	0.110379	4.85e-08	0	2
cg19266329	rs61609020	0.602529	0.110444	4.88e-08	0.602529	0.110444	4.88e-08	0	2
cg19266329	rs190182564	0.602419	0.110447	4.91e-08	0.602419	0.110447	4.91e-08	0	2
cg19266329	rs112926827	0.52534	0.101208	2.1e-07	0.476722	0.191658	0.0128695	0.681495	2
cg19266329	rs6672807	0.161634	0.032169	5.05e-07	0.161634	0.032169	5.05e-07	0	3
cg19266329	rs73004701	0.524943	0.105419	6.37e-07	0.524943	0.105419	6.37e-07	0	2
cg19266329	rs11510079	0.153446	0.0318948	1.5e-06	0.127712	0.0716667	0.074746	0.64981	3
cg19266329	rs73004677	0.488067	0.102709	2.01e-06	0.443403	0.187724	0.0181771	0.661973	2
cg19266329	rs73004669	0.490899	0.103651	2.18e-06	0.44438	0.194522	0.0223439	0.680678	2
cg19266329	rs181473381	0.351909	0.0750876	2.78e-06	0.351909	0.0750876	2.78e-06	0	2
cg19693031	rs10910818	0.222488	0.0364556	1.04e-09	0.222488	0.0364556	1.04e-09	0	3
cg19693031	rs55986316	0.213176	0.0379609	1.96e-08	0.213176	0.0379609	1.96e-08	0	2
cg19693031	rs12080124	0.198589	0.037655	1.34e-07	0.198589	0.037655	1.34e-07	0	3
cg19693031	rs56280100	0.142022	0.0304889	3.19e-06	0.134819	0.059596	0.0236846	0.712769	3
cg19693031	rs16827282	0.239594	0.0522483	4.52e-06	0.239594	0.0522483	4.52e-06	0	2
cg22304262	rs8105903	0.401387	0.0321157	7.64e-36	0.376134	0.0568215	3.6e-11	0.594372	3
cg22304262	rs3027961	0.395534	0.0465668	2e-17	0.291588	0.126316	0.0209765	0.796228	3
cg22304262	rs62134835	0.357403	0.0444584	9.05e-16	0.357103	0.0452562	3e-15	0.0332747	3
cg22304262	rs62134837	0.293624	0.0396009	1.22e-13	0.303605	0.0700386	1.46e-05	0.673117	3
cg22304262	rs77290878	0.499216	0.0681796	2.44e-13	0.499216	0.0681796	2.44e-13	0	2
cg22304262	rs7249039	-0.209476	0.0301901	3.96e-12	-0.209476	0.0301901	3.96e-12	0	3
cg22304262	rs1862335	-0.274099	0.0420567	7.16e-11	-0.271953	0.0459656	3.29e-09	0.152406	3
cg22304262	rs79985255	-0.243642	0.038861	3.62e-10	-0.243642	0.038861	3.62e-10	0	3
cg22304262	rs62134836	0.237004	0.0383409	6.35e-10	0.277861	0.126691	0.0282913	0.904066	3
cg22304262	rs114286467	0.358646	0.0647796	3.09e-08	0.358646	0.0647796	3.09e-08	0	3
cg22304262	rs10403758	-0.237127	0.0433808	4.6e-08	-0.237127	0.0433808	4.6e-08	0	3
cg22304262	rs62134824	0.26263	0.0494149	1.07e-07	0.26263	0.0494149	1.07e-07	0	3
cg22304262	rs62134838	0.231788	0.0438607	1.26e-07	0.235495	0.0483509	1.11e-06	0.15655	3
cg22304262	rs10409190	-0.218942	0.0424158	2.45e-07	-0.221236	0.088533	0.0124574	0.619255	3
cg22304262	rs28681157	-0.223047	0.0434936	2.92e-07	-0.223047	0.0434936	2.92e-07	0	3
cg22304262	rs10416913	-0.191991	0.0374692	2.99e-07	-0.191991	0.0374692	2.99e-07	0	3
cg22304262	rs1693992	-0.174254	0.0341644	3.39e-07	-0.166901	0.0581238	0.00408552	0.643827	3
cg22304262	rs10406432	-0.21293	0.0423668	5.01e-07	-0.21293	0.0423668	5.01e-07	0	3
cg22304262	rs1693997	-0.189144	0.0379362	6.17e-07	-0.185102	0.050397	0.000239845	0.27119	3
cg22304262	rs11673198	-0.202905	0.0418649	1.26e-06	-0.180354	0.0690841	0.00903716	0.593644	3
cg22304262	rs8112797	-0.17854	0.0374774	1.9e-06	-0.139926	0.0852087	0.100559	0.687409	3
cg22304262	rs75964747	0.428341	0.090261	2.08e-06	0.421648	0.106328	7.32e-05	0.259735	2
cg22304262	rs313835	-0.189413	0.0410662	3.98e-06	-0.189413	0.0410662	3.98e-06	0	3
cg22304262	rs1965675	-0.180401	0.0391821	4.14e-06	-0.190964	0.0547544	0.000487281	0.463445	3
cg22304262	rs139543712	0.482775	0.105057	4.32e-06	0.482775	0.105057	4.32e-06	0	2
cg22304262	rs114908459	-0.720395	0.158971	5.85e-06	-0.720395	0.158971	5.85e-06	0	2
cg26403843	rs10057691	0.694515	0.0355028	3.25e-85	0.694515	0.0355028	3.25e-85	0	2
cg26403843	rs1897565	0.694633	0.0355174	3.56e-85	0.694633	0.0355174	3.56e-85	0	2
cg26403843	rs6893046	0.690064	0.0358494	1.44e-82	0.690064	0.0358494	1.44e-82	0	2
cg26403843	rs6556405	0.690102	0.0358678	1.71e-82	0.690102	0.0358678	1.71e-82	0	2
cg26403843	rs6888950	0.667069	0.0359027	4.68e-77	0.667069	0.0359027	4.68e-77	0	2
cg26403843	rs2163775	0.638639	0.0377349	2.98e-64	0.638639	0.0377349	2.98e-64	0	3
cg26403843	rs6891575	0.643267	0.0385667	1.85e-62	0.635689	0.0850197	7.61e-14	0.654377	3
cg26403843	rs57720492	-0.623743	0.0401352	1.83e-54	-0.623743	0.0401352	1.83e-54	0	3
cg26403843	rs10077858	0.532142	0.0389792	1.97e-42	0.532142	0.0389792	1.97e-42	0	2
cg26403843	rs2901184	0.485858	0.0386082	2.58e-36	0.485858	0.0386082	2.58e-36	0	3
cg26403843	rs56111660	0.472214	0.0383643	8.13e-35	0.472214	0.0383643	8.13e-35	0	3
cg26403843	rs7732603	0.510077	0.041579	1.35e-34	0.510077	0.041579	1.35e-34	0	2
cg26403843	rs191550810	-0.596111	0.0510648	1.74e-31	-0.596111	0.0510648	1.74e-31	0	2
cg26403843	rs61128141	-0.622638	0.0539568	8.33e-31	-0.603067	0.0992878	1.25e-09	0.692217	3
cg26403843	rs67091377	0.424813	0.0375228	1.03e-29	0.256344	0.159947	0.109006	0.929368	3
cg26403843	rs12522797	0.509597	0.0456638	6.42e-29	0.324459	0.160783	0.0435915	0.884177	3
cg26403843	rs17056626	0.42123	0.0386361	1.12e-27	0.42123	0.0386361	1.12e-27	0	3
cg26403843	rs7721001	0.465672	0.0433959	7.3e-27	0.435123	0.131453	0.000932621	0.799425	3
cg26403843	rs55931437	-0.742196	0.0791229	6.58e-21	-0.742196	0.0791229	6.58e-21	0	3
cg26403843	rs6556407	0.496881	0.0530443	7.44e-21	0.496881	0.0530443	7.44e-21	0	3
cg26403843	rs187544992	0.496784	0.0532918	1.14e-20	0.496784	0.0532918	1.14e-20	0	2
cg26403843	rs77441699	0.481924	0.0523031	3.14e-20	0.071565	0.61936	0.908012	0.618146	2
cg26403843	rs10515777	-0.736204	0.0827415	5.7e-19	-0.736204	0.0827415	5.7e-19	0	3
cg26403843	rs112523603	-0.796056	0.089612	6.49e-19	-0.781787	0.11812	3.63e-11	0.377477	3
cg26403843	rs76096194	-0.691361	0.0791429	2.42e-18	-0.691361	0.0791429	2.42e-18	0	3
cg26403843	rs189420877	-0.695041	0.0798841	3.3e-18	-0.695041	0.0798841	3.3e-18	0	3
cg26403843	rs10515778	-0.376137	0.0452671	9.63e-17	-0.376137	0.0452671	9.63e-17	0	3
cg26403843	rs6556408	0.370037	0.0445363	9.68e-17	0.364628	0.0540777	1.56e-11	0.282039	3
cg26403843	rs7715138	0.387736	0.0482712	9.56e-16	0.367276	0.0843584	1.34e-05	0.525732	3
cg26403843	rs78850427	0.455932	0.0568549	1.06e-15	0.451302	0.0702569	1.33e-10	0.330433	2
cg26403843	rs72813994	-0.775222	0.0979622	2.5e-15	-0.775647	0.0989445	4.53e-15	0.0117262	3
cg26403843	rs61583866	0.410481	0.0522811	4.11e-15	0.410481	0.0522811	4.11e-15	0	2
cg26403843	rs6556404	0.459158	0.0586984	5.19e-15	0.475374	0.113118	2.64e-05	0.724745	3
cg26403843	rs72813995	-0.586055	0.0749952	5.52e-15	-0.619597	0.146914	2.47e-05	0.731331	3
cg26403843	rs6894840	0.429397	0.0553123	8.28e-15	0.429397	0.0553123	8.28e-15	0	3
cg26403843	rs17663989	-0.670401	0.0867027	1.06e-14	-0.664176	0.11076	2.02e-09	0.380004	3
cg26403843	rs72813999	-0.738111	0.098045	5.14e-14	-0.738111	0.098045	5.14e-14	0	3
cg26403843	rs72815808	-0.738151	0.0987553	7.75e-14	-0.734814	0.103632	1.34e-12	0.0769231	3
cg26403843	rs142555555	-0.60368	0.0833871	4.5e-13	-0.60368	0.0833871	4.5e-13	0	3
cg26403843	rs2043268	0.437827	0.0607963	5.95e-13	0.437827	0.0607963	5.95e-13	0	3
cg26403843	rs2901183	-0.401623	0.0564976	1.17e-12	-0.401623	0.0564976	1.17e-12	0	3
cg26403843	rs72814002	-0.622494	0.0891148	2.84e-12	-0.419478	0.242902	0.0841778	0.815895	3
cg26403843	rs10079720	-0.382751	0.0556387	6.02e-12	-0.382751	0.0556387	6.02e-12	0	3
cg26403843	rs148313040	-0.502786	0.0731708	6.36e-12	-0.480745	0.141305	0.000668528	0.717339	3
cg26403843	rs1432871	-0.461158	0.0685964	1.78e-11	-0.461158	0.0685964	1.78e-11	0	3
cg26403843	rs71593329	-0.355474	0.0562943	2.71e-10	-0.379634	0.16299	0.0198492	0.877154	3
cg26403843	rs144496541	-0.507958	0.0810707	3.71e-10	-0.536927	0.132305	4.94e-05	0.604985	3
cg26403843	rs115516688	-0.5655	0.0906607	4.44e-10	-0.552185	0.107556	2.84e-07	0.188066	3
cg26403843	rs12657093	-0.500611	0.0808177	5.85e-10	-0.334046	0.224988	0.137615	0.839529	3
cg26403843	rs6556406	0.421774	0.070973	2.8e-09	0.450161	0.131059	0.000593024	0.697736	3
cg26403843	rs111434175	-0.37317	0.0634616	4.1e-09	-0.535782	0.253285	0.034402	0.925517	3
cg26403843	rs62378712	-0.312664	0.0539227	6.7e-09	-0.303033	0.069013	1.13e-05	0.256653	3
cg26403843	rs142752418	-0.420874	0.0727565	7.26e-09	-0.363854	0.230272	0.114083	0.894942	3
cg26403843	rs6884239	0.349308	0.0606188	8.29e-09	0.349308	0.0606188	8.29e-09	0	3
cg26403843	rs145364408	-0.444896	0.0772493	8.45e-09	-0.461523	0.102707	7e-06	0.413364	3
cg26403843	rs144253404	-0.442908	0.07892	2e-08	-0.461096	0.104888	1.1e-05	0.410409	3
cg26403843	rs17720568	-0.367846	0.0657799	2.24e-08	-0.378416	0.0789588	1.65e-06	0.250335	3
cg26403843	rs62378716	-0.498558	0.0899189	2.95e-08	-0.546352	0.145546	0.000174169	0.449597	3
cg26403843	rs78251404	-0.41966	0.0766361	4.35e-08	0.00454601	0.453985	0.992011	0.95873	3
cg26403843	rs13159674	-0.315275	0.0586325	7.57e-08	-0.323952	0.0955098	0.000694297	0.575989	3
cg26403843	rs10041650	0.303709	0.0567532	8.73e-08	0.303709	0.0567532	8.73e-08	0	3
cg26403843	rs62378722	-0.415122	0.0775965	8.81e-08	-0.415122	0.0775965	8.81e-08	0	3
cg26403843	rs186585928	-0.71813	0.13515	1.07e-07	-0.71813	0.13515	1.07e-07	0	2
cg26403843	rs72815811	-0.461086	0.0873168	1.29e-07	-0.479534	0.304013	0.114716	0.917342	3
cg26403843	rs919743	-0.470252	0.0894658	1.47e-07	-0.470252	0.0894658	1.47e-07	0	3
cg26403843	rs184796593	-0.514886	0.0982763	1.61e-07	-0.494025	0.123266	6.13e-05	0.288487	3
cg26403843	rs2116785	-0.474857	0.0922765	2.66e-07	-0.474857	0.0922765	2.66e-07	0	3
cg26403843	rs6879008	0.292491	0.056923	2.77e-07	0.292491	0.056923	2.77e-07	0	3
cg26403843	rs1469681	-0.456153	0.0912258	5.73e-07	-0.416571	0.20893	0.0461707	0.652663	3
cg26403843	rs62378714	-0.436083	0.0873229	5.92e-07	-0.436083	0.0873229	5.92e-07	0	3
cg26403843	rs17664291	-0.389911	0.0794206	9.13e-07	-0.389911	0.0794206	9.13e-07	0	3
cg26403843	rs79349310	-0.668616	0.137638	1.19e-06	-0.668616	0.137638	1.19e-06	0	2
cg26403843	rs148659101	-0.537606	0.111881	1.55e-06	-0.537606	0.111881	1.55e-06	0	3
cg26403843	rs7707106	0.329782	0.0721172	4.81e-06	0.329496	0.0733153	6.98e-06	0.0153537	3
cg26403843	rs146151508	-0.533678	0.117513	5.59e-06	-0.533678	0.117513	5.59e-06	0	3
cg26403843	rs7726093	-0.332676	0.0733959	5.83e-06	-0.349278	0.0940684	0.000204802	0.353373	3

## Sheet: Hispanic
CPG	SNP	BETA_FE	SE_FE	PVALUE_FE	BETA_RE	SE_RE	PVALUE_RE	I2	N_STUDY
cg14476101	rs11583993	-0.736409	0.0834717	1.12e-18	-0.640188	0.21909	0.00347755	0.794847	2
cg14476101	rs2236398	-0.697831	0.0904311	1.19e-14	-0.697831	0.0904311	1.19e-14	0	2
cg14476101	rs3790708	-0.548287	0.0746187	2.01e-13	-0.538338	0.0908538	3.12e-09	0.0880692	2
cg14476101	rs28501188	-0.492322	0.0784069	3.41e-10	-0.0804102	0.517951	0.876627	0.896677	2
cg14476101	rs894079	-0.489417	0.0782541	4e-10	-0.0766381	0.519088	0.882627	0.899817	2
cg14476101	rs147824027	-0.651226	0.112343	6.76e-09	-0.651226	0.112343	6.76e-09	0	2
cg14476101	rs586650	0.336402	0.0648466	2.13e-07	0.336402	0.0648466	2.13e-07	0	2
cg14476101	rs839616	0.337203	0.0652458	2.36e-07	0.337203	0.0652458	2.36e-07	NA	1
cg14476101	rs181593606	-0.46793	0.09338	5.41e-07	-0.46793	0.09338	5.41e-07	0	2
cg14476101	rs2246410	0.307252	0.0628962	1.03e-06	0.318115	0.134616	0.0181211	0.779449	2
cg14476101	rs2843023	-0.441087	0.0931767	2.2e-06	-0.441087	0.0931767	2.2e-06	0	2
cg16246545	rs11583993	-0.910775	0.0933947	1.81e-22	-0.799333	0.266852	0.00274067	0.83849	2
cg16246545	rs2236398	-0.847911	0.103782	3.08e-16	-0.847911	0.103782	3.08e-16	0	2
cg16246545	rs3790708	-0.671193	0.0858033	5.18e-15	-0.671193	0.0858033	5.18e-15	0	2
cg16246545	rs28501188	-0.617341	0.0895767	5.51e-12	-0.146231	0.596114	0.806219	0.910757	2
cg16246545	rs894079	-0.614398	0.0894162	6.37e-12	-0.152699	0.586771	0.794682	0.91028	2
cg16246545	rs1886736	-0.359541	0.061795	5.95e-09	-0.470069	0.399031	0.238787	0.973908	2
cg16246545	rs147824027	-0.679969	0.119596	1.3e-08	-0.679969	0.119596	1.3e-08	0	2
cg16246545	rs181593606	-0.547277	0.0984111	2.68e-08	-0.547277	0.0984111	2.68e-08	0	2
cg16246545	rs942835	-0.327932	0.0591071	2.89e-08	-0.383529	0.309976	0.215981	0.962333	2
cg16246545	rs2246410	0.353204	0.0701699	4.81e-07	0.352858	0.176236	0.0452638	0.841468	2
cg16246545	rs78827533	0.274692	0.0604167	5.45e-06	0.333224	0.146443	0.0228785	0.771764	2
cg18336453	rs115063647	9.65477	1.98779	1.19e-06	9.65477	1.98779	1.19e-06	NA	1
cg18336453	rs114066543	9.65477	1.98779	1.19e-06	9.65477	1.98779	1.19e-06	NA	1
cg18336453	rs190965425	9.55023	2.00104	1.82e-06	9.55023	2.00104	1.82e-06	NA	1
cg18336453	rs187936933	9.50038	2.00274	2.1e-06	9.50038	2.00274	2.1e-06	NA	1
cg18336453	rs146807669	3.57737	0.772413	3.63e-06	3.57737	0.772413	3.63e-06	NA	1
cg18336453	rs138994072	3.57253	0.773739	3.89e-06	3.57253	0.773739	3.89e-06	NA	1
cg18336453	rs187417719	3.57253	0.773739	3.89e-06	3.57253	0.773739	3.89e-06	NA	1
cg18336453	rs144782488	9.13525	1.99717	4.78e-06	9.13525	1.99717	4.78e-06	NA	1
cg18336453	rs113173487	3.32663	0.729641	5.13e-06	2.26381	2.02573	0.26377	0.562502	2
cg18336453	rs142737934	9.2136	2.03425	5.92e-06	9.2136	2.03425	5.92e-06	NA	1
cg22304262	rs8105903	0.459161	0.0459836	1.77e-23	0.333303	0.201011	0.0972902	0.899415	2
cg22304262	rs7249039	-0.439851	0.0455888	5e-22	-0.439851	0.0455888	5e-22	0	2
cg22304262	rs79985255	-0.51236	0.0557122	3.7e-20	-0.51236	0.0557122	3.7e-20	0	2
cg22304262	rs1644339	-0.485961	0.0611042	1.82e-15	-0.485961	0.0611042	1.82e-15	NA	1
cg22304262	rs8112797	-0.550886	0.0698936	3.23e-15	-0.550886	0.0698936	3.23e-15	0	2
cg22304262	rs77212380	-0.563909	0.0758117	1.02e-13	6.04104	8.5687	0.480803	0.74557	2
cg22304262	rs1862335	-0.535913	0.0720499	1.02e-13	-0.535913	0.0720499	1.02e-13	0	2
cg22304262	rs170218	-0.458614	0.0649787	1.69e-12	-0.42554	0.106787	6.75e-05	0.43159	2
cg22304262	rs1693997	-0.472714	0.0679679	3.53e-12	0.086151	0.65274	0.894997	0.932777	2
cg22304262	rs1965675	-0.394281	0.0567162	3.61e-12	-0.344903	0.133829	0.00996033	0.770562	2
cg22304262	rs2070246	-0.468401	0.0690795	1.2e-11	-0.468401	0.0690795	1.2e-11	NA	1
cg22304262	rs1693992	-0.3523	0.0519691	1.21e-11	-0.349346	0.0613334	1.23e-08	0.271279	2
cg22304262	rs62134835	0.429773	0.0656274	5.8e-11	0.429773	0.0656274	5.8e-11	0	2
cg22304262	rs10406432	-0.485308	0.0741077	5.8e-11	-0.485308	0.0741077	5.8e-11	0	2
cg22304262	rs62134836	0.37905	0.0583917	8.5e-11	0.37905	0.0583917	8.5e-11	0	2
cg22304262	rs10409190	-0.479866	0.0739422	8.6e-11	0.0349314	1.00368	0.972237	0.41967	2
cg22304262	rs28681157	-0.479722	0.0757459	2.4e-10	-0.984507	0.852488	0.248146	0.525678	2
cg22304262	rs11673198	-0.406991	0.0651737	4.25e-10	-0.341261	0.16268	0.0359278	0.785277	2
cg22304262	rs313852	-0.41895	0.0676506	5.91e-10	-0.41895	0.0676506	5.91e-10	NA	1
cg22304262	rs62134824	0.390775	0.0637231	8.66e-10	0.390775	0.0637231	8.66e-10	0	2
cg22304262	rs10403758	-0.349705	0.0596745	4.62e-09	-0.349705	0.0596745	4.62e-09	0	2
cg22304262	rs80065151	-0.37335	0.0652336	1.04e-08	-0.270791	0.218039	0.214259	0.874893	2
cg22304262	rs58583286	0.424249	0.0758879	2.26e-08	0.424249	0.0758879	2.26e-08	0	2
cg22304262	rs62134833	0.350979	0.0635973	3.41e-08	0.350979	0.0635973	3.41e-08	0	2
cg22304262	rs12982560	0.399412	0.0733697	5.21e-08	0.399412	0.0733697	5.21e-08	0	2
cg22304262	rs3027952	0.402029	0.0743362	6.36e-08	-17.2378	38.8608	0.657348	0.341691	2
cg22304262	rs62134837	0.327025	0.0608921	7.85e-08	0.335164	0.0987167	0.000685769	0.613578	2
cg22304262	rs118176136	-0.568289	0.106542	9.61e-08	-0.568289	0.106542	9.61e-08	0	2
cg22304262	rs4578774	0.601455	0.112846	9.83e-08	0.0167649	0.794759	0.98317	0.73946	2
cg22304262	rs3760763	0.395442	0.0743386	1.04e-07	0.395442	0.0743386	1.04e-07	NA	1
cg22304262	rs3027956	0.393632	0.0742366	1.14e-07	-1.36066	2.62573	0.604317	0.61813	2
cg22304262	rs3027955	0.391507	0.0740234	1.23e-07	-0.0842335	0.684413	0.902049	0.667363	2
cg22304262	rs80077807	-0.352288	0.0671963	1.58e-07	-0.173888	0.31934	0.586081	0.930993	2
cg22304262	rs112504346	0.387955	0.0753687	2.64e-07	0.387955	0.0753687	2.64e-07	0	2
cg22304262	rs3027961	0.443053	0.0874212	4.02e-07	0.443053	0.0874212	4.02e-07	0	2
cg22304262	rs12609973	-0.297861	0.0588718	4.2e-07	-0.297861	0.0588718	4.2e-07	0	2
cg22304262	rs73060720	0.312064	0.0626214	6.25e-07	0.32414	0.107995	0.00268708	0.654906	2
cg22304262	rs313835	-0.285547	0.0574622	6.72e-07	-0.285547	0.0574622	6.72e-07	0	2
cg22304262	rs11668405	-0.303056	0.0615403	8.46e-07	-0.305282	0.0675776	6.26e-06	0.160239	2
cg22304262	rs1811665	-0.292682	0.0614361	1.9e-06	-0.292682	0.0614361	1.9e-06	0	2
cg22304262	rs3027957	0.428484	0.0909686	2.47e-06	0.428484	0.0909686	2.47e-06	0	2
cg22304262	rs2161340	0.373125	0.0793107	2.54e-06	0.978385	0.950206	0.303172	0.584225	2
cg22304262	rs62134838	0.284251	0.0613719	3.63e-06	0.295316	0.120561	0.0143044	0.737068	2
cg22304262	rs192106692	0.408353	0.0887113	4.16e-06	0.0468282	0.542562	0.931221	0.649218	2
cg22304262	rs114286467	0.411402	0.0893837	4.17e-06	-3.69118	4.86146	0.447688	0.832874	2
cg22304262	rs10416913	-0.26367	0.0575415	4.6e-06	-0.263241	0.0742148	0.000389623	0.398773	2
cg22304262	rs142072179	0.398869	0.087537	5.2e-06	0.398869	0.087537	5.2e-06	NA	1
cg26403843	rs139288770	0.795703	0.0634975	5.04e-36	0.795703	0.0634975	5.04e-36	0	2
cg26403843	rs57720492	-0.693916	0.0555496	8.27e-36	-0.660082	0.105864	4.51e-10	0.650667	2
cg26403843	rs143641161	0.790928	0.0635291	1.4e-35	0.703617	0.300771	0.0193159	0.163482	2
cg26403843	rs77441699	0.783598	0.0648013	1.16e-33	0.783598	0.0648013	1.16e-33	0	2
cg26403843	rs10515778	-0.660454	0.0561186	5.65e-32	-0.604475	0.137907	1.17e-05	0.776307	2
cg26403843	rs187544992	0.767313	0.0656568	1.49e-31	0.767313	0.0656568	1.49e-31	0	2
cg26403843	rs191550810	-0.742422	0.0644106	9.71e-31	-0.247212	0.678491	0.715592	0.709483	2
cg26403843	rs147645916	0.729275	0.0634001	1.28e-30	-1.10384	1.93724	0.56881	0.957566	2
cg26403843	rs2163775	0.715663	0.0644662	1.24e-28	0.715663	0.0644662	1.24e-28	0	2
cg26403843	rs6891575	0.715841	0.0647671	2.13e-28	0.715841	0.0647671	2.13e-28	NA	1
cg26403843	rs6888950	0.676762	0.062162	1.33e-27	3.5827	3.53464	0.310775	0.807385	2
cg26403843	rs6556405	0.682948	0.0628592	1.7e-27	0.682948	0.0628592	1.7e-27	0	2
cg26403843	rs6893046	0.679502	0.0626372	2.03e-27	0.679502	0.0626372	2.03e-27	0	2
cg26403843	rs1897565	0.676875	0.0625091	2.52e-27	0.676875	0.0625091	2.52e-27	NA	1
cg26403843	rs10057691	0.675497	0.0624937	3.12e-27	0.0150599	1.5188	0.992089	0.318702	2
cg26403843	rs56111660	0.677877	0.064375	6.27e-26	3.16397	3.64234	0.385031	0.636004	2
cg26403843	rs17056626	0.649046	0.0623093	2.08e-25	0.649046	0.0623093	2.08e-25	0	2
cg26403843	rs2901184	0.6518	0.0637333	1.5e-24	0.159403	0.649184	0.806036	0.748622	2
cg26403843	rs7721001	0.632007	0.0656886	6.5e-22	-13.9926	15.9601	0.380636	0.912934	2
cg26403843	rs10077858	0.606076	0.0631031	7.65e-22	521.767	580.557	0.368794	0.892488	2
cg26403843	rs7732603	0.589013	0.0661269	5.23e-19	0.589013	0.0661269	5.23e-19	NA	1
cg26403843	rs10041650	0.482909	0.0575629	4.89e-17	0.481456	0.0809921	2.77e-09	0.494378	2
cg26403843	rs6879008	0.482086	0.0575764	5.62e-17	0.480563	0.0817711	4.18e-09	0.503708	2
cg26403843	rs6420104	-0.475789	0.0574285	1.18e-16	-0.224839	0.551858	0.683698	0.986248	2
cg26403843	rs6556407	0.535226	0.068359	4.89e-15	0.535226	0.068359	4.89e-15	0	2
cg26403843	rs6556408	0.452548	0.0596366	3.24e-14	0.41862	0.113861	0.00023636	0.666385	2
cg26403843	rs55801554	0.432343	0.0588568	2.05e-13	0.236595	0.417147	0.570596	0.974082	2
cg26403843	rs6884239	0.454924	0.0637586	9.67e-13	0.456805	0.0706314	9.97e-11	0.179227	2
cg26403843	rs12522797	0.432114	0.0609382	1.33e-12	-0.0630984	0.727004	0.930837	0.986576	2
cg26403843	rs2901183	-0.463664	0.0663221	2.73e-12	-0.463664	0.0663221	2.73e-12	0	2
cg26403843	rs140372700	-0.521867	0.0799449	6.67e-11	-0.521867	0.0799449	6.67e-11	0	2
cg26403843	rs10515777	-0.51906	0.0801223	9.27e-11	-0.51906	0.0801223	9.27e-11	0	2
cg26403843	rs55931437	-0.515662	0.0800865	1.2e-10	-0.515662	0.0800865	1.2e-10	0	2
cg26403843	rs6894840	0.491131	0.0764593	1.33e-10	0.491131	0.0764593	1.33e-10	0	2
cg26403843	rs7715138	0.405337	0.0659776	8.07e-10	0.0525416	0.479869	0.912813	0.953532	2
cg26403843	rs4921422	-0.456438	0.0746734	9.81e-10	-0.450071	0.0975093	3.92e-06	0.403474	2
cg26403843	rs11135053	-0.485722	0.086564	2.01e-08	-0.477685	0.11986	6.74e-05	0.47068	2
cg26403843	rs140722761	-0.632229	0.114723	3.57e-08	-0.632229	0.114723	3.57e-08	0	2
cg26403843	rs67091377	0.295737	0.0540984	4.59e-08	0.0617518	0.595386	0.917394	0.990201	2
cg26403843	rs112027369	-0.466444	0.0864889	6.92e-08	-0.466444	0.0864889	6.92e-08	0	2
cg26403843	rs115343154	-0.514995	0.0963718	9.1e-08	-0.290022	0.387448	0.454131	0.56419	2
cg26403843	rs189420877	-0.546995	0.105002	1.89e-07	-0.546995	0.105002	1.89e-07	0	2
cg26403843	rs7707106	0.413374	0.0814821	3.91e-07	0.413374	0.0814821	3.91e-07	0	2
cg26403843	rs79349310	-0.535688	0.106189	4.54e-07	-0.535688	0.106189	4.54e-07	0	2
cg26403843	rs186585928	-0.539446	0.108968	7.4e-07	-0.539446	0.108968	7.4e-07	0	2
cg26403843	rs144496541	-0.538217	0.108984	7.87e-07	2.80264	9.22603	0.761299	0.231886	2
cg26403843	rs61128141	-0.434457	0.0903836	1.53e-06	-0.40951	0.131834	0.00189467	0.467448	2
cg26403843	rs6556404	0.380275	0.0816827	3.23e-06	0.380275	0.0816827	3.23e-06	0	2
