# Supplementary material for: A multi-ethnic epigenome-wide association study of leukocyte DNA methylation and blood lipids
Source: Nat Commun. 2021 Jun 28;12:3987. doi: 10.1038/s41467-021-23899-y (PMC8238961; doi:10.1038/s41467-021-23899-y)
Supplement: Supplementary file 7 — Supplementary Data 4 [file 41467_2021_23899_MOESM7_ESM.xlsx]

## Sheet: mQTLDB vs this study mQTL
Data from http://www.mqtldb.org/															Data from this study
SNP	Timepoint	SNP.Chr	SNP.Pos	A1	A2	MAF	CpG	CpG.Chr	CpG.Pos	mQTLDB_beta	mQTLDB_t.stat	mQTLDB_Effect.Size	mQTLDB_p.value	Trans	Distance	BETA.fixed	SE.fixed	pval.fixed	BETA.random	SE.random	pval.random	I2	N_study
rs538316	Middle Age	10	102140040	G	A	0.187	cg07504977	10	102131012	0.26709	5.64455	0.00161	2.36e-08	N	9028	0.0376924	0.00619328	1.16e-09	0.128647	0.10347	0.213748	0.892632	3
rs569910	Middle Age	10	102132535	T	C	0.148	cg07504977	10	102131012	0.28217	5.56445	0.00368	3.68e-08	N	1523	0.0451515	0.00659738	7.71e-12	0.179948	0.144456	0.212875	0.954064	2
rs606943	Middle Age	10	102139164	T	C	0.15	cg07504977	10	102131012	0.27838	5.46175	0.00401	6.44e-08	N	8152	0.0445535	0.00659959	1.47e-11	0.154372	0.153663	0.315083	0.92706	3
rs607823	Middle Age	10	102139317	A	G	0.187	cg07504977	10	102131012	0.26709	5.64455	0.00161	2.36e-08	N	8305	0.0390609	0.00618559	2.7e-10	0.215044	0.111573	0.0539323	0.932315	3
rs621832	Middle Age	10	102140155	A	T	0.187	cg07504977	10	102131012	0.26709	5.64455	0.00161	2.36e-08	N	9143	0.0376619	0.00619583	1.21e-09	0.132824	0.115459	0.249976	0.894536	3
rs12626410	Pregnancy	21	35313307	C	T	0.341	cg08309687	21	35320596	0.22838	5.9271	0.02889	4.67e-09	N	7289	0.0449695	0.00527721	1.58e-17	0.102037	0.0603427	0.0908443	0.786672	3
rs12627010	Pregnancy	21	35311557	T	G	0.341	cg08309687	21	35320596	0.22838	5.9271	0.02889	4.67e-09	N	9039	0.0449869	0.00527938	1.58e-17	0.0981875	0.0618353	0.112311	0.882043	2
rs12627424	Pregnancy	21	35312477	G	A	0.341	cg08309687	21	35320596	0.22838	5.9271	0.02889	4.67e-09	N	8119	0.0466371	0.00526834	8.57e-19	0.114401	0.0489985	0.0195543	0.855621	3
rs12627472	Pregnancy	21	35312533	C	G	0.341	cg08309687	21	35320596	0.22838	5.9271	0.02889	4.67e-09	N	8063	0.0480566	0.00523148	4.08e-20	0.137131	0.0622714	0.0276552	0.926709	3
rs13046815	Pregnancy	21	35318403	C	T	0.268	cg08309687	21	35320596	0.23247	5.6788	0.02797	1.93e-08	N	2193	0.0498531	0.00585723	1.72e-17	0.098192	0.058279	0.0920155	0.848714	2
rs13047666	Pregnancy	21	35313059	C	T	0.341	cg08309687	21	35320596	0.22838	5.9271	0.02889	4.67e-09	N	7537	0.0452453	0.00526949	8.98e-18	0.103909	0.0505801	0.0399418	0.788273	3
rs13048152	Pregnancy	21	35308298	G	A	0.267	cg08309687	21	35320596	0.22967	5.58916	0.02786	3.18e-08	N	12298	0.050202	0.00585011	9.37e-18	0.105487	0.0505353	0.0368529	0.733272	3
rs13052500	Pregnancy	21	35316474	A	G	0.268	cg08309687	21	35320596	0.23247	5.6788	0.02797	1.93e-08	N	4122	0.0498757	0.00585853	1.69e-17	0.0991942	0.0591795	0.0937074	0.853377	2
rs17655810	Pregnancy	21	35311743	C	T	0.341	cg08309687	21	35320596	0.22838	5.9271	0.02889	4.67e-09	N	8853	0.0435619	0.00524589	1.01e-16	0.0475011	0.0497553	0.339732	0.860791	3
rs34121574	Pregnancy	21	35313990	G	A	0.27	cg08309687	21	35320596	0.23021	5.65467	0.0279	2.21e-08	N	6606	0.0505417	0.00585192	5.78e-18	0.100346	0.0596401	0.0924662	0.855205	2
rs34664580	Pregnancy	21	35325769	A	C	0.267	cg08309687	21	35320596	0.23206	5.66913	0.0279	2.04e-08	N	5173	0.0499714	0.00578728	5.89e-18	0.0773751	0.032448	0.0170981	0.706888	3
rs34784647	Pregnancy	21	35306101	C	T	0.267	cg08309687	21	35320596	0.22967	5.58916	0.02786	3.18e-08	N	14495	0.0499364	0.00586164	1.61e-17	0.0977231	0.057769	0.0907187	0.846162	2
rs34836802	Pregnancy	21	35307155	G	A	0.268	cg08309687	21	35320596	0.23007	5.59857	0.02801	3.02e-08	N	13441	0.0531071	0.00579979	5.35e-20	0.136463	0.0596462	0.0221447	0.90768	3
rs35050141	Pregnancy	21	35311935	A	C	0.341	cg08309687	21	35320596	0.22838	5.9271	0.02889	4.67e-09	N	8661	0.0450542	0.00527851	1.4e-17	0.100708	0.0585086	0.0852047	0.77658	3
rs35422211	Pregnancy	21	35309015	C	A	0.267	cg08309687	21	35320596	0.22967	5.58916	0.02786	3.18e-08	N	11581	0.0499366	0.00585305	1.44e-17	0.0914903	0.049113	0.062483	0.700848	3
rs35436189	Pregnancy	21	35317336	T	C	0.268	cg08309687	21	35320596	0.23247	5.6788	0.02797	1.93e-08	N	3260	0.0499166	0.00585829	1.59e-17	0.101681	0.0568469	0.0736666	0.728852	3
rs35774314	Pregnancy	21	35295709	T	C	0.251	cg08309687	21	35320596	0.22968	5.411	0.02666	8.4e-08	N	24887	0.0514792	0.0059365	4.26e-18	0.135437	0.0605733	0.0253567	0.906636	3
rs56019574	Pregnancy	21	35325713	A	G	0.267	cg08309687	21	35320596	0.23206	5.66913	0.0279	2.04e-08	N	5117	0.0497884	0.0058496	1.72e-17	0.0688627	0.0688223	0.317026	0.815752	3
rs62226682	Pregnancy	21	35318210	A	G	0.234	cg08309687	21	35320596	-0.23872	-5.42183	0.05045	7.92e-08	N	2386	-0.0586412	0.00594067	5.55e-23	-0.165994	0.112919	0.141551	0.924165	3
rs62226712	Pregnancy	21	35334214	T	C	0.267	cg08309687	21	35320596	0.23206	5.66913	0.0279	2.04e-08	N	13618	0.0501389	0.00585606	1.11e-17	0.0993528	0.0590833	0.0926521	0.852851	2
rs67231460	Pregnancy	21	35311601	G	A	0.267	cg08309687	21	35320596	0.22967	5.58916	0.02786	3.18e-08	N	8995	0.0531568	0.0058024	5.13e-20	0.13768	0.0603171	0.0224543	0.909369	3
rs717205	Pregnancy	21	35310905	G	A	0.267	cg08309687	21	35320596	0.22967	5.58916	0.02786	3.18e-08	N	9691	0.0499647	0.00585904	1.49e-17	0.099175	0.0590733	0.0931824	0.853034	2
rs8128167	Adolescence	21	35307200	C	T	0.399	cg08309687	21	35320596	0.18908	5.69025	0.03562	1.76e-08	N	13396	0.0520119	0.00505051	7.17e-25	0.0918342	0.0439915	0.0368389	0.741022	3
rs8128167	Childhood	21	35307200	C	T	0.396	cg08309687	21	35320596	0.24924	6.84768	0.03416	1.46e-11	N	13396	0.0520119	0.00505051	7.17e-25	0.0918342	0.0439915	0.0368389	0.741022	3
rs8128167	Middle Age	21	35307200	C	T	0.412	cg08309687	21	35320596	0.1712	5.56026	0.03263	3.76e-08	N	13396	0.0520119	0.00505051	7.17e-25	0.0918342	0.0439915	0.0368389	0.741022	3
rs8128167	Pregnancy	21	35307200	C	T	0.411	cg08309687	21	35320596	0.25069	6.87159	0.03552	1.32e-11	N	13396	0.0520119	0.00505051	7.17e-25	0.0918342	0.0439915	0.0368389	0.741022	3
rs10132555	Adolescence	14	74230108	T	C	0.261	cg10919522	14	74227441	0.28882	6.08864	0.00604	1.74e-09	N	2667	0.0502231	0.0059984	5.63e-17	0.139078	0.0975672	0.154024	0.869513	3
rs10132555	Childhood	14	74230108	T	C	0.256	cg10919522	14	74227441	0.26284	5.78735	0.00735	1.01e-08	N	2667	0.0502231	0.0059984	5.63e-17	0.139078	0.0975672	0.154024	0.869513	3
rs10133043	Childhood	14	74230592	T	C	0.287	cg10919522	14	74227441	0.25013	5.83945	0.00615	7.51e-09	N	3151	0.0476698	0.00573879	9.85e-17	0.139922	0.0706389	0.047613	0.895471	3
rs10133043	Adolescence	14	74230592	T	C	0.293	cg10919522	14	74227441	0.26902	5.99782	0.00577	2.98e-09	N	3151	0.0476698	0.00573879	9.85e-17	0.139922	0.0706389	0.047613	0.895471	3
rs10145862	Childhood	14	74234555	G	A	0.256	cg10919522	14	74227441	0.26102	5.74578	0.00734	1.28e-08	N	7114	0.0493634	0.00600333	1.99e-16	0.0999665	0.0902188	0.267843	0.842402	3
rs10145862	Adolescence	14	74234555	G	A	0.261	cg10919522	14	74227441	0.2905	6.12603	0.00604	1.39e-09	N	7114	0.0493634	0.00600333	1.99e-16	0.0999665	0.0902188	0.267843	0.842402	3
rs10148631	Adolescence	14	74231727	A	T	0.284	cg10919522	14	74227441	0.28005	6.1255	0.00572	1.39e-09	N	4286	0.0476912	0.00585389	3.73e-16	0.133917	0.0950037	0.158659	0.879805	3
rs10148631	Childhood	14	74231727	A	T	0.279	cg10919522	14	74227441	0.25741	5.90705	0.00615	5.07e-09	N	4286	0.0476912	0.00585389	3.73e-16	0.133917	0.0950037	0.158659	0.879805	3
rs11628019	Adolescence	14	74240707	G	A	0.26	cg10919522	14	74227441	0.28748	6.07915	0.00588	1.84e-09	N	13266	0.0502741	0.00600007	5.34e-17	0.146562	0.105469	0.164644	0.93426	2
rs11628019	Childhood	14	74240707	G	A	0.255	cg10919522	14	74227441	0.25459	5.61702	0.00669	2.65e-08	N	13266	0.0502741	0.00600007	5.34e-17	0.146562	0.105469	0.164644	0.93426	2
rs12878085	Childhood	14	74227111	C	T	0.256	cg10919522	14	74227441	0.26434	5.82204	0.00738	8.3e-09	N	330	0.0498965	0.00599415	8.49e-17	0.0922754	0.0932012	0.322141	0.877661	3
rs12878085	Adolescence	14	74227111	C	T	0.261	cg10919522	14	74227441	0.28843	6.08029	0.00604	1.82e-09	N	330	0.0498965	0.00599415	8.49e-17	0.0922754	0.0932012	0.322141	0.877661	3
rs12889360	Childhood	14	74222284	C	G	0.258	cg10919522	14	74227441	0.27218	6.00158	0.0074	2.91e-09	N	5157	0.0498654	0.00597863	7.39e-17	0.0891594	0.105391	0.397558	0.891495	3
rs12889360	Adolescence	14	74222284	C	G	0.263	cg10919522	14	74227441	0.28656	6.03851	0.00604	2.34e-09	N	5157	0.0498654	0.00597863	7.39e-17	0.0891594	0.105391	0.397558	0.891495	3
rs12891977	Childhood	14	74231664	C	T	0.255	cg10919522	14	74227441	0.26114	5.74874	0.00735	1.26e-08	N	4223	0.0501925	0.00599574	5.7e-17	0.14229	0.0924627	0.12383	0.871958	3
rs12891977	Adolescence	14	74231664	C	T	0.26	cg10919522	14	74227441	0.2889	6.09099	0.00605	1.71e-09	N	4223	0.0501925	0.00599574	5.7e-17	0.14229	0.0924627	0.12383	0.871958	3
rs17182586	Adolescence	14	74231383	A	T	0.26	cg10919522	14	74227441	0.2889	6.09099	0.00605	1.71e-09	N	3942	0.0500998	0.00599552	6.48e-17	0.125498	0.0918774	0.171962	0.871778	3
rs17182586	Childhood	14	74231383	A	T	0.255	cg10919522	14	74227441	0.26114	5.74874	0.00735	1.26e-08	N	3942	0.0500998	0.00599552	6.48e-17	0.125498	0.0918774	0.171962	0.871778	3
rs62006084	Adolescence	14	74233351	T	C	0.259	cg10919522	14	74227441	0.29064	6.10995	0.00632	1.53e-09	N	5910	0.0510419	0.0059564	1.04e-17	0.126849	0.0587234	0.0307645	0.880979	3
rs62006084	Childhood	14	74233351	T	C	0.254	cg10919522	14	74227441	0.25836	5.66691	0.0067	2e-08	N	5910	0.0510419	0.0059564	1.04e-17	0.126849	0.0587234	0.0307645	0.880979	3
rs7159615	Adolescence	14	74239654	A	G	0.259	cg10919522	14	74227441	0.29178	6.15509	0.00607	1.16e-09	N	12213	0.0503396	0.0059582	2.94e-17	0.118922	0.0608104	0.0505109	0.873573	3
rs7159615	Childhood	14	74239654	A	G	0.254	cg10919522	14	74227441	0.25962	5.71437	0.00735	1.53e-08	N	12213	0.0503396	0.0059582	2.94e-17	0.118922	0.0608104	0.0505109	0.873573	3
rs78138424	Adolescence	14	74234556	A	G	0.244	cg10919522	14	74227441	0.28795	5.87239	0.0065	6.2e-09	N	7115	0.0489984	0.00645311	3.13e-14	0.0489984	0.00645311	3.13e-14	0	2
rs10802132	Adolescence	1	120242537	T	C	0.339	cg14476101	1	120255992	0.28144	6.64303	0.04311	5.54e-11	N	13455	0.0380183	0.00657629	7.42e-09	0.0959025	0.0699087	0.170118	0.841293	2
rs10802132	Childhood	1	120242537	T	C	0.33	cg14476101	1	120255992	0.27276	6.18754	0.02424	9.58e-10	N	13455	0.0380183	0.00657629	7.42e-09	0.0959025	0.0699087	0.170118	0.841293	2
rs10802133	Adolescence	1	120247855	T	C	0.339	cg14476101	1	120255992	0.28144	6.64303	0.04311	5.54e-11	N	8137	0.0380222	0.00657639	7.4e-09	0.0932734	0.0630555	0.13908	0.681056	3
rs10802133	Childhood	1	120247855	T	C	0.33	cg14476101	1	120255992	0.27276	6.18754	0.02424	9.58e-10	N	8137	0.0380222	0.00657639	7.4e-09	0.0932734	0.0630555	0.13908	0.681056	3
rs11583993	Pregnancy	1	120255370	A	G	0.09	cg14476101	1	120255992	-0.82348	-11.9367	0.09063	3.13e-30	N	622	-0.199422	0.00981545	9.07e-92	-0.510805	0.338148	0.130891	0.977585	3
rs11583993	Middle Age	1	120255370	A	G	0.092	cg14476101	1	120255992	-0.69485	-9.95794	0.0235	5.24e-22	N	622	-0.199422	0.00981545	9.07e-92	-0.510805	0.338148	0.130891	0.977585	3
rs11583993	Adolescence	1	120255370	A	G	0.087	cg14476101	1	120255992	-0.98717	-15.346	0.08482	5.24e-47	N	622	-0.199422	0.00981545	9.07e-92	-0.510805	0.338148	0.130891	0.977585	3
rs11583993	Birth	1	120255370	A	G	0.091	cg14476101	1	120255992	-0.71705	-9.66544	0.05025	6.19e-21	N	622	-0.199422	0.00981545	9.07e-92	-0.510805	0.338148	0.130891	0.977585	3
rs11583993	Childhood	1	120255370	A	G	0.091	cg14476101	1	120255992	-0.93897	-13.9419	0.04629	7.39e-40	N	622	-0.199422	0.00981545	9.07e-92	-0.510805	0.338148	0.130891	0.977585	3
rs1406917	Adolescence	1	120232281	C	A	0.338	cg14476101	1	120255992	0.28404	6.67493	0.04311	4.51e-11	N	23711	0.0398013	0.00653516	1.13e-09	0.121287	0.0593875	0.0411229	0.835119	3
rs1406917	Childhood	1	120232281	C	A	0.329	cg14476101	1	120255992	0.2726	6.15273	0.02424	1.18e-09	N	23711	0.0398013	0.00653516	1.13e-09	0.121287	0.0593875	0.0411229	0.835119	3
rs145997627	Adolescence	1	120238131	A	C	0.338	cg14476101	1	120255992	0.28312	6.66836	0.04244	4.7e-11	N	17861	0.0377592	0.00658992	1.01e-08	0.111964	0.0879232	0.202864	0.850668	2
rs145997627	Childhood	1	120238131	A	C	0.33	cg14476101	1	120255992	0.26944	6.09339	0.02304	1.69e-09	N	17861	0.0377592	0.00658992	1.01e-08	0.111964	0.0879232	0.202864	0.850668	2
rs147611625	Birth	1	120268226	T	C	0.02	cg14476101	1	120255992	-0.85818	-5.58852	0	3.18e-08	N	12234	-0.960524	0.210149	4.86e-06	-0.960524	0.210149	4.86e-06	NA	1
rs147611625	Childhood	1	120268226	T	C	0.021	cg14476101	1	120255992	-0.92926	-6.39756	0	2.63e-10	N	12234	-0.960524	0.210149	4.86e-06	-0.960524	0.210149	4.86e-06	NA	1
rs1886736	Adolescence	1	120267544	T	C	0.12	cg14476101	1	120255992	-0.67137	-11.2605	0.09769	1.75e-27	N	11552	-0.165426	0.00917874	1.29e-72	-0.349259	0.136387	0.0104436	0.953896	3
rs1886736	Pregnancy	1	120267544	T	C	0.123	cg14476101	1	120255992	-0.60537	-9.74666	0.07975	3.12e-21	N	11552	-0.165426	0.00917874	1.29e-72	-0.349259	0.136387	0.0104436	0.953896	3
rs1886736	Birth	1	120267544	T	C	0.123	cg14476101	1	120255992	-0.4881	-7.2808	0.04575	8.22e-13	N	11552	-0.165426	0.00917874	1.29e-72	-0.349259	0.136387	0.0104436	0.953896	3
rs1886736	Childhood	1	120267544	T	C	0.125	cg14476101	1	120255992	-0.6819	-11.1565	0.02779	4.94e-27	N	11552	-0.165426	0.00917874	1.29e-72	-0.349259	0.136387	0.0104436	0.953896	3
rs1886736	Middle Age	1	120267544	T	C	0.124	cg14476101	1	120255992	-0.46149	-7.31169	0.02735	6.86e-13	N	11552	-0.165426	0.00917874	1.29e-72	-0.349259	0.136387	0.0104436	0.953896	3
rs2236398	Adolescence	1	120269567	C	G	0.12	cg14476101	1	120255992	-0.64329	-10.889	0.09765	6.52e-26	N	13575	-0.160243	0.00939073	2.76e-65	-0.307631	0.209218	0.141458	0.9455	3
rs2236398	Birth	1	120269567	C	G	0.122	cg14476101	1	120255992	-0.46542	-6.96773	0.04631	6.93e-12	N	13575	-0.160243	0.00939073	2.76e-65	-0.307631	0.209218	0.141458	0.9455	3
rs2236398	Childhood	1	120269567	C	G	0.125	cg14476101	1	120255992	-0.65305	-10.798	0.05525	1.58e-25	N	13575	-0.160243	0.00939073	2.76e-65	-0.307631	0.209218	0.141458	0.9455	3
rs2236398	Middle Age	1	120269567	C	G	0.121	cg14476101	1	120255992	-0.46426	-7.357	0.06941	5.01e-13	N	13575	-0.160243	0.00939073	2.76e-65	-0.307631	0.209218	0.141458	0.9455	3
rs2236398	Pregnancy	1	120269567	C	G	0.121	cg14476101	1	120255992	-0.58826	-9.45293	0.08105	3.96e-20	N	13575	-0.160243	0.00939073	2.76e-65	-0.307631	0.209218	0.141458	0.9455	3
rs2764886	Adolescence	1	120241771	C	T	0.434	cg14476101	1	120255992	-0.26703	-6.56821	0.04308	8.95e-11	N	14221	0.0500877	0.00604846	1.22e-16	0.0856972	0.0773157	0.267686	0.910367	3
rs2764886	Childhood	1	120241771	C	T	0.443	cg14476101	1	120255992	-0.2479	-5.87207	0.03034	6.22e-09	N	14221	0.0500877	0.00604846	1.22e-16	0.0856972	0.0773157	0.267686	0.910367	3
rs28501188	Birth	1	120259794	A	G	0.144	cg14476101	1	120255992	-0.38973	-6.31114	0.04421	4.68e-10	N	3802	-0.105766	0.0085236	2.35e-35	-0.150158	0.111538	0.178221	0.94422	3
rs28501188	Adolescence	1	120259794	A	G	0.14	cg14476101	1	120255992	-0.54364	-9.75632	0.02987	2.28e-21	N	3802	-0.105766	0.0085236	2.35e-35	-0.150158	0.111538	0.178221	0.94422	3
rs28501188	Childhood	1	120259794	A	G	0.146	cg14476101	1	120255992	-0.56937	-10.06	0.03964	1.52e-22	N	3802	-0.105766	0.0085236	2.35e-35	-0.150158	0.111538	0.178221	0.94422	3
rs28501188	Middle Age	1	120259794	A	G	0.147	cg14476101	1	120255992	-0.40511	-6.84112	0.04191	1.65e-11	N	3802	-0.105766	0.0085236	2.35e-35	-0.150158	0.111538	0.178221	0.94422	3
rs28501188	Pregnancy	1	120259794	A	G	0.144	cg14476101	1	120255992	-0.46005	-7.72921	0.06535	3.42e-14	N	3802	-0.105766	0.0085236	2.35e-35	-0.150158	0.111538	0.178221	0.94422	3
rs3790708	Pregnancy	1	120261792	G	A	0.144	cg14476101	1	120255992	-0.46005	-7.72921	0.06535	3.42e-14	N	5800	-0.105403	0.00851852	3.64e-35	-0.144636	0.113984	0.204471	0.946597	3
rs3790708	Middle Age	1	120261792	G	A	0.147	cg14476101	1	120255992	-0.40511	-6.84112	0.04191	1.65e-11	N	5800	-0.105403	0.00851852	3.64e-35	-0.144636	0.113984	0.204471	0.946597	3
rs3790708	Adolescence	1	120261792	G	A	0.141	cg14476101	1	120255992	-0.54198	-9.73538	0.02985	2.74e-21	N	5800	-0.105403	0.00851852	3.64e-35	-0.144636	0.113984	0.204471	0.946597	3
rs3790708	Birth	1	120261792	G	A	0.145	cg14476101	1	120255992	-0.37849	-6.12736	0.04415	1.43e-09	N	5800	-0.105403	0.00851852	3.64e-35	-0.144636	0.113984	0.204471	0.946597	3
rs3790708	Childhood	1	120261792	G	A	0.146	cg14476101	1	120255992	-0.5666	-10.017	0.03993	2.24e-22	N	5800	-0.105403	0.00851852	3.64e-35	-0.144636	0.113984	0.204471	0.946597	3
rs478450	Adolescence	1	120233922	G	A	0.434	cg14476101	1	120255992	-0.26703	-6.56821	0.04308	8.95e-11	N	22070	0.0510131	0.00607805	4.74e-17	0.177078	0.109232	0.104994	0.903127	3
rs478450	Childhood	1	120233922	G	A	0.443	cg14476101	1	120255992	-0.2479	-5.87207	0.03034	6.22e-09	N	22070	0.0510131	0.00607805	4.74e-17	0.177078	0.109232	0.104994	0.903127	3
rs561931	Adolescence	1	120254506	A	G	0.412	cg14476101	1	120255992	-0.2842	-6.98503	0.04856	5.82e-12	N	1486	0.062889	0.00607848	4.36e-25	0.0564755	0.111713	0.613178	0.952538	3
rs561931	Childhood	1	120254506	A	G	0.421	cg14476101	1	120255992	-0.25696	-6.05375	0.02755	2.14e-09	N	1486	0.062889	0.00607848	4.36e-25	0.0564755	0.111713	0.613178	0.952538	3
rs561931	Pregnancy	1	120254506	A	G	0.406	cg14476101	1	120255992	-0.24937	-5.56974	0.03588	3.54e-08	N	1486	0.062889	0.00607848	4.36e-25	0.0564755	0.111713	0.613178	0.952538	3
rs592762	Adolescence	1	120247355	A	G	0.434	cg14476101	1	120255992	-0.26703	-6.56821	0.04308	8.95e-11	N	8637	0.050639	0.00601607	3.85e-17	0.107986	0.0606878	0.075179	0.899652	3
rs592762	Childhood	1	120247355	A	G	0.443	cg14476101	1	120255992	-0.2479	-5.87207	0.03034	6.22e-09	N	8637	0.050639	0.00601607	3.85e-17	0.107986	0.0606878	0.075179	0.899652	3
rs595283	Adolescence	1	120247887	G	C	0.434	cg14476101	1	120255992	-0.26703	-6.56821	0.04308	8.95e-11	N	8105	0.0509447	0.00607373	4.96e-17	0.107511	0.108637	0.322352	0.910052	3
rs595283	Childhood	1	120247887	G	C	0.443	cg14476101	1	120255992	-0.2479	-5.87207	0.03034	6.22e-09	N	8105	0.0509447	0.00607373	4.96e-17	0.107511	0.108637	0.322352	0.910052	3
rs611365	Adolescence	1	120242571	C	T	0.434	cg14476101	1	120255992	-0.26703	-6.56821	0.04308	8.95e-11	N	13421	0.0509864	0.00607367	4.67e-17	0.132127	0.108144	0.221794	0.904617	3
rs611365	Childhood	1	120242571	C	T	0.443	cg14476101	1	120255992	-0.2479	-5.87207	0.03034	6.22e-09	N	13421	0.0509864	0.00607367	4.67e-17	0.132127	0.108144	0.221794	0.904617	3
rs6428840	Adolescence	1	120239505	C	T	0.338	cg14476101	1	120255992	0.28312	6.66836	0.04244	4.7e-11	N	16487	0.0380559	0.00657503	7.13e-09	0.0958558	0.0698393	0.169902	0.840799	2
rs6428840	Childhood	1	120239505	C	T	0.33	cg14476101	1	120255992	0.26944	6.09339	0.02304	1.69e-09	N	16487	0.0380559	0.00657503	7.13e-09	0.0958558	0.0698393	0.169902	0.840799	2
rs658442	Adolescence	1	120244858	T	G	0.434	cg14476101	1	120255992	-0.26703	-6.56821	0.04308	8.95e-11	N	11134	0.0510032	0.00607383	4.57e-17	0.142129	0.104601	0.17422	0.897992	3
rs658442	Childhood	1	120244858	T	G	0.443	cg14476101	1	120255992	-0.2479	-5.87207	0.03034	6.22e-09	N	11134	0.0510032	0.00607383	4.57e-17	0.142129	0.104601	0.17422	0.897992	3
rs660073	Adolescence	1	120245173	T	C	0.434	cg14476101	1	120255992	-0.26703	-6.56821	0.04308	8.95e-11	N	10819	0.0510454	0.00607381	4.31e-17	0.150003	0.105244	0.154073	0.897705	3
rs660073	Childhood	1	120245173	T	C	0.443	cg14476101	1	120255992	-0.2479	-5.87207	0.03034	6.22e-09	N	10819	0.0510454	0.00607381	4.31e-17	0.150003	0.105244	0.154073	0.897705	3
rs839612	Adolescence	1	120247176	T	C	0.434	cg14476101	1	120255992	-0.26718	-6.56536	0.04363	9.11e-11	N	8816	0.0515083	0.00608155	2.46e-17	0.147532	0.106906	0.167581	0.902139	3
rs839612	Childhood	1	120247176	T	C	0.444	cg14476101	1	120255992	-0.25008	-5.91982	0.03037	4.71e-09	N	8816	0.0515083	0.00608155	2.46e-17	0.147532	0.106906	0.167581	0.902139	3
rs839614	Adolescence	1	120248838	C	A	0.436	cg14476101	1	120255992	-0.27209	-6.77394	0.04175	2.36e-11	N	7154	0.063706	0.00601442	3.24e-26	0.200337	0.0903035	0.0265215	0.953754	3
rs839614	Childhood	1	120248838	C	A	0.444	cg14476101	1	120255992	-0.27835	-6.69102	0.03332	4.07e-11	N	7154	0.063706	0.00601442	3.24e-26	0.200337	0.0903035	0.0265215	0.953754	3
rs839614	Pregnancy	1	120248838	C	A	0.432	cg14476101	1	120255992	-0.26815	-6.12417	0.03465	1.46e-09	N	7154	0.063706	0.00601442	3.24e-26	0.200337	0.0903035	0.0265215	0.953754	3
rs894079	Pregnancy	1	120263657	G	A	0.144	cg14476101	1	120255992	-0.46139	-7.74442	0.06523	3.06e-14	N	7665	-0.102591	0.00845003	6.41e-34	-0.146507	0.103363	0.156364	0.954586	3
rs894079	Middle Age	1	120263657	G	A	0.146	cg14476101	1	120255992	-0.40641	-6.8561	0.04186	1.49e-11	N	7665	-0.102591	0.00845003	6.41e-34	-0.146507	0.103363	0.156364	0.954586	3
rs894079	Adolescence	1	120263657	G	A	0.14	cg14476101	1	120255992	-0.55622	-9.9388	0.02987	4.48e-22	N	7665	-0.102591	0.00845003	6.41e-34	-0.146507	0.103363	0.156364	0.954586	3
rs894079	Birth	1	120263657	G	A	0.144	cg14476101	1	120255992	-0.37738	-6.05985	0.04334	2.13e-09	N	7665	-0.102591	0.00845003	6.41e-34	-0.146507	0.103363	0.156364	0.954586	3
rs894079	Childhood	1	120263657	G	A	0.145	cg14476101	1	120255992	-0.57267	-10.0567	0.03467	1.56e-22	N	7665	-0.102591	0.00845003	6.41e-34	-0.146507	0.103363	0.156364	0.954586	3
rs942835	Adolescence	1	120263018	C	T	0.14	cg14476101	1	120255992	-0.55622	-9.9388	0.02987	4.48e-22	N	7026	-0.110798	0.00859002	4.59e-38	-0.269946	0.171141	0.11472	0.95938	2
rs942835	Pregnancy	1	120263018	C	T	0.144	cg14476101	1	120255992	-0.46139	-7.74442	0.06523	3.06e-14	N	7026	-0.110798	0.00859002	4.59e-38	-0.269946	0.171141	0.11472	0.95938	2
rs942835	Birth	1	120263018	C	T	0.144	cg14476101	1	120255992	-0.37738	-6.05985	0.04334	2.13e-09	N	7026	-0.110798	0.00859002	4.59e-38	-0.269946	0.171141	0.11472	0.95938	2
rs942835	Childhood	1	120263018	C	T	0.145	cg14476101	1	120255992	-0.57267	-10.0567	0.03467	1.56e-22	N	7026	-0.110798	0.00859002	4.59e-38	-0.269946	0.171141	0.11472	0.95938	2
rs942835	Middle Age	1	120263018	C	T	0.146	cg14476101	1	120255992	-0.40641	-6.8561	0.04186	1.49e-11	N	7026	-0.110798	0.00859002	4.59e-38	-0.269946	0.171141	0.11472	0.95938	2
rs10802132	Adolescence	1	120242537	T	C	0.339	cg16246545	1	120255941	0.26173	5.90634	0.0134	5.09e-09	N	13404	0.025141	0.00506901	7.06e-07	0.0881645	0.0754379	0.242523	0.835628	2
rs10802132	Childhood	1	120242537	T	C	0.33	cg16246545	1	120255941	0.26315	6.06293	0.01255	2.03e-09	N	13404	0.025141	0.00506901	7.06e-07	0.0881645	0.0754379	0.242523	0.835628	2
rs10802133	Adolescence	1	120247855	T	C	0.339	cg16246545	1	120255941	0.26173	5.90634	0.0134	5.09e-09	N	8086	0.025144	0.00506921	7.04e-07	0.0845521	0.068027	0.213898	0.671909	3
rs10802133	Childhood	1	120247855	T	C	0.33	cg16246545	1	120255941	0.26315	6.06293	0.01255	2.03e-09	N	8086	0.025144	0.00506921	7.04e-07	0.0845521	0.068027	0.213898	0.671909	3
rs11583993	Childhood	1	120255370	A	G	0.091	cg16246545	1	120255941	-0.87096	-12.9792	0.02325	3.27e-35	N	571	-0.146457	0.00765208	1.18e-81	-0.47942	0.378458	0.205237	0.97833	3
rs11583993	Middle Age	1	120255370	A	G	0.092	cg16246545	1	120255941	-0.75896	-10.233	0.04773	4.46e-23	N	571	-0.146457	0.00765208	1.18e-81	-0.47942	0.378458	0.205237	0.97833	3
rs11583993	Adolescence	1	120255370	A	G	0.087	cg16246545	1	120255941	-0.97024	-14.2817	0.03282	1.46e-41	N	571	-0.146457	0.00765208	1.18e-81	-0.47942	0.378458	0.205237	0.97833	3
rs11583993	Birth	1	120255370	A	G	0.091	cg16246545	1	120255941	-0.70828	-9.41677	0.01342	5.28e-20	N	571	-0.146457	0.00765208	1.18e-81	-0.47942	0.378458	0.205237	0.97833	3
rs11583993	Pregnancy	1	120255370	A	G	0.09	cg16246545	1	120255941	-0.89534	-12.6682	0.03663	1.64e-33	N	571	-0.146457	0.00765208	1.18e-81	-0.47942	0.378458	0.205237	0.97833	3
rs1406917	Adolescence	1	120232281	C	A	0.338	cg16246545	1	120255941	0.2643	5.93794	0.01379	4.23e-09	N	23660	0.0262949	0.00505202	1.94e-07	0.124816	0.069329	0.071807	0.858743	3
rs1406917	Childhood	1	120232281	C	A	0.329	cg16246545	1	120255941	0.26612	6.10375	0.01282	1.59e-09	N	23660	0.0262949	0.00505202	1.94e-07	0.124816	0.069329	0.071807	0.858743	3
rs145997627	Adolescence	1	120238131	A	C	0.338	cg16246545	1	120255941	0.26368	5.9379	0.0135	4.23e-09	N	17810	0.0247656	0.00507304	1.05e-06	0.0712813	0.064052	0.265767	0.700167	2
rs145997627	Childhood	1	120238131	A	C	0.33	cg16246545	1	120255941	0.2633	6.05132	0.01273	2.17e-09	N	17810	0.0247656	0.00507304	1.05e-06	0.0712813	0.064052	0.265767	0.700167	2
rs1886736	Adolescence	1	120267544	T	C	0.12	cg16246545	1	120255941	-0.66548	-10.6535	0.02003	6.16e-25	N	11603	-0.122724	0.00717922	1.63e-65	-0.349264	0.155029	0.0242662	0.958392	3
rs1886736	Middle Age	1	120267544	T	C	0.124	cg16246545	1	120255941	-0.52638	-7.86124	0.02402	1.34e-14	N	11603	-0.122724	0.00717922	1.63e-65	-0.349264	0.155029	0.0242662	0.958392	3
rs1886736	Pregnancy	1	120267544	T	C	0.123	cg16246545	1	120255941	-0.6708	-10.5358	0.03224	2.53e-24	N	11603	-0.122724	0.00717922	1.63e-65	-0.349264	0.155029	0.0242662	0.958392	3
rs1886736	Birth	1	120267544	T	C	0.123	cg16246545	1	120255941	-0.4905	-7.23361	0.01534	1.14e-12	N	11603	-0.122724	0.00717922	1.63e-65	-0.349264	0.155029	0.0242662	0.958392	3
rs1886736	Childhood	1	120267544	T	C	0.125	cg16246545	1	120255941	-0.61734	-10.1519	0.0171	6.58e-23	N	11603	-0.122724	0.00717922	1.63e-65	-0.349264	0.155029	0.0242662	0.958392	3
rs2236398	Adolescence	1	120269567	C	G	0.12	cg16246545	1	120255941	-0.63375	-10.2357	0.02	3.03e-23	N	13626	-0.119226	0.00730624	7.31e-60	-0.321769	0.233204	0.167656	0.947019	3
rs2236398	Birth	1	120269567	C	G	0.122	cg16246545	1	120255941	-0.47389	-7.01996	0.01551	4.88e-12	N	13626	-0.119226	0.00730624	7.31e-60	-0.321769	0.233204	0.167656	0.947019	3
rs2236398	Childhood	1	120269567	C	G	0.125	cg16246545	1	120255941	-0.60412	-10.073	0.02468	1.35e-22	N	13626	-0.119226	0.00730624	7.31e-60	-0.321769	0.233204	0.167656	0.947019	3
rs2236398	Middle Age	1	120269567	C	G	0.121	cg16246545	1	120255941	-0.50883	-7.57659	0.02772	1.06e-13	N	13626	-0.119226	0.00730624	7.31e-60	-0.321769	0.233204	0.167656	0.947019	3
rs2236398	Pregnancy	1	120269567	C	G	0.121	cg16246545	1	120255941	-0.66024	-10.3625	0.0395	1.25e-23	N	13626	-0.119226	0.00730624	7.31e-60	-0.321769	0.233204	0.167656	0.947019	3
rs2764886	Middle Age	1	120241771	C	T	0.428	cg16246545	1	120255941	-0.25257	-5.39516	0.0171	9.22e-08	N	14170	0.0296398	0.00471588	3.28e-10	0.0582763	0.0701812	0.406331	0.869651	3
rs28501188	Adolescence	1	120259794	A	G	0.14	cg16246545	1	120255941	-0.52543	-8.99304	0.02617	1.59e-18	N	3853	-0.082019	0.00662207	3.12e-35	-0.144685	0.104951	0.168018	0.926932	3
rs28501188	Birth	1	120259794	A	G	0.144	cg16246545	1	120255941	-0.36924	-5.89532	0.01506	5.6e-09	N	3853	-0.082019	0.00662207	3.12e-35	-0.144685	0.104951	0.168018	0.926932	3
rs28501188	Pregnancy	1	120259794	A	G	0.144	cg16246545	1	120255941	-0.54545	-8.96809	0.02821	2.31e-18	N	3853	-0.082019	0.00662207	3.12e-35	-0.144685	0.104951	0.168018	0.926932	3
rs28501188	Childhood	1	120259794	A	G	0.146	cg16246545	1	120255941	-0.49831	-8.83895	0.02444	5.68e-18	N	3853	-0.082019	0.00662207	3.12e-35	-0.144685	0.104951	0.168018	0.926932	3
rs28501188	Middle Age	1	120259794	A	G	0.147	cg16246545	1	120255941	-0.44934	-7.13385	0.02413	2.33e-12	N	3853	-0.082019	0.00662207	3.12e-35	-0.144685	0.104951	0.168018	0.926932	3
rs3790708	Adolescence	1	120261792	G	A	0.141	cg16246545	1	120255941	-0.52333	-8.96471	0.02619	2.01e-18	N	5851	-0.0818662	0.00661795	3.78e-35	-0.140608	0.107158	0.189469	0.929924	3
rs3790708	Birth	1	120261792	G	A	0.145	cg16246545	1	120255941	-0.3649	-5.82989	0.01508	8.16e-09	N	5851	-0.0818662	0.00661795	3.78e-35	-0.140608	0.107158	0.189469	0.929924	3
rs3790708	Pregnancy	1	120261792	G	A	0.144	cg16246545	1	120255941	-0.54545	-8.96809	0.02821	2.31e-18	N	5851	-0.0818662	0.00661795	3.78e-35	-0.140608	0.107158	0.189469	0.929924	3
rs3790708	Childhood	1	120261792	G	A	0.146	cg16246545	1	120255941	-0.49752	-8.83369	0.02453	5.93e-18	N	5851	-0.0818662	0.00661795	3.78e-35	-0.140608	0.107158	0.189469	0.929924	3
rs3790708	Middle Age	1	120261792	G	A	0.147	cg16246545	1	120255941	-0.44934	-7.13385	0.02413	2.33e-12	N	5851	-0.0818662	0.00661795	3.78e-35	-0.140608	0.107158	0.189469	0.929924	3
rs478450	Middle Age	1	120233922	G	A	0.428	cg16246545	1	120255941	-0.25257	-5.39516	0.0171	9.22e-08	N	22019	0.0300521	0.00472884	2.08e-10	0.124166	0.0901759	0.168535	0.830158	3
rs561931	Middle Age	1	120254506	A	G	0.404	cg16246545	1	120255941	-0.26813	-5.64287	0.02014	2.38e-08	N	1435	0.0376501	0.00475752	2.5e-15	0.0230254	0.112658	0.838055	0.94393	3
rs592762	Middle Age	1	120247355	A	G	0.428	cg16246545	1	120255941	-0.25257	-5.39516	0.0171	9.22e-08	N	8586	0.0300724	0.00470238	1.6e-10	0.082015	0.0531103	0.122531	0.845774	3
rs595283	Middle Age	1	120247887	G	C	0.428	cg16246545	1	120255941	-0.25257	-5.39516	0.0171	9.22e-08	N	8054	0.03009	0.00472643	1.94e-10	0.0845773	0.0990053	0.392955	0.867947	3
rs611365	Middle Age	1	120242571	C	T	0.428	cg16246545	1	120255941	-0.25257	-5.39516	0.0171	9.22e-08	N	13370	0.0301321	0.00472629	1.82e-10	0.107024	0.0957615	0.263733	0.854135	3
rs6428840	Adolescence	1	120239505	C	T	0.338	cg16246545	1	120255941	0.26368	5.9379	0.0135	4.23e-09	N	16436	0.0251496	0.00506814	6.97e-07	0.0880625	0.0753483	0.242509	0.835057	2
rs6428840	Childhood	1	120239505	C	T	0.33	cg16246545	1	120255941	0.2633	6.05132	0.01273	2.17e-09	N	16436	0.0251496	0.00506814	6.97e-07	0.0880625	0.0753483	0.242509	0.835057	2
rs658442	Middle Age	1	120244858	T	G	0.428	cg16246545	1	120255941	-0.25257	-5.39516	0.0171	9.22e-08	N	11083	0.0301662	0.00472632	1.74e-10	0.117571	0.0929386	0.205856	0.845434	3
rs660073	Middle Age	1	120245173	T	C	0.428	cg16246545	1	120255941	-0.25257	-5.39516	0.0171	9.22e-08	N	10768	0.0301603	0.00472633	1.76e-10	0.117721	0.0929307	0.205242	0.843802	3
rs839614	Pregnancy	1	120248838	C	A	0.432	cg16246545	1	120255941	-0.2543	-5.59157	0.01804	3.14e-08	N	7103	0.0380166	0.00470178	6.19e-16	0.159226	0.0794006	0.0449259	0.929079	3
rs839614	Middle Age	1	120248838	C	A	0.429	cg16246545	1	120255941	-0.26119	-5.56804	0.01859	3.61e-08	N	7103	0.0380166	0.00470178	6.19e-16	0.159226	0.0794006	0.0449259	0.929079	3
rs894079	Birth	1	120263657	G	A	0.144	cg16246545	1	120255941	-0.36577	-5.79795	0.01267	9.8e-09	N	7716	-0.0798389	0.00659032	8.84e-34	-0.125936	0.102756	0.220356	0.947546	3
rs894079	Childhood	1	120263657	G	A	0.145	cg16246545	1	120255941	-0.5013	-8.83798	0.02232	5.73e-18	N	7716	-0.0798389	0.00659032	8.84e-34	-0.125936	0.102756	0.220356	0.947546	3
rs894079	Adolescence	1	120263657	G	A	0.14	cg16246545	1	120255941	-0.53168	-9.04818	0.02287	1e-18	N	7716	-0.0798389	0.00659032	8.84e-34	-0.125936	0.102756	0.220356	0.947546	3
rs894079	Middle Age	1	120263657	G	A	0.146	cg16246545	1	120255941	-0.45117	-7.15602	0.02409	2e-12	N	7716	-0.0798389	0.00659032	8.84e-34	-0.125936	0.102756	0.220356	0.947546	3
rs894079	Pregnancy	1	120263657	G	A	0.144	cg16246545	1	120255941	-0.54557	-8.95953	0.02819	2.47e-18	N	7716	-0.0798389	0.00659032	8.84e-34	-0.125936	0.102756	0.220356	0.947546	3
rs942835	Adolescence	1	120263018	C	T	0.14	cg16246545	1	120255941	-0.53168	-9.04818	0.02287	1e-18	N	7077	-0.0842322	0.00664075	7.24e-37	-0.251002	0.177275	0.156806	0.954669	2
rs942835	Childhood	1	120263018	C	T	0.145	cg16246545	1	120255941	-0.5013	-8.83798	0.02232	5.73e-18	N	7077	-0.0842322	0.00664075	7.24e-37	-0.251002	0.177275	0.156806	0.954669	2
rs942835	Middle Age	1	120263018	C	T	0.146	cg16246545	1	120255941	-0.45117	-7.15602	0.02409	2e-12	N	7077	-0.0842322	0.00664075	7.24e-37	-0.251002	0.177275	0.156806	0.954669	2
rs942835	Pregnancy	1	120263018	C	T	0.144	cg16246545	1	120255941	-0.54557	-8.95953	0.02819	2.47e-18	N	7077	-0.0842322	0.00664075	7.24e-37	-0.251002	0.177275	0.156806	0.954669	2
rs942835	Birth	1	120263018	C	T	0.144	cg16246545	1	120255941	-0.36577	-5.79795	0.01267	9.8e-09	N	7077	-0.0842322	0.00664075	7.24e-37	-0.251002	0.177275	0.156806	0.954669	2
rs10406432	Childhood	19	47265960	A	G	0.197	cg22304262	19	47287778	-0.2948	-6.32841	0.01592	4.04e-10	N	21818	-0.0670663	0.00544301	6.94e-35	-0.0790902	0.0952624	0.406406	0.959624	3
rs10406432	Pregnancy	19	47265960	A	G	0.19	cg22304262	19	47287778	-0.45567	-9.50603	0.05747	2.51e-20	N	21818	-0.0670663	0.00544301	6.94e-35	-0.0790902	0.0952624	0.406406	0.959624	3
rs10406432	Adolescence	19	47265960	A	G	0.198	cg22304262	19	47287778	-0.31156	-6.53882	0.02124	1.08e-10	N	21818	-0.0670663	0.00544301	6.94e-35	-0.0790902	0.0952624	0.406406	0.959624	3
rs10409190	Childhood	19	47266630	C	T	0.197	cg22304262	19	47287778	-0.2948	-6.32841	0.01592	4.04e-10	N	21148	-0.0726574	0.0054822	4.32e-40	-0.22783	0.103646	0.027939	0.934492	3
rs10409190	Pregnancy	19	47266630	C	T	0.19	cg22304262	19	47287778	-0.45927	-9.53888	0.05984	1.89e-20	N	21148	-0.0726574	0.0054822	4.32e-40	-0.22783	0.103646	0.027939	0.934492	3
rs10409190	Adolescence	19	47266630	C	T	0.198	cg22304262	19	47287778	-0.31156	-6.53882	0.02124	1.08e-10	N	21148	-0.0726574	0.0054822	4.32e-40	-0.22783	0.103646	0.027939	0.934492	3
rs111641963	Pregnancy	19	47271253	T	C	0.258	cg22304262	19	47287778	0.27147	5.97316	0.02083	3.57e-09	N	16525	0.0519958	0.00503803	5.68e-25	0.159371	0.069661	0.0221484	0.927812	3
rs111641963	Adolescence	19	47271253	T	C	0.27	cg22304262	19	47287778	0.27774	6.67014	0.03221	4.65e-11	N	16525	0.0519958	0.00503803	5.68e-25	0.159371	0.069661	0.0221484	0.927812	3
rs111641963	Middle Age	19	47271253	T	C	0.263	cg22304262	19	47287778	0.25392	5.5927	0.01645	3.15e-08	N	16525	0.0519958	0.00503803	5.68e-25	0.159371	0.069661	0.0221484	0.927812	3
rs112133774	Childhood	19	47270965	T	C	0.141	cg22304262	19	47287778	-0.28745	-5.45542	0.04242	6.45e-08	N	16813	-0.033832	0.00666416	3.84e-07	-0.0370214	0.102525	0.718027	0.936647	3
rs112330399	Adolescence	19	47283255	A	G	0.223	cg22304262	19	47287778	-0.25193	-5.59595	0.02259	2.98e-08	N	4523	-0.0393185	0.00591253	2.93e-11	-0.212192	0.155513	0.172421	0.936356	3
rs112330399	Birth	19	47283255	A	G	0.217	cg22304262	19	47287778	-0.30901	-6.34176	0.04273	3.87e-10	N	4523	-0.0393185	0.00591253	2.93e-11	-0.212192	0.155513	0.172421	0.936356	3
rs113173485	Childhood	19	47271190	A	G	0.141	cg22304262	19	47287778	-0.28745	-5.45542	0.04242	6.45e-08	N	16588	-0.0332566	0.00666883	6.14e-07	-0.0175415	0.124978	0.888378	0.954981	3
rs115048812	Pregnancy	19	47265382	T	C	0.247	cg22304262	19	47287778	0.29255	6.36757	0.02122	3.32e-10	N	22396	0.0546623	0.00497535	4.43e-28	0.162903	0.0717633	0.0232073	0.937218	3
rs115048812	Childhood	19	47265382	T	C	0.259	cg22304262	19	47287778	0.22998	5.5725	0.02923	3.39e-08	N	22396	0.0546623	0.00497535	4.43e-28	0.162903	0.0717633	0.0232073	0.937218	3
rs115048812	Middle Age	19	47265382	T	C	0.251	cg22304262	19	47287778	0.27723	6.01872	0.01981	2.77e-09	N	22396	0.0546623	0.00497535	4.43e-28	0.162903	0.0717633	0.0232073	0.937218	3
rs115048812	Adolescence	19	47265382	T	C	0.258	cg22304262	19	47287778	0.30872	7.42653	0.03281	2.75e-13	N	22396	0.0546623	0.00497535	4.43e-28	0.162903	0.0717633	0.0232073	0.937218	3
rs11668911	Middle Age	19	47268614	A	C	0.251	cg22304262	19	47287778	0.27503	5.9689	0.01973	3.7e-09	N	19164	0.0536295	0.00502969	1.52e-26	0.162045	0.111441	0.145922	0.933542	3
rs11668911	Pregnancy	19	47268614	A	C	0.247	cg22304262	19	47287778	0.29118	6.33641	0.02118	4.02e-10	N	19164	0.0536295	0.00502969	1.52e-26	0.162045	0.111441	0.145922	0.933542	3
rs11668911	Adolescence	19	47268614	A	C	0.258	cg22304262	19	47287778	0.31184	7.50669	0.03294	1.56e-13	N	19164	0.0536295	0.00502969	1.52e-26	0.162045	0.111441	0.145922	0.933542	3
rs11668911	Childhood	19	47268614	A	C	0.259	cg22304262	19	47287778	0.23387	5.65304	0.03031	2.17e-08	N	19164	0.0536295	0.00502969	1.52e-26	0.162045	0.111441	0.145922	0.933542	3
rs11669993	Adolescence	19	47299544	G	C	0.196	cg22304262	19	47287778	0.25234	5.42836	0.02537	7.46e-08	N	11766	0.0519177	0.00632549	2.25e-16	0.196774	0.140954	0.162709	0.892384	3
rs11671189	Adolescence	19	47263510	T	A	0.26	cg22304262	19	47287778	0.31247	7.54509	0.03475	1.18e-13	N	24268	0.0547229	0.00498399	4.78e-28	0.228889	0.114413	0.0454415	0.955113	3
rs11671189	Childhood	19	47263510	T	A	0.261	cg22304262	19	47287778	0.22167	5.37958	0.02818	9.71e-08	N	24268	0.0547229	0.00498399	4.78e-28	0.228889	0.114413	0.0454415	0.955113	3
rs11671189	Middle Age	19	47263510	T	A	0.254	cg22304262	19	47287778	0.27228	5.95194	0.02367	4.09e-09	N	24268	0.0547229	0.00498399	4.78e-28	0.228889	0.114413	0.0454415	0.955113	3
rs11671189	Pregnancy	19	47263510	T	A	0.25	cg22304262	19	47287778	0.2985	6.55401	0.02308	1.03e-10	N	24268	0.0547229	0.00498399	4.78e-28	0.228889	0.114413	0.0454415	0.955113	3
rs11673198	Childhood	19	47277712	T	C	0.186	cg22304262	19	47287778	-0.28513	-5.88882	0.01004	5.64e-09	N	10066	-0.07002	0.00566542	4.35e-35	-0.0997254	0.0843815	0.237269	0.923669	3
rs11673198	Pregnancy	19	47277712	T	C	0.181	cg22304262	19	47287778	-0.45384	-9.24638	0.05301	2.28e-19	N	10066	-0.07002	0.00566542	4.35e-35	-0.0997254	0.0843815	0.237269	0.923669	3
rs11673198	Adolescence	19	47277712	T	C	0.186	cg22304262	19	47287778	-0.3032	-6.12204	0.02016	1.42e-09	N	10066	-0.07002	0.00566542	4.35e-35	-0.0997254	0.0843815	0.237269	0.923669	3
rs12459058	Pregnancy	19	47274138	C	T	0.344	cg22304262	19	47287778	0.26708	6.35055	0.01611	3.69e-10	N	13640	0.0428864	0.00458582	8.6e-21	0.101165	0.058754	0.0850999	0.878368	3
rs12459058	Adolescence	19	47274138	C	T	0.357	cg22304262	19	47287778	0.27492	7.08879	0.02638	2.88e-12	N	13640	0.0428864	0.00458582	8.6e-21	0.101165	0.058754	0.0850999	0.878368	3
rs12459058	Birth	19	47274138	C	T	0.366	cg22304262	19	47287778	0.22574	5.43789	0.03467	7.25e-08	N	13640	0.0428864	0.00458582	8.6e-21	0.101165	0.058754	0.0850999	0.878368	3
rs12979107	Pregnancy	19	47297888	A	G	0.225	cg22304262	19	47287778	0.32831	6.90173	0.02748	1.08e-11	N	10110	0.0379143	0.00557145	1.01e-11	0.140353	0.0831099	0.0912653	0.895186	3
rs12979107	Childhood	19	47297888	A	G	0.214	cg22304262	19	47287778	0.24646	5.50531	0.02164	4.91e-08	N	10110	0.0379143	0.00557145	1.01e-11	0.140353	0.0831099	0.0912653	0.895186	3
rs12979107	Birth	19	47297888	A	G	0.208	cg22304262	19	47287778	0.27832	5.63324	0.04286	2.48e-08	N	10110	0.0379143	0.00557145	1.01e-11	0.140353	0.0831099	0.0912653	0.895186	3
rs12980696	Childhood	19	47300066	G	A	0.211	cg22304262	19	47287778	0.24428	5.38293	0.0159	9.54e-08	N	12288	0.0373204	0.00568436	5.19e-11	0.130731	0.1026	0.2026	0.928106	2
rs12980696	Birth	19	47300066	G	A	0.204	cg22304262	19	47287778	0.2961	5.89708	0.04115	5.54e-09	N	12288	0.0373204	0.00568436	5.19e-11	0.130731	0.1026	0.2026	0.928106	2
rs12980696	Pregnancy	19	47300066	G	A	0.221	cg22304262	19	47287778	0.32727	6.87177	0.02488	1.32e-11	N	12288	0.0373204	0.00568436	5.19e-11	0.130731	0.1026	0.2026	0.928106	2
rs12981126	Birth	19	47300135	T	C	0.204	cg22304262	19	47287778	0.2961	5.89708	0.04115	5.54e-09	N	12357	0.0386467	0.00567289	9.59e-12	0.199579	0.101933	0.0502363	0.926553	3
rs12981126	Pregnancy	19	47300135	T	C	0.221	cg22304262	19	47287778	0.32727	6.87177	0.02488	1.32e-11	N	12357	0.0386467	0.00567289	9.59e-12	0.199579	0.101933	0.0502363	0.926553	3
rs12981126	Childhood	19	47300135	T	C	0.211	cg22304262	19	47287778	0.24428	5.38293	0.0159	9.54e-08	N	12357	0.0386467	0.00567289	9.59e-12	0.199579	0.101933	0.0502363	0.926553	3
rs12981789	Pregnancy	19	47300190	A	G	0.221	cg22304262	19	47287778	0.32727	6.87177	0.02488	1.32e-11	N	12412	0.0373318	0.00568458	5.13e-11	0.130297	0.0983865	0.185392	0.856422	3
rs12981789	Childhood	19	47300190	A	G	0.211	cg22304262	19	47287778	0.24428	5.38293	0.0159	9.54e-08	N	12412	0.0373318	0.00568458	5.13e-11	0.130297	0.0983865	0.185392	0.856422	3
rs12981789	Birth	19	47300190	A	G	0.204	cg22304262	19	47287778	0.2961	5.89708	0.04115	5.54e-09	N	12412	0.0373318	0.00568458	5.13e-11	0.130297	0.0983865	0.185392	0.856422	3
rs12982560	Childhood	19	47293458	T	C	0.214	cg22304262	19	47287778	0.24842	5.57092	0.01924	3.42e-08	N	5680	0.034958	0.00553075	2.6e-10	0.0523151	0.0857267	0.541693	0.947155	3
rs12982560	Birth	19	47293458	T	C	0.208	cg22304262	19	47287778	0.26807	5.43752	0.0413	7.26e-08	N	5680	0.034958	0.00553075	2.6e-10	0.0523151	0.0857267	0.541693	0.947155	3
rs12982560	Pregnancy	19	47293458	T	C	0.223	cg22304262	19	47287778	0.33457	7.00671	0.03179	5.37e-12	N	5680	0.034958	0.00553075	2.6e-10	0.0523151	0.0857267	0.541693	0.947155	3
rs1644335	Childhood	19	47272422	A	G	0.141	cg22304262	19	47287778	-0.28745	-5.45542	0.04242	6.45e-08	N	15356	-0.0371757	0.00664278	2.19e-08	-0.10438	0.0624086	0.0944209	0.862581	3
rs1644339	Adolescence	19	47281255	A	C	0.434	cg22304262	19	47287778	-0.3812	-10.6037	0.0366	9.87e-25	N	6523	-0.0740829	0.00443423	1.16e-62	-0.169252	0.122151	0.16587	0.974187	3
rs1644339	Middle Age	19	47281255	A	C	0.428	cg22304262	19	47287778	-0.24864	-6.23036	0.02609	7.81e-10	N	6523	-0.0740829	0.00443423	1.16e-62	-0.169252	0.122151	0.16587	0.974187	3
rs1644339	Birth	19	47281255	A	C	0.429	cg22304262	19	47287778	-0.39476	-10.1757	0.05356	6.66e-23	N	6523	-0.0740829	0.00443423	1.16e-62	-0.169252	0.122151	0.16587	0.974187	3
rs1644339	Pregnancy	19	47281255	A	C	0.431	cg22304262	19	47287778	-0.42812	-11.2298	0.04677	3.47e-27	N	6523	-0.0740829	0.00443423	1.16e-62	-0.169252	0.122151	0.16587	0.974187	3
rs1644339	Childhood	19	47281255	A	C	0.428	cg22304262	19	47287778	-0.35831	-10.0198	0.03511	2.18e-22	N	6523	-0.0740829	0.00443423	1.16e-62	-0.169252	0.122151	0.16587	0.974187	3
rs1644343	Adolescence	19	47285589	C	A	0.224	cg22304262	19	47287778	-0.25809	-5.76012	0.02226	1.18e-08	N	2189	-0.0388417	0.00588405	4.08e-11	-0.12953	0.0809856	0.109728	0.935179	3
rs1644343	Birth	19	47285589	C	A	0.218	cg22304262	19	47287778	-0.31168	-6.42697	0.04728	2.28e-10	N	2189	-0.0388417	0.00588405	4.08e-11	-0.12953	0.0809856	0.109728	0.935179	3
rs1693996	Birth	19	47281252	T	C	0.218	cg22304262	19	47287778	-0.31074	-6.381	0.0425	3.04e-10	N	6526	-0.0391514	0.00589096	3.01e-11	-0.307056	0.151223	0.0423066	0.947597	3
rs1693996	Adolescence	19	47281252	T	C	0.223	cg22304262	19	47287778	-0.24346	-5.40196	0.02256	8.6e-08	N	6526	-0.0391514	0.00589096	3.01e-11	-0.307056	0.151223	0.0423066	0.947597	3
rs1693997	Childhood	19	47268978	A	T	0.44	cg22304262	19	47287778	-0.30428	-8.46545	0.02835	1.14e-16	N	18800	-0.0600048	0.00425157	3.13e-45	-0.211609	0.157604	0.179381	0.978048	2
rs1693997	Birth	19	47268978	A	T	0.434	cg22304262	19	47287778	-0.24628	-6.11707	0.04295	1.52e-09	N	18800	-0.0600048	0.00425157	3.13e-45	-0.211609	0.157604	0.179381	0.978048	2
rs1693997	Pregnancy	19	47268978	A	T	0.432	cg22304262	19	47287778	-0.31293	-8.15955	0.03628	1.39e-15	N	18800	-0.0600048	0.00425157	3.13e-45	-0.211609	0.157604	0.179381	0.978048	2
rs1693997	Adolescence	19	47268978	A	T	0.438	cg22304262	19	47287778	-0.3179	-8.62718	0.03474	3.14e-17	N	18800	-0.0600048	0.00425157	3.13e-45	-0.211609	0.157604	0.179381	0.978048	2
rs170218	Adolescence	19	47295188	G	A	0.136	cg22304262	19	47287778	-0.28841	-5.37981	0.01637	9.69e-08	N	7410	-0.0439483	0.0076892	1.09e-08	-0.144582	0.112453	0.198547	0.855616	3
rs1811665	Childhood	19	47298574	G	T	0.417	cg22304262	19	47287778	0.25219	6.72885	0.01555	3.18e-11	N	10796	-0.0322356	0.00506131	1.9e-10	-0.0143506	0.100514	0.886471	0.949511	3
rs1811665	Pregnancy	19	47298574	G	T	0.41	cg22304262	19	47287778	0.28139	7.02577	0.03364	4.73e-12	N	10796	-0.0322356	0.00506131	1.9e-10	-0.0143506	0.100514	0.886471	0.949511	3
rs1862335	Birth	19	47284403	G	C	0.204	cg22304262	19	47287778	-0.31251	-6.03046	0.03919	2.54e-09	N	3375	-0.0751861	0.00577109	8.47e-39	-0.214046	0.1475	0.146736	0.958414	2
rs1862335	Adolescence	19	47284403	G	C	0.205	cg22304262	19	47287778	-0.36525	-7.61424	0.02429	7.18e-14	N	3375	-0.0751861	0.00577109	8.47e-39	-0.214046	0.1475	0.146736	0.958414	2
rs1862335	Childhood	19	47284403	G	C	0.203	cg22304262	19	47287778	-0.34356	-7.25248	0.01112	9.37e-13	N	3375	-0.0751861	0.00577109	8.47e-39	-0.214046	0.1475	0.146736	0.958414	2
rs1862335	Pregnancy	19	47284403	G	C	0.21	cg22304262	19	47287778	-0.48138	-10.4414	0.05914	6.05e-24	N	3375	-0.0751861	0.00577109	8.47e-39	-0.214046	0.1475	0.146736	0.958414	2
rs1862336	Adolescence	19	47288645	T	C	0.242	cg22304262	19	47287778	-0.31378	-7.34123	0.02517	5.03e-13	N	867	0.04811	0.00596563	7.35e-16	0.334618	0.194115	0.0847416	0.964104	3
rs1862336	Birth	19	47288645	T	C	0.237	cg22304262	19	47287778	-0.33781	-7.37082	0.03978	4.39e-13	N	867	0.04811	0.00596563	7.35e-16	0.334618	0.194115	0.0847416	0.964104	3
rs1862336	Childhood	19	47288645	T	C	0.238	cg22304262	19	47287778	-0.23133	-5.43093	0.02787	7.36e-08	N	867	0.04811	0.00596563	7.35e-16	0.334618	0.194115	0.0847416	0.964104	3
rs1965674	Adolescence	19	47292999	T	A	0.204	cg22304262	19	47287778	-0.33015	-7.24819	0.024	9.62e-13	N	5221	0.0480966	0.006352	3.68e-14	0.11432	0.125092	0.360777	0.958546	3
rs1965674	Birth	19	47292999	T	A	0.2	cg22304262	19	47287778	-0.314	-6.40568	0.04747	2.61e-10	N	5221	0.0480966	0.006352	3.68e-14	0.11432	0.125092	0.360777	0.958546	3
rs1972639	Birth	19	47292995	T	G	0.2	cg22304262	19	47287778	-0.314	-6.40568	0.04747	2.61e-10	N	5217	0.0455847	0.00631732	5.36e-13	0.102939	0.11584	0.374204	0.96769	3
rs1972639	Adolescence	19	47292995	T	G	0.204	cg22304262	19	47287778	-0.33015	-7.24819	0.024	9.62e-13	N	5217	0.0455847	0.00631732	5.36e-13	0.102939	0.11584	0.374204	0.96769	3
rs2016824	Pregnancy	19	47300906	A	G	0.219	cg22304262	19	47287778	0.33631	7.0056	0.02716	5.41e-12	N	13128	0.0399741	0.00568868	2.11e-12	0.170824	0.0876575	0.0513229	0.916078	3
rs2016824	Childhood	19	47300906	A	G	0.208	cg22304262	19	47287778	0.24724	5.40112	0.01325	8.65e-08	N	13128	0.0399741	0.00568868	2.11e-12	0.170824	0.0876575	0.0513229	0.916078	3
rs2016824	Birth	19	47300906	A	G	0.202	cg22304262	19	47287778	0.29029	5.74485	0.03969	1.33e-08	N	13128	0.0399741	0.00568868	2.11e-12	0.170824	0.0876575	0.0513229	0.916078	3
rs2070246	Pregnancy	19	47282162	A	G	0.212	cg22304262	19	47287778	-0.46123	-9.96047	0.05839	4.72e-22	N	5616	-0.070431	0.00560762	3.51e-36	-0.0548512	0.124471	0.659448	0.960525	3
rs2070246	Birth	19	47282162	A	G	0.213	cg22304262	19	47287778	-0.28169	-5.58489	0.02815	3.25e-08	N	5616	-0.070431	0.00560762	3.51e-36	-0.0548512	0.124471	0.659448	0.960525	3
rs2070246	Childhood	19	47282162	A	G	0.212	cg22304262	19	47287778	-0.31876	-6.9038	0.01109	1e-11	N	5616	-0.070431	0.00560762	3.51e-36	-0.0548512	0.124471	0.659448	0.960525	3
rs2070246	Adolescence	19	47282162	A	G	0.212	cg22304262	19	47287778	-0.35581	-7.59298	0.02386	8.37e-14	N	5616	-0.070431	0.00560762	3.51e-36	-0.0548512	0.124471	0.659448	0.960525	3
rs28681157	Childhood	19	47273595	G	C	0.187	cg22304262	19	47287778	-0.27314	-5.66142	0.01155	2.07e-08	N	14183	-0.072407	0.00567177	2.53e-37	-0.190941	0.0885453	0.0310512	0.89137	3
rs28681157	Pregnancy	19	47273595	G	C	0.181	cg22304262	19	47287778	-0.44949	-9.15414	0.05304	4.94e-19	N	14183	-0.072407	0.00567177	2.53e-37	-0.190941	0.0885453	0.0310512	0.89137	3
rs28681157	Adolescence	19	47273595	G	C	0.188	cg22304262	19	47287778	-0.29798	-6.04434	0.01643	2.26e-09	N	14183	-0.072407	0.00567177	2.53e-37	-0.190941	0.0885453	0.0310512	0.89137	3
rs3027952	Pregnancy	19	47291570	A	G	0.223	cg22304262	19	47287778	0.33457	7.00671	0.03179	5.37e-12	N	3792	0.0390934	0.00554646	1.81e-12	0.165236	0.0898004	0.0657629	0.919825	3
rs3027952	Childhood	19	47291570	A	G	0.214	cg22304262	19	47287778	0.24842	5.57092	0.01924	3.42e-08	N	3792	0.0390934	0.00554646	1.81e-12	0.165236	0.0898004	0.0657629	0.919825	3
rs3027952	Birth	19	47291570	A	G	0.208	cg22304262	19	47287778	0.26807	5.43752	0.0413	7.26e-08	N	3792	0.0390934	0.00554646	1.81e-12	0.165236	0.0898004	0.0657629	0.919825	3
rs3027955	Birth	19	47291492	A	G	0.208	cg22304262	19	47287778	0.26807	5.43752	0.0413	7.26e-08	N	3714	0.0391608	0.00554649	1.66e-12	0.167696	0.0907788	0.0647026	0.921666	3
rs3027955	Childhood	19	47291492	A	G	0.214	cg22304262	19	47287778	0.24842	5.57092	0.01924	3.42e-08	N	3714	0.0391608	0.00554649	1.66e-12	0.167696	0.0907788	0.0647026	0.921666	3
rs3027955	Pregnancy	19	47291492	A	G	0.223	cg22304262	19	47287778	0.33457	7.00671	0.03179	5.37e-12	N	3714	0.0391608	0.00554649	1.66e-12	0.167696	0.0907788	0.0647026	0.921666	3
rs3027956	Childhood	19	47291174	C	G	0.214	cg22304262	19	47287778	0.24842	5.57092	0.01924	3.42e-08	N	3396	0.0382649	0.0055633	6.07e-12	0.164817	0.134803	0.221462	0.957139	2
rs3027956	Birth	19	47291174	C	G	0.208	cg22304262	19	47287778	0.26807	5.43752	0.0413	7.26e-08	N	3396	0.0382649	0.0055633	6.07e-12	0.164817	0.134803	0.221462	0.957139	2
rs3027956	Pregnancy	19	47291174	C	G	0.223	cg22304262	19	47287778	0.33457	7.00671	0.03179	5.37e-12	N	3396	0.0382649	0.0055633	6.07e-12	0.164817	0.134803	0.221462	0.957139	2
rs3027958	Adolescence	19	47287405	C	T	0.203	cg22304262	19	47287778	0.24936	5.40592	0.02518	8.42e-08	N	373	0.0502722	0.00583004	6.52e-18	0.107945	0.0559402	0.0536506	0.835314	3
rs3027961	Middle Age	19	47278859	G	C	0.262	cg22304262	19	47287778	0.24795	5.45708	0.01645	6.61e-08	N	8919	0.0514283	0.0050606	2.91e-24	0.144383	0.0690018	0.0363983	0.914455	3
rs3027961	Adolescence	19	47278859	G	C	0.263	cg22304262	19	47287778	0.29844	7.18269	0.03391	1.51e-12	N	8919	0.0514283	0.0050606	2.91e-24	0.144383	0.0690018	0.0363983	0.914455	3
rs3027961	Pregnancy	19	47278859	G	C	0.257	cg22304262	19	47287778	0.2657	5.8409	0.02076	7.69e-09	N	8919	0.0514283	0.0050606	2.91e-24	0.144383	0.0690018	0.0363983	0.914455	3
rs313851	Adolescence	19	47286491	C	T	0.225	cg22304262	19	47287778	-0.26098	-5.89091	0.02385	5.57e-09	N	1287	-0.0393359	0.00597732	4.68e-11	-0.140343	0.149426	0.347622	0.936825	3
rs313851	Birth	19	47286491	C	T	0.22	cg22304262	19	47287778	-0.30291	-6.31737	0.03587	4.5e-10	N	1287	-0.0393359	0.00597732	4.68e-11	-0.140343	0.149426	0.347622	0.936825	3
rs313851	Childhood	19	47286491	C	T	0.22	cg22304262	19	47287778	-0.23906	-5.41024	0.03253	8.23e-08	N	1287	-0.0393359	0.00597732	4.68e-11	-0.140343	0.149426	0.347622	0.936825	3
rs313852	Adolescence	19	47287169	G	A	0.366	cg22304262	19	47287778	0.26484	6.89328	0.02967	1.07e-11	N	609	-0.044011	0.00484221	9.99e-20	-0.139542	0.0831813	0.0934332	0.938148	3
rs313852	Birth	19	47287169	G	A	0.364	cg22304262	19	47287778	0.28384	6.87635	0.03597	1.27e-11	N	609	-0.044011	0.00484221	9.99e-20	-0.139542	0.0831813	0.0934332	0.938148	3
rs313852	Childhood	19	47287169	G	A	0.372	cg22304262	19	47287778	0.29738	7.97129	0.01702	5.17e-15	N	609	-0.044011	0.00484221	9.99e-20	-0.139542	0.0831813	0.0934332	0.938148	3
rs313852	Pregnancy	19	47287169	G	A	0.366	cg22304262	19	47287778	0.30624	7.56623	0.03814	1.11e-13	N	609	-0.044011	0.00484221	9.99e-20	-0.139542	0.0831813	0.0934332	0.938148	3
rs34938040	Childhood	19	47301172	G	A	0.208	cg22304262	19	47287778	0.24724	5.40112	0.01325	8.65e-08	N	13394	0.0384675	0.00570779	1.59e-11	0.131085	0.10189	0.198257	0.926547	2
rs34938040	Birth	19	47301172	G	A	0.202	cg22304262	19	47287778	0.29029	5.74485	0.03969	1.33e-08	N	13394	0.0384675	0.00570779	1.59e-11	0.131085	0.10189	0.198257	0.926547	2
rs34938040	Pregnancy	19	47301172	G	A	0.219	cg22304262	19	47287778	0.33631	7.0056	0.02716	5.41e-12	N	13394	0.0384675	0.00570779	1.59e-11	0.131085	0.10189	0.198257	0.926547	2
rs35032110	Childhood	19	47299140	T	C	0.21	cg22304262	19	47287778	0.24428	5.38293	0.0159	9.54e-08	N	11362	0.0397053	0.00565556	2.21e-12	0.152075	0.077723	0.0503913	0.908809	3
rs35032110	Pregnancy	19	47299140	T	C	0.221	cg22304262	19	47287778	0.32727	6.87177	0.02488	1.32e-11	N	11362	0.0397053	0.00565556	2.21e-12	0.152075	0.077723	0.0503913	0.908809	3
rs35032110	Birth	19	47299140	T	C	0.204	cg22304262	19	47287778	0.2957	5.88651	0.04137	5.89e-09	N	11362	0.0397053	0.00565556	2.21e-12	0.152075	0.077723	0.0503913	0.908809	3
rs3760763	Birth	19	47293172	A	G	0.208	cg22304262	19	47287778	0.26807	5.43752	0.0413	7.26e-08	N	5394	0.0381544	0.00557779	7.9e-12	0.151991	0.122427	0.214426	0.947451	2
rs3760763	Pregnancy	19	47293172	A	G	0.223	cg22304262	19	47287778	0.33457	7.00671	0.03179	5.37e-12	N	5394	0.0381544	0.00557779	7.9e-12	0.151991	0.122427	0.214426	0.947451	2
rs3760763	Childhood	19	47293172	A	G	0.214	cg22304262	19	47287778	0.24842	5.57092	0.01924	3.42e-08	N	5394	0.0381544	0.00557779	7.9e-12	0.151991	0.122427	0.214426	0.947451	2
rs4300764	Childhood	19	47300652	G	A	0.21	cg22304262	19	47287778	0.24886	5.48235	0.01587	5.57e-08	N	12874	0.0383007	0.00570549	1.91e-11	0.0856206	0.0849588	0.313555	0.854899	3
rs4300764	Birth	19	47300652	G	A	0.204	cg22304262	19	47287778	0.28566	5.70184	0.03235	1.69e-08	N	12874	0.0383007	0.00570549	1.91e-11	0.0856206	0.0849588	0.313555	0.854899	3
rs4300764	Pregnancy	19	47300652	G	A	0.219	cg22304262	19	47287778	0.34334	7.16389	0.02747	1.85e-12	N	12874	0.0383007	0.00570549	1.91e-11	0.0856206	0.0849588	0.313555	0.854899	3
rs4488569	Pregnancy	19	47300330	G	T	0.219	cg22304262	19	47287778	0.33631	7.0056	0.02716	5.41e-12	N	12552	0.0389181	0.00570682	9.13e-12	0.106803	0.0899309	0.234984	0.859943	3
rs4488569	Birth	19	47300330	G	T	0.2	cg22304262	19	47287778	0.28984	5.70628	0.03845	1.65e-08	N	12552	0.0389181	0.00570682	9.13e-12	0.106803	0.0899309	0.234984	0.859943	3
rs4638701	Birth	19	47300362	T	C	0.2	cg22304262	19	47287778	0.28984	5.70628	0.03845	1.65e-08	N	12584	0.0401375	0.00569917	1.89e-12	0.188464	0.0983925	0.0554377	0.91618	3
rs4638701	Pregnancy	19	47300362	T	C	0.219	cg22304262	19	47287778	0.33631	7.0056	0.02716	5.41e-12	N	12584	0.0401375	0.00569917	1.89e-12	0.188464	0.0983925	0.0554377	0.91618	3
rs4804000	Birth	19	47276454	A	G	0.185	cg22304262	19	47287778	-0.31188	-6.05222	0.04572	2.23e-09	N	11324	-0.0298553	0.00612221	1.08e-06	-0.0433291	0.0935827	0.643362	0.938619	3
rs56385874	Adolescence	19	47282245	T	C	0.179	cg22304262	19	47287778	-0.28474	-5.88256	0.02248	5.84e-09	N	5533	-0.0453397	0.0064775	2.57e-12	-0.0910487	0.153056	0.551929	0.934624	3
rs57753335	Childhood	19	47298001	C	T	0.22	cg22304262	19	47287778	-0.3655	-8.04793	0.01475	2.9e-15	N	10223	-0.0729877	0.00587243	1.82e-35	-0.314588	0.180773	0.0818168	0.946951	3
rs57753335	Birth	19	47298001	C	T	0.219	cg22304262	19	47287778	-0.29625	-5.89969	0.03478	5.46e-09	N	10223	-0.0729877	0.00587243	1.82e-35	-0.314588	0.180773	0.0818168	0.946951	3
rs57753335	Pregnancy	19	47298001	C	T	0.231	cg22304262	19	47287778	-0.4862	-10.9468	0.05146	5.29e-26	N	10223	-0.0729877	0.00587243	1.82e-35	-0.314588	0.180773	0.0818168	0.946951	3
rs57753335	Adolescence	19	47298001	C	T	0.221	cg22304262	19	47287778	-0.3595	-7.76465	0.03265	2.39e-14	N	10223	-0.0729877	0.00587243	1.82e-35	-0.314588	0.180773	0.0818168	0.946951	3
rs62134824	Adolescence	19	47264184	C	T	0.26	cg22304262	19	47287778	0.31247	7.54509	0.03475	1.18e-13	N	23594	0.0532063	0.0050028	2.04e-26	0.229697	0.141646	0.104883	0.933582	3
rs62134824	Childhood	19	47264184	C	T	0.261	cg22304262	19	47287778	0.22167	5.37958	0.02818	9.71e-08	N	23594	0.0532063	0.0050028	2.04e-26	0.229697	0.141646	0.104883	0.933582	3
rs62134824	Middle Age	19	47264184	C	T	0.254	cg22304262	19	47287778	0.27228	5.95194	0.02367	4.09e-09	N	23594	0.0532063	0.0050028	2.04e-26	0.229697	0.141646	0.104883	0.933582	3
rs62134824	Pregnancy	19	47264184	C	T	0.25	cg22304262	19	47287778	0.2985	6.55401	0.02308	1.03e-10	N	23594	0.0532063	0.0050028	2.04e-26	0.229697	0.141646	0.104883	0.933582	3
rs62134825	Adolescence	19	47264687	T	G	0.259	cg22304262	19	47287778	0.30983	7.45448	0.03288	2.26e-13	N	23091	0.0535119	0.00501988	1.57e-26	0.210749	0.151097	0.163079	0.934053	3
rs62134825	Childhood	19	47264687	T	G	0.26	cg22304262	19	47287778	0.22809	5.52461	0.02894	4.42e-08	N	23091	0.0535119	0.00501988	1.57e-26	0.210749	0.151097	0.163079	0.934053	3
rs62134825	Middle Age	19	47264687	T	G	0.252	cg22304262	19	47287778	0.27538	5.9766	0.01981	3.54e-09	N	23091	0.0535119	0.00501988	1.57e-26	0.210749	0.151097	0.163079	0.934053	3
rs62134825	Pregnancy	19	47264687	T	G	0.248	cg22304262	19	47287778	0.29481	6.41947	0.02127	2.4e-10	N	23091	0.0535119	0.00501988	1.57e-26	0.210749	0.151097	0.163079	0.934053	3
rs62134826	Adolescence	19	47267439	T	C	0.258	cg22304262	19	47287778	0.30872	7.42653	0.03281	2.75e-13	N	20339	0.0534666	0.00503259	2.3e-26	0.182477	0.147365	0.215617	0.933587	3
rs62134826	Middle Age	19	47267439	T	C	0.251	cg22304262	19	47287778	0.27723	6.01872	0.01981	2.77e-09	N	20339	0.0534666	0.00503259	2.3e-26	0.182477	0.147365	0.215617	0.933587	3
rs62134826	Pregnancy	19	47267439	T	C	0.247	cg22304262	19	47287778	0.29255	6.36757	0.02122	3.32e-10	N	20339	0.0534666	0.00503259	2.3e-26	0.182477	0.147365	0.215617	0.933587	3
rs62134826	Childhood	19	47267439	T	C	0.259	cg22304262	19	47287778	0.22998	5.5725	0.02923	3.39e-08	N	20339	0.0534666	0.00503259	2.3e-26	0.182477	0.147365	0.215617	0.933587	3
rs62134827	Childhood	19	47268773	A	C	0.259	cg22304262	19	47287778	0.23387	5.65304	0.03031	2.17e-08	N	19005	0.0546532	0.00501014	1.05e-27	0.183004	0.0897238	0.0413862	0.941317	3
rs62134827	Adolescence	19	47268773	A	C	0.258	cg22304262	19	47287778	0.31184	7.50669	0.03294	1.56e-13	N	19005	0.0546532	0.00501014	1.05e-27	0.183004	0.0897238	0.0413862	0.941317	3
rs62134827	Pregnancy	19	47268773	A	C	0.247	cg22304262	19	47287778	0.29118	6.33641	0.02118	4.02e-10	N	19005	0.0546532	0.00501014	1.05e-27	0.183004	0.0897238	0.0413862	0.941317	3
rs62134827	Middle Age	19	47268773	A	C	0.251	cg22304262	19	47287778	0.27503	5.9689	0.01973	3.7e-09	N	19005	0.0546532	0.00501014	1.05e-27	0.183004	0.0897238	0.0413862	0.941317	3
rs62134829	Childhood	19	47269568	A	G	0.333	cg22304262	19	47287778	0.23458	6.08959	0.02569	1.73e-09	N	18210	0.0441313	0.00481244	4.72e-20	0.182657	0.0916296	0.0462145	0.933974	3
rs62134829	Middle Age	19	47269568	A	G	0.322	cg22304262	19	47287778	0.26134	6.0625	0.02444	2.14e-09	N	18210	0.0441313	0.00481244	4.72e-20	0.182657	0.0916296	0.0462145	0.933974	3
rs62134829	Birth	19	47269568	A	G	0.337	cg22304262	19	47287778	0.23635	5.69727	0.03582	1.73e-08	N	18210	0.0441313	0.00481244	4.72e-20	0.182657	0.0916296	0.0462145	0.933974	3
rs62134829	Pregnancy	19	47269568	A	G	0.318	cg22304262	19	47287778	0.29192	6.79779	0.0176	2.14e-11	N	18210	0.0441313	0.00481244	4.72e-20	0.182657	0.0916296	0.0462145	0.933974	3
rs62134829	Adolescence	19	47269568	A	G	0.329	cg22304262	19	47287778	0.30115	7.78999	0.0288	1.99e-14	N	18210	0.0441313	0.00481244	4.72e-20	0.182657	0.0916296	0.0462145	0.933974	3
rs62134831	Pregnancy	19	47270181	T	G	0.258	cg22304262	19	47287778	0.27147	5.97316	0.02083	3.57e-09	N	17597	0.0509857	0.00507735	9.98e-24	0.168371	0.125376	0.179297	0.951309	2
rs62134831	Adolescence	19	47270181	T	G	0.269	cg22304262	19	47287778	0.28756	6.92004	0.03221	8.99e-12	N	17597	0.0509857	0.00507735	9.98e-24	0.168371	0.125376	0.179297	0.951309	2
rs62134831	Middle Age	19	47270181	T	G	0.263	cg22304262	19	47287778	0.25392	5.5927	0.01645	3.15e-08	N	17597	0.0509857	0.00507735	9.98e-24	0.168371	0.125376	0.179297	0.951309	2
rs62134833	Pregnancy	19	47274068	G	A	0.258	cg22304262	19	47287778	0.26659	5.86097	0.0207	6.85e-09	N	13710	0.0514063	0.00506842	3.58e-24	0.192008	0.116068	0.0980714	0.910456	3
rs62134833	Adolescence	19	47274068	G	A	0.267	cg22304262	19	47287778	0.29388	7.08438	0.03221	2.97e-12	N	13710	0.0514063	0.00506842	3.58e-24	0.192008	0.116068	0.0980714	0.910456	3
rs62134833	Middle Age	19	47274068	G	A	0.262	cg22304262	19	47287778	0.25236	5.55742	0.01644	3.82e-08	N	13710	0.0514063	0.00506842	3.58e-24	0.192008	0.116068	0.0980714	0.910456	3
rs62134835	Pregnancy	19	47276373	G	T	0.259	cg22304262	19	47287778	0.26655	5.90275	0.0223	5.38e-09	N	11405	0.0522232	0.00503331	3.2e-25	0.171687	0.0784264	0.0285864	0.935678	3
rs62134835	Middle Age	19	47276373	G	T	0.264	cg22304262	19	47287778	0.2488	5.51623	0.02053	4.79e-08	N	11405	0.0522232	0.00503331	3.2e-25	0.171687	0.0784264	0.0285864	0.935678	3
rs62134835	Adolescence	19	47276373	G	T	0.264	cg22304262	19	47287778	0.30115	7.27361	0.03434	8.06e-13	N	11405	0.0522232	0.00503331	3.2e-25	0.171687	0.0784264	0.0285864	0.935678	3
rs62134836	Pregnancy	19	47277342	A	T	0.258	cg22304262	19	47287778	0.26721	5.89723	0.02106	5.55e-09	N	10436	0.0514495	0.00504522	2.03e-24	0.14167	0.0679208	0.0369957	0.913242	3
rs62134836	Middle Age	19	47277342	A	T	0.262	cg22304262	19	47287778	0.24936	5.50956	0.01983	4.97e-08	N	10436	0.0514495	0.00504522	2.03e-24	0.14167	0.0679208	0.0369957	0.913242	3
rs62134836	Adolescence	19	47277342	A	T	0.263	cg22304262	19	47287778	0.29844	7.18269	0.03391	1.51e-12	N	10436	0.0514495	0.00504522	2.03e-24	0.14167	0.0679208	0.0369957	0.913242	3
rs62134837	Pregnancy	19	47277362	G	T	0.258	cg22304262	19	47287778	0.26721	5.89723	0.02106	5.55e-09	N	10416	0.0508464	0.00508033	1.4e-23	0.172745	0.129774	0.18315	0.954591	2
rs62134837	Adolescence	19	47277362	G	T	0.263	cg22304262	19	47287778	0.29844	7.18269	0.03391	1.51e-12	N	10416	0.0508464	0.00508033	1.4e-23	0.172745	0.129774	0.18315	0.954591	2
rs62134837	Middle Age	19	47277362	G	T	0.262	cg22304262	19	47287778	0.24936	5.50956	0.01983	4.97e-08	N	10416	0.0508464	0.00508033	1.4e-23	0.172745	0.129774	0.18315	0.954591	2
rs62134838	Pregnancy	19	47277891	T	C	0.257	cg22304262	19	47287778	0.2657	5.8409	0.02076	7.69e-09	N	9887	0.0511956	0.00509002	8.47e-24	0.174552	0.124991	0.162559	0.909757	3
rs62134838	Adolescence	19	47277891	T	C	0.263	cg22304262	19	47287778	0.29844	7.18269	0.03391	1.51e-12	N	9887	0.0511956	0.00509002	8.47e-24	0.174552	0.124991	0.162559	0.909757	3
rs62134838	Middle Age	19	47277891	T	C	0.262	cg22304262	19	47287778	0.24795	5.45708	0.01645	6.61e-08	N	9887	0.0511956	0.00509002	8.47e-24	0.174552	0.124991	0.162559	0.909757	3
rs7249039	Adolescence	19	47266635	G	A	0.381	cg22304262	19	47287778	-0.33556	-9.01095	0.03115	1.37e-18	N	21143	-0.0674254	0.00444253	5e-52	-0.234229	0.173038	0.175855	0.980522	2
rs7249039	Pregnancy	19	47266635	G	A	0.382	cg22304262	19	47287778	-0.39101	-10.0477	0.04527	2.17e-22	N	21143	-0.0674254	0.00444253	5e-52	-0.234229	0.173038	0.175855	0.980522	2
rs7249039	Birth	19	47266635	G	A	0.376	cg22304262	19	47287778	-0.33425	-8.39358	0.04341	2.26e-16	N	21143	-0.0674254	0.00444253	5e-52	-0.234229	0.173038	0.175855	0.980522	2
rs7249039	Childhood	19	47266635	G	A	0.375	cg22304262	19	47287778	-0.34762	-9.53627	0.03364	1.58e-20	N	21143	-0.0674254	0.00444253	5e-52	-0.234229	0.173038	0.175855	0.980522	2
rs7257942	Middle Age	19	47277029	C	G	0.264	cg22304262	19	47287778	0.2495	5.51164	0.01989	4.91e-08	N	10749	0.0501358	0.0050587	3.74e-23	0.125992	0.0690515	0.0680601	0.907509	3
rs7257942	Pregnancy	19	47277029	C	G	0.258	cg22304262	19	47287778	0.27158	5.99765	0.02112	3.09e-09	N	10749	0.0501358	0.0050587	3.74e-23	0.125992	0.0690515	0.0680601	0.907509	3
rs7257942	Adolescence	19	47277029	C	G	0.266	cg22304262	19	47287778	0.28217	6.7658	0.03391	2.49e-11	N	10749	0.0501358	0.0050587	3.74e-23	0.125992	0.0690515	0.0680601	0.907509	3
rs72626217	Pregnancy	19	47298019	C	G	0.225	cg22304262	19	47287778	0.32831	6.90173	0.02748	1.08e-11	N	10241	0.0372181	0.00558331	2.63e-11	0.142345	0.113058	0.208013	0.886487	3
rs72626217	Birth	19	47298019	C	G	0.208	cg22304262	19	47287778	0.27824	5.6314	0.04368	2.51e-08	N	10241	0.0372181	0.00558331	2.63e-11	0.142345	0.113058	0.208013	0.886487	3
rs72626217	Childhood	19	47298019	C	G	0.214	cg22304262	19	47287778	0.24756	5.53226	0.02178	4.24e-08	N	10241	0.0372181	0.00558331	2.63e-11	0.142345	0.113058	0.208013	0.886487	3
rs73060720	Middle Age	19	47273231	A	C	0.261	cg22304262	19	47287778	0.25401	5.59649	0.01644	3.08e-08	N	14547	0.0511167	0.00513011	2.19e-23	0.172888	0.129868	0.183102	0.952295	2
rs73060720	Pregnancy	19	47273231	A	C	0.257	cg22304262	19	47287778	0.26833	5.9018	0.02083	5.41e-09	N	14547	0.0511167	0.00513011	2.19e-23	0.172888	0.129868	0.183102	0.952295	2
rs73060720	Adolescence	19	47273231	A	C	0.266	cg22304262	19	47287778	0.29388	7.08438	0.03221	2.97e-12	N	14547	0.0511167	0.00513011	2.19e-23	0.172888	0.129868	0.183102	0.952295	2
rs79985255	Pregnancy	19	47276835	C	G	0.177	cg22304262	19	47287778	-0.44172	-8.89154	0.05635	4.31e-18	N	10943	-0.0731198	0.0057691	8.2e-37	-0.204446	0.0959089	0.0330338	0.897687	3
rs79985255	Adolescence	19	47276835	C	G	0.185	cg22304262	19	47287778	-0.29969	-6.04145	0.02016	2.3e-09	N	10943	-0.0731198	0.0057691	8.2e-37	-0.204446	0.0959089	0.0330338	0.897687	3
rs79985255	Childhood	19	47276835	C	G	0.185	cg22304262	19	47287778	-0.28353	-5.84787	0.0096	7.15e-09	N	10943	-0.0731198	0.0057691	8.2e-37	-0.204446	0.0959089	0.0330338	0.897687	3
rs80077807	Adolescence	19	47275221	T	C	0.186	cg22304262	19	47287778	-0.3032	-6.12204	0.02016	1.42e-09	N	12557	-0.0698952	0.00565167	3.93e-35	-0.109914	0.0777109	0.157244	0.922933	3
rs80077807	Childhood	19	47275221	T	C	0.186	cg22304262	19	47287778	-0.28513	-5.88882	0.01004	5.64e-09	N	12557	-0.0698952	0.00565167	3.93e-35	-0.109914	0.0777109	0.157244	0.922933	3
rs80077807	Pregnancy	19	47275221	T	C	0.18	cg22304262	19	47287778	-0.45045	-9.16355	0.05298	4.57e-19	N	12557	-0.0698952	0.00565167	3.93e-35	-0.109914	0.0777109	0.157244	0.922933	3
rs8105903	Middle Age	19	47288150	C	A	0.452	cg22304262	19	47287778	-0.31245	-8.03432	0.03628	3.71e-15	N	372	0.0850664	0.00449707	8.43e-80	0.295812	0.181662	0.103447	0.98656	3
rs8105903	Adolescence	19	47288150	C	A	0.458	cg22304262	19	47287778	-0.45742	-13.3635	0.04246	4.71e-37	N	372	0.0850664	0.00449707	8.43e-80	0.295812	0.181662	0.103447	0.98656	3
rs8105903	Pregnancy	19	47288150	C	A	0.453	cg22304262	19	47287778	-0.51097	-14.2027	0.05292	8.67e-41	N	372	0.0850664	0.00449707	8.43e-80	0.295812	0.181662	0.103447	0.98656	3
rs8105903	Childhood	19	47288150	C	A	0.452	cg22304262	19	47287778	-0.40764	-11.8682	0.04354	4e-30	N	372	0.0850664	0.00449707	8.43e-80	0.295812	0.181662	0.103447	0.98656	3
rs8105903	Birth	19	47288150	C	A	0.452	cg22304262	19	47287778	-0.42123	-11.2081	0.05629	4.12e-27	N	372	0.0850664	0.00449707	8.43e-80	0.295812	0.181662	0.103447	0.98656	3
rs8112797	Pregnancy	19	47265153	T	C	0.432	cg22304262	19	47287778	-0.31104	-8.08262	0.03678	2.48e-15	N	22625	-0.0618889	0.00425603	6.62e-48	-0.251098	0.127386	0.0487052	0.97031	3
rs8112797	Adolescence	19	47265153	T	C	0.438	cg22304262	19	47287778	-0.31081	-8.40479	0.03474	1.84e-16	N	22625	-0.0618889	0.00425603	6.62e-48	-0.251098	0.127386	0.0487052	0.97031	3
rs8112797	Birth	19	47265153	T	C	0.434	cg22304262	19	47287778	-0.25417	-6.32298	0.04335	4.35e-10	N	22625	-0.0618889	0.00425603	6.62e-48	-0.251098	0.127386	0.0487052	0.97031	3
rs8112797	Childhood	19	47265153	T	C	0.44	cg22304262	19	47287778	-0.29951	-8.32163	0.02659	3.54e-16	N	22625	-0.0618889	0.00425603	6.62e-48	-0.251098	0.127386	0.0487052	0.97031	3
rs8182508	Birth	19	47299819	G	A	0.204	cg22304262	19	47287778	0.2961	5.89708	0.04115	5.54e-09	N	12041	0.0376117	0.00569234	3.91e-11	0.0818669	0.088564	0.355288	0.867747	3
rs8182508	Pregnancy	19	47299819	G	A	0.22	cg22304262	19	47287778	0.32723	6.86898	0.02457	1.34e-11	N	12041	0.0376117	0.00569234	3.91e-11	0.0818669	0.088564	0.355288	0.867747	3
rs8182508	Childhood	19	47299819	G	A	0.21	cg22304262	19	47287778	0.2493	5.47537	0.01644	5.78e-08	N	12041	0.0376117	0.00569234	3.91e-11	0.0818669	0.088564	0.355288	0.867747	3
rs10057691	Childhood	5	158617525	A	T	0.249	cg26403843	5	158634085	0.68086	18.7112	0.04044	1.78e-65	N	16560	0.156192	0.0070429	5.7e-109	0.288695	0.302227	0.339463	0.989625	3
rs10057691	Adolescence	5	158617525	A	T	0.251	cg26403843	5	158634085	0.62432	16.1622	0.05547	2.5e-51	N	16560	0.156192	0.0070429	5.7e-109	0.288695	0.302227	0.339463	0.989625	3
rs10057691	Middle Age	5	158617525	A	T	0.224	cg26403843	5	158634085	0.60247	14.3948	0.03938	1.34e-41	N	16560	0.156192	0.0070429	5.7e-109	0.288695	0.302227	0.339463	0.989625	3
rs10057691	Birth	5	158617525	A	T	0.249	cg26403843	5	158634085	0.62731	15.2266	0.06198	5.91e-46	N	16560	0.156192	0.0070429	5.7e-109	0.288695	0.302227	0.339463	0.989625	3
rs10057691	Pregnancy	5	158617525	A	T	0.228	cg26403843	5	158634085	0.66439	15.6397	0.06285	5.04e-48	N	16560	0.156192	0.0070429	5.7e-109	0.288695	0.302227	0.339463	0.989625	3
rs10077858	Birth	5	158614087	C	A	0.252	cg26403843	5	158634085	0.6394	15.6845	0.06421	2.61e-48	N	19998	0.143132	0.00695793	4.98e-94	0.197263	0.240152	0.411412	0.990875	3
rs10077858	Childhood	5	158614087	C	A	0.252	cg26403843	5	158634085	0.66189	18.0643	0.04162	8.6e-62	N	19998	0.143132	0.00695793	4.98e-94	0.197263	0.240152	0.411412	0.990875	3
rs10077858	Middle Age	5	158614087	C	A	0.226	cg26403843	5	158634085	0.59545	14.2611	0.03759	6.03e-41	N	19998	0.143132	0.00695793	4.98e-94	0.197263	0.240152	0.411412	0.990875	3
rs10077858	Adolescence	5	158614087	C	A	0.254	cg26403843	5	158634085	0.62004	16.0834	0.05547	6.62e-51	N	19998	0.143132	0.00695793	4.98e-94	0.197263	0.240152	0.411412	0.990875	3
rs10077858	Pregnancy	5	158614087	C	A	0.23	cg26403843	5	158634085	0.64061	14.9934	0.05777	1.01e-44	N	19998	0.143132	0.00695793	4.98e-94	0.197263	0.240152	0.411412	0.990875	3
rs10515777	Middle Age	5	158632567	A	G	0.168	cg26403843	5	158634085	-0.4323	-8.826	0.02038	7.75e-18	N	1518	-0.109114	0.00936896	2.4e-31	-0.346165	0.250405	0.166843	0.977866	2
rs10515777	Adolescence	5	158632567	A	G	0.155	cg26403843	5	158634085	-0.41061	-8.02677	0.02245	3.39e-15	N	1518	-0.109114	0.00936896	2.4e-31	-0.346165	0.250405	0.166843	0.977866	2
rs10515777	Birth	5	158632567	A	G	0.153	cg26403843	5	158634085	-0.38207	-7.03471	0.02649	4.42e-12	N	1518	-0.109114	0.00936896	2.4e-31	-0.346165	0.250405	0.166843	0.977866	2
rs10515777	Childhood	5	158632567	A	G	0.155	cg26403843	5	158634085	-0.4409	-8.83189	0.01982	6.02e-18	N	1518	-0.109114	0.00936896	2.4e-31	-0.346165	0.250405	0.166843	0.977866	2
rs10515777	Pregnancy	5	158632567	A	G	0.168	cg26403843	5	158634085	-0.51729	-10.3509	0.03798	1.39e-23	N	1518	-0.109114	0.00936896	2.4e-31	-0.346165	0.250405	0.166843	0.977866	2
rs10515778	Adolescence	5	158658012	G	A	0.154	cg26403843	5	158634085	-0.40908	-7.94729	0.02154	6.16e-15	N	23927	-0.108555	0.00936721	4.7e-31	-0.148903	0.21537	0.489326	0.95869	3
rs10515778	Birth	5	158658012	G	A	0.152	cg26403843	5	158634085	-0.37524	-6.85823	0.02622	1.43e-11	N	23927	-0.108555	0.00936721	4.7e-31	-0.148903	0.21537	0.489326	0.95869	3
rs10515778	Childhood	5	158658012	G	A	0.154	cg26403843	5	158634085	-0.43607	-8.6737	0.01967	2.17e-17	N	23927	-0.108555	0.00936721	4.7e-31	-0.148903	0.21537	0.489326	0.95869	3
rs10515778	Middle Age	5	158658012	G	A	0.168	cg26403843	5	158634085	-0.43232	-8.82632	0.02038	7.73e-18	N	23927	-0.108555	0.00936721	4.7e-31	-0.148903	0.21537	0.489326	0.95869	3
rs10515778	Pregnancy	5	158658012	G	A	0.168	cg26403843	5	158634085	-0.51245	-10.2407	0.03798	3.8e-23	N	23927	-0.108555	0.00936721	4.7e-31	-0.148903	0.21537	0.489326	0.95869	3
rs111434175	Adolescence	5	158615312	A	G	0.155	cg26403843	5	158634085	-0.41061	-8.02677	0.02245	3.39e-15	N	18773	-0.111716	0.00933617	5.36e-33	-0.398505	0.193117	0.0390608	0.968595	3
rs111434175	Childhood	5	158615312	A	G	0.155	cg26403843	5	158634085	-0.4409	-8.83189	0.01982	6.02e-18	N	18773	-0.111716	0.00933617	5.36e-33	-0.398505	0.193117	0.0390608	0.968595	3
rs111434175	Middle Age	5	158615312	A	G	0.168	cg26403843	5	158634085	-0.4323	-8.826	0.02038	7.75e-18	N	18773	-0.111716	0.00933617	5.36e-33	-0.398505	0.193117	0.0390608	0.968595	3
rs111434175	Pregnancy	5	158615312	A	G	0.168	cg26403843	5	158634085	-0.51729	-10.3509	0.03798	1.39e-23	N	18773	-0.111716	0.00933617	5.36e-33	-0.398505	0.193117	0.0390608	0.968595	3
rs111434175	Birth	5	158615312	A	G	0.153	cg26403843	5	158634085	-0.38207	-7.03471	0.02649	4.42e-12	N	18773	-0.111716	0.00933617	5.36e-33	-0.398505	0.193117	0.0390608	0.968595	3
rs112523603	Pregnancy	5	158614468	C	T	0.158	cg26403843	5	158634085	-0.51087	-10.0217	0.03798	2.73e-22	N	19617	-0.104849	0.0097971	9.95e-27	-0.249922	0.134463	0.0630745	0.948176	3
rs112523603	Adolescence	5	158614468	C	T	0.148	cg26403843	5	158634085	-0.37113	-7.12001	0.02081	2.33e-12	N	19617	-0.104849	0.0097971	9.95e-27	-0.249922	0.134463	0.0630745	0.948176	3
rs112523603	Birth	5	158614468	C	T	0.147	cg26403843	5	158634085	-0.36683	-6.65398	0.02656	5.42e-11	N	19617	-0.104849	0.0097971	9.95e-27	-0.249922	0.134463	0.0630745	0.948176	3
rs112523603	Childhood	5	158614468	C	T	0.149	cg26403843	5	158634085	-0.40686	-7.9891	0.01913	4.52e-15	N	19617	-0.104849	0.0097971	9.95e-27	-0.249922	0.134463	0.0630745	0.948176	3
rs112523603	Middle Age	5	158614468	C	T	0.158	cg26403843	5	158634085	-0.42175	-8.4246	0.01989	1.88e-16	N	19617	-0.104849	0.0097971	9.95e-27	-0.249922	0.134463	0.0630745	0.948176	3
rs12522797	Childhood	5	158637758	A	T	0.456	cg26403843	5	158634085	0.46578	13.3171	0.02316	8.09e-37	N	3673	0.122373	0.00639954	1.65e-81	0.381552	0.176122	0.0302801	0.982448	3
rs12522797	Pregnancy	5	158637758	A	T	0.427	cg26403843	5	158634085	0.4734	12.6508	0.03562	1.96e-33	N	3673	0.122373	0.00639954	1.65e-81	0.381552	0.176122	0.0302801	0.982448	3
rs12522797	Birth	5	158637758	A	T	0.452	cg26403843	5	158634085	0.43299	11.0712	0.03194	1.55e-26	N	3673	0.122373	0.00639954	1.65e-81	0.381552	0.176122	0.0302801	0.982448	3
rs12522797	Middle Age	5	158637758	A	T	0.427	cg26403843	5	158634085	0.4045	10.7907	0.03119	2.6e-25	N	3673	0.122373	0.00639954	1.65e-81	0.381552	0.176122	0.0302801	0.982448	3
rs12522797	Adolescence	5	158637758	A	T	0.458	cg26403843	5	158634085	0.43447	11.995	0.03018	1.07e-30	N	3673	0.122373	0.00639954	1.65e-81	0.381552	0.176122	0.0302801	0.982448	3
rs17056626	Adolescence	5	158656641	C	T	0.252	cg26403843	5	158634085	0.62202	15.8823	0.05496	7.82e-50	N	22556	0.153664	0.00707315	1.19e-104	0.478119	0.33979	0.159398	0.994448	2
rs17056626	Childhood	5	158656641	C	T	0.25	cg26403843	5	158634085	0.66979	18.0394	0.0336	1.19e-61	N	22556	0.153664	0.00707315	1.19e-104	0.478119	0.33979	0.159398	0.994448	2
rs17056626	Middle Age	5	158656641	C	T	0.224	cg26403843	5	158634085	0.58317	13.945	0.04183	2.06e-39	N	22556	0.153664	0.00707315	1.19e-104	0.478119	0.33979	0.159398	0.994448	2
rs17056626	Pregnancy	5	158656641	C	T	0.228	cg26403843	5	158634085	0.63981	15.0313	0.06281	6.48e-45	N	22556	0.153664	0.00707315	1.19e-104	0.478119	0.33979	0.159398	0.994448	2
rs17056626	Birth	5	158656641	C	T	0.25	cg26403843	5	158634085	0.61605	14.6764	0.06388	3.56e-43	N	22556	0.153664	0.00707315	1.19e-104	0.478119	0.33979	0.159398	0.994448	2
rs17663989	Middle Age	5	158626111	C	T	0.168	cg26403843	5	158634085	-0.4323	-8.826	0.02038	7.75e-18	N	7974	-0.0928621	0.00924369	9.57e-24	-0.0767835	0.225643	0.73364	0.986536	3
rs17663989	Adolescence	5	158626111	C	T	0.155	cg26403843	5	158634085	-0.41061	-8.02677	0.02245	3.39e-15	N	7974	-0.0928621	0.00924369	9.57e-24	-0.0767835	0.225643	0.73364	0.986536	3
rs17663989	Birth	5	158626111	C	T	0.153	cg26403843	5	158634085	-0.38207	-7.03471	0.02649	4.42e-12	N	7974	-0.0928621	0.00924369	9.57e-24	-0.0767835	0.225643	0.73364	0.986536	3
rs17663989	Childhood	5	158626111	C	T	0.155	cg26403843	5	158634085	-0.4409	-8.83189	0.01982	6.02e-18	N	7974	-0.0928621	0.00924369	9.57e-24	-0.0767835	0.225643	0.73364	0.986536	3
rs17663989	Pregnancy	5	158626111	C	T	0.168	cg26403843	5	158634085	-0.51729	-10.3509	0.03798	1.39e-23	N	7974	-0.0928621	0.00924369	9.57e-24	-0.0767835	0.225643	0.73364	0.986536	3
rs17720568	Adolescence	5	158652489	C	T	0.154	cg26403843	5	158634085	-0.40908	-7.94729	0.02154	6.16e-15	N	18404	-0.109037	0.00936076	2.34e-31	-0.331583	0.24086	0.168617	0.95452	3
rs17720568	Childhood	5	158652489	C	T	0.154	cg26403843	5	158634085	-0.43607	-8.6737	0.01967	2.17e-17	N	18404	-0.109037	0.00936076	2.34e-31	-0.331583	0.24086	0.168617	0.95452	3
rs17720568	Middle Age	5	158652489	C	T	0.168	cg26403843	5	158634085	-0.43232	-8.82632	0.02038	7.73e-18	N	18404	-0.109037	0.00936076	2.34e-31	-0.331583	0.24086	0.168617	0.95452	3
rs17720568	Pregnancy	5	158652489	C	T	0.168	cg26403843	5	158634085	-0.51245	-10.2407	0.03798	3.8e-23	N	18404	-0.109037	0.00936076	2.34e-31	-0.331583	0.24086	0.168617	0.95452	3
rs17720568	Birth	5	158652489	C	T	0.152	cg26403843	5	158634085	-0.37524	-6.85823	0.02622	1.43e-11	N	18404	-0.109037	0.00936076	2.34e-31	-0.331583	0.24086	0.168617	0.95452	3
rs1897565	Birth	5	158618265	C	T	0.249	cg26403843	5	158634085	0.62731	15.2266	0.06198	5.91e-46	N	15820	0.15285	0.00701977	4.07e-105	0.169128	0.275448	0.539208	0.991515	3
rs1897565	Childhood	5	158618265	C	T	0.249	cg26403843	5	158634085	0.68086	18.7112	0.04044	1.78e-65	N	15820	0.15285	0.00701977	4.07e-105	0.169128	0.275448	0.539208	0.991515	3
rs1897565	Adolescence	5	158618265	C	T	0.251	cg26403843	5	158634085	0.62432	16.1622	0.05547	2.5e-51	N	15820	0.15285	0.00701977	4.07e-105	0.169128	0.275448	0.539208	0.991515	3
rs1897565	Pregnancy	5	158618265	C	T	0.228	cg26403843	5	158634085	0.66439	15.6397	0.06285	5.04e-48	N	15820	0.15285	0.00701977	4.07e-105	0.169128	0.275448	0.539208	0.991515	3
rs1897565	Middle Age	5	158618265	C	T	0.224	cg26403843	5	158634085	0.60247	14.3948	0.03938	1.34e-41	N	15820	0.15285	0.00701977	4.07e-105	0.169128	0.275448	0.539208	0.991515	3
rs2043268	Childhood	5	158635424	A	G	0.336	cg26403843	5	158634085	-0.22292	-5.71095	0.01132	1.56e-08	N	1339	0.0822111	0.00730649	2.27e-29	0.331572	0.201363	0.0996335	0.990966	3
rs2163775	Adolescence	5	158626347	A	C	0.451	cg26403843	5	158634085	0.43472	12.0347	0.03134	7.1e-31	N	7738	0.123073	0.0064221	7.4e-82	0.342979	0.231526	0.138504	0.990434	2
rs2163775	Pregnancy	5	158626347	A	C	0.422	cg26403843	5	158634085	0.48008	12.8694	0.03577	1.94e-34	N	7738	0.123073	0.0064221	7.4e-82	0.342979	0.231526	0.138504	0.990434	2
rs2163775	Birth	5	158626347	A	C	0.445	cg26403843	5	158634085	0.42832	10.9304	0.03181	5.97e-26	N	7738	0.123073	0.0064221	7.4e-82	0.342979	0.231526	0.138504	0.990434	2
rs2163775	Childhood	5	158626347	A	C	0.449	cg26403843	5	158634085	0.47028	13.509	0.02291	9.63e-38	N	7738	0.123073	0.0064221	7.4e-82	0.342979	0.231526	0.138504	0.990434	2
rs2163775	Middle Age	5	158626347	A	C	0.422	cg26403843	5	158634085	0.41067	10.9874	0.03123	4.04e-26	N	7738	0.123073	0.0064221	7.4e-82	0.342979	0.231526	0.138504	0.990434	2
rs2901184	Adolescence	5	158652395	A	G	0.252	cg26403843	5	158634085	0.62202	15.8823	0.05496	7.82e-50	N	18310	0.153754	0.00706342	4.7e-105	0.176154	0.298365	0.554922	0.9896	3
rs2901184	Birth	5	158652395	A	G	0.25	cg26403843	5	158634085	0.61605	14.6764	0.06388	3.56e-43	N	18310	0.153754	0.00706342	4.7e-105	0.176154	0.298365	0.554922	0.9896	3
rs2901184	Childhood	5	158652395	A	G	0.25	cg26403843	5	158634085	0.66979	18.0394	0.0336	1.19e-61	N	18310	0.153754	0.00706342	4.7e-105	0.176154	0.298365	0.554922	0.9896	3
rs2901184	Middle Age	5	158652395	A	G	0.224	cg26403843	5	158634085	0.58317	13.945	0.04183	2.06e-39	N	18310	0.153754	0.00706342	4.7e-105	0.176154	0.298365	0.554922	0.9896	3
rs2901184	Pregnancy	5	158652395	A	G	0.228	cg26403843	5	158634085	0.63981	15.0313	0.06281	6.48e-45	N	18310	0.153754	0.00706342	4.7e-105	0.176154	0.298365	0.554922	0.9896	3
rs55801554	Adolescence	5	158622532	A	C	0.248	cg26403843	5	158634085	0.62785	16.0748	0.05536	7.35e-51	N	11553	0.160412	0.00706004	2.77e-114	0.493939	0.244796	0.0436163	0.990968	3
rs55801554	Childhood	5	158622532	A	C	0.245	cg26403843	5	158634085	0.68034	18.4323	0.04	7.01e-64	N	11553	0.160412	0.00706004	2.77e-114	0.493939	0.244796	0.0436163	0.990968	3
rs55801554	Pregnancy	5	158622532	A	C	0.223	cg26403843	5	158634085	0.65938	15.2318	0.05795	6.23e-46	N	11553	0.160412	0.00706004	2.77e-114	0.493939	0.244796	0.0436163	0.990968	3
rs55801554	Birth	5	158622532	A	C	0.246	cg26403843	5	158634085	0.63307	15.2674	0.06198	3.66e-46	N	11553	0.160412	0.00706004	2.77e-114	0.493939	0.244796	0.0436163	0.990968	3
rs55801554	Middle Age	5	158622532	A	C	0.22	cg26403843	5	158634085	0.59817	14.0291	0.0384	8.08e-40	N	11553	0.160412	0.00706004	2.77e-114	0.493939	0.244796	0.0436163	0.990968	3
rs55931437	Adolescence	5	158609616	C	T	0.155	cg26403843	5	158634085	-0.4061	-7.93963	0.02234	6.53e-15	N	24469	-0.110787	0.00931587	1.3e-32	-0.396537	0.191735	0.038626	0.96918	3
rs55931437	Birth	5	158609616	C	T	0.154	cg26403843	5	158634085	-0.3827	-7.05405	0.02654	3.88e-12	N	24469	-0.110787	0.00931587	1.3e-32	-0.396537	0.191735	0.038626	0.96918	3
rs55931437	Childhood	5	158609616	C	T	0.156	cg26403843	5	158634085	-0.43756	-8.76725	0.01995	1.02e-17	N	24469	-0.110787	0.00931587	1.3e-32	-0.396537	0.191735	0.038626	0.96918	3
rs55931437	Middle Age	5	158609616	C	T	0.168	cg26403843	5	158634085	-0.4323	-8.826	0.02038	7.75e-18	N	24469	-0.110787	0.00931587	1.3e-32	-0.396537	0.191735	0.038626	0.96918	3
rs55931437	Pregnancy	5	158609616	C	T	0.168	cg26403843	5	158634085	-0.51729	-10.3509	0.03798	1.39e-23	N	24469	-0.110787	0.00931587	1.3e-32	-0.396537	0.191735	0.038626	0.96918	3
rs56111660	Birth	5	158642064	A	T	0.251	cg26403843	5	158634085	0.6319	15.3038	0.06388	2.38e-46	N	7979	0.153963	0.00704183	5.72e-106	0.312092	0.277783	0.261221	0.989441	3
rs56111660	Childhood	5	158642064	A	T	0.25	cg26403843	5	158634085	0.67182	18.28	0.03983	5.15e-63	N	7979	0.153963	0.00704183	5.72e-106	0.312092	0.277783	0.261221	0.989441	3
rs56111660	Pregnancy	5	158642064	A	T	0.228	cg26403843	5	158634085	0.65548	15.4392	0.05799	5.43e-47	N	7979	0.153963	0.00704183	5.72e-106	0.312092	0.277783	0.261221	0.989441	3
rs56111660	Adolescence	5	158642064	A	T	0.253	cg26403843	5	158634085	0.62495	16.1159	0.05543	4.43e-51	N	7979	0.153963	0.00704183	5.72e-106	0.312092	0.277783	0.261221	0.989441	3
rs56111660	Middle Age	5	158642064	A	T	0.224	cg26403843	5	158634085	0.59142	14.129	0.04027	2.65e-40	N	7979	0.153963	0.00704183	5.72e-106	0.312092	0.277783	0.261221	0.989441	3
rs57720492	Birth	5	158628703	G	A	0.156	cg26403843	5	158634085	-0.37572	-6.96657	0.02615	6.98e-12	N	5382	-0.108701	0.00926222	8.34e-32	-0.356287	0.261082	0.172361	0.980771	2
rs57720492	Middle Age	5	158628703	G	A	0.171	cg26403843	5	158634085	-0.42603	-8.71267	0.02038	1.93e-17	N	5382	-0.108701	0.00926222	8.34e-32	-0.356287	0.261082	0.172361	0.980771	2
rs57720492	Adolescence	5	158628703	G	A	0.157	cg26403843	5	158634085	-0.40646	-8.0087	0.0218	3.88e-15	N	5382	-0.108701	0.00926222	8.34e-32	-0.356287	0.261082	0.172361	0.980771	2
rs57720492	Pregnancy	5	158628703	G	A	0.17	cg26403843	5	158634085	-0.52202	-10.4924	0.03798	3.78e-24	N	5382	-0.108701	0.00926222	8.34e-32	-0.356287	0.261082	0.172361	0.980771	2
rs57720492	Childhood	5	158628703	G	A	0.158	cg26403843	5	158634085	-0.4403	-8.89711	0.01979	3.53e-18	N	5382	-0.108701	0.00926222	8.34e-32	-0.356287	0.261082	0.172361	0.980771	2
rs61128141	Birth	5	158632401	A	G	0.156	cg26403843	5	158634085	-0.37572	-6.96657	0.02615	6.98e-12	N	1684	-0.109114	0.009256	4.48e-32	-0.488441	0.240393	0.0421694	0.965222	3
rs61128141	Childhood	5	158632401	A	G	0.158	cg26403843	5	158634085	-0.4403	-8.89711	0.01979	3.53e-18	N	1684	-0.109114	0.009256	4.48e-32	-0.488441	0.240393	0.0421694	0.965222	3
rs61128141	Pregnancy	5	158632401	A	G	0.17	cg26403843	5	158634085	-0.52202	-10.4924	0.03798	3.78e-24	N	1684	-0.109114	0.009256	4.48e-32	-0.488441	0.240393	0.0421694	0.965222	3
rs61128141	Adolescence	5	158632401	A	G	0.157	cg26403843	5	158634085	-0.40646	-8.0087	0.0218	3.88e-15	N	1684	-0.109114	0.009256	4.48e-32	-0.488441	0.240393	0.0421694	0.965222	3
rs61128141	Middle Age	5	158632401	A	G	0.171	cg26403843	5	158634085	-0.42603	-8.71267	0.02038	1.93e-17	N	1684	-0.109114	0.009256	4.48e-32	-0.488441	0.240393	0.0421694	0.965222	3
rs6556404	Childhood	5	158615937	T	A	0.337	cg26403843	5	158634085	-0.22078	-5.63567	0.01151	2.39e-08	N	18148	0.0627238	0.00738792	2.07e-17	0.130239	0.0711511	0.0671814	0.875906	3
rs6556405	Birth	5	158635102	C	T	0.249	cg26403843	5	158634085	0.6253	15.1636	0.06194	1.24e-45	N	1017	0.156563	0.00702911	6.67e-110	0.482436	0.341708	0.157998	0.994775	2
rs6556405	Adolescence	5	158635102	C	T	0.252	cg26403843	5	158634085	0.62368	16.1405	0.05543	3.27e-51	N	1017	0.156563	0.00702911	6.67e-110	0.482436	0.341708	0.157998	0.994775	2
rs6556405	Childhood	5	158635102	C	T	0.249	cg26403843	5	158634085	0.67661	18.5463	0.04044	1.57e-64	N	1017	0.156563	0.00702911	6.67e-110	0.482436	0.341708	0.157998	0.994775	2
rs6556405	Middle Age	5	158635102	C	T	0.225	cg26403843	5	158634085	0.6004	14.335	0.03934	2.62e-41	N	1017	0.156563	0.00702911	6.67e-110	0.482436	0.341708	0.157998	0.994775	2
rs6556405	Pregnancy	5	158635102	C	T	0.228	cg26403843	5	158634085	0.66254	15.5858	0.0629	9.56e-48	N	1017	0.156563	0.00702911	6.67e-110	0.482436	0.341708	0.157998	0.994775	2
rs6556407	Adolescence	5	158654380	G	C	0.486	cg26403843	5	158634085	-0.37267	-10.2899	0.02384	1.84e-23	N	20295	0.109179	0.00643879	1.72e-64	0.253074	0.15053	0.0927197	0.97232	3
rs6556407	Birth	5	158654380	G	C	0.493	cg26403843	5	158634085	-0.36779	-9.33971	0.0255	1.02e-19	N	20295	0.109179	0.00643879	1.72e-64	0.253074	0.15053	0.0927197	0.97232	3
rs6556407	Childhood	5	158654380	G	C	0.487	cg26403843	5	158634085	-0.4298	-12.3241	0.01782	3.56e-32	N	20295	0.109179	0.00643879	1.72e-64	0.253074	0.15053	0.0927197	0.97232	3
rs6556407	Pregnancy	5	158654380	C	G	0.488	cg26403843	5	158634085	0.40545	10.8764	0.03421	1.03e-25	N	20295	0.109179	0.00643879	1.72e-64	0.253074	0.15053	0.0927197	0.97232	3
rs6556407	Middle Age	5	158654380	C	G	0.486	cg26403843	5	158634085	0.34991	9.52107	0.02878	2.37e-20	N	20295	0.109179	0.00643879	1.72e-64	0.253074	0.15053	0.0927197	0.97232	3
rs6556408	Adolescence	5	158655841	A	G	0.487	cg26403843	5	158634085	-0.37043	-10.222	0.0236	3.43e-23	N	21756	0.10902	0.00644479	3.43e-64	0.104924	0.187723	0.576209	0.97449	3
rs6556408	Birth	5	158655841	A	G	0.495	cg26403843	5	158634085	-0.36607	-9.29167	0.02562	1.53e-19	N	21756	0.10902	0.00644479	3.43e-64	0.104924	0.187723	0.576209	0.97449	3
rs6556408	Childhood	5	158655841	A	G	0.488	cg26403843	5	158634085	-0.42433	-12.1411	0.01769	2.4e-31	N	21756	0.10902	0.00644479	3.43e-64	0.104924	0.187723	0.576209	0.97449	3
rs6556408	Middle Age	5	158655841	G	A	0.485	cg26403843	5	158634085	0.35029	9.51782	0.02867	2.44e-20	N	21756	0.10902	0.00644479	3.43e-64	0.104924	0.187723	0.576209	0.97449	3
rs6556408	Pregnancy	5	158655841	G	A	0.487	cg26403843	5	158634085	0.40544	10.8595	0.03416	1.21e-25	N	21756	0.10902	0.00644479	3.43e-64	0.104924	0.187723	0.576209	0.97449	3
rs67091377	Birth	5	158652049	T	C	0.25	cg26403843	5	158634085	0.61605	14.6764	0.06388	3.56e-43	N	17964	0.153986	0.00706289	2.22e-105	0.426947	0.311106	0.169953	0.988948	3
rs67091377	Middle Age	5	158652049	T	C	0.224	cg26403843	5	158634085	0.58317	13.945	0.04183	2.06e-39	N	17964	0.153986	0.00706289	2.22e-105	0.426947	0.311106	0.169953	0.988948	3
rs67091377	Pregnancy	5	158652049	T	C	0.228	cg26403843	5	158634085	0.63981	15.0313	0.06281	6.48e-45	N	17964	0.153986	0.00706289	2.22e-105	0.426947	0.311106	0.169953	0.988948	3
rs67091377	Adolescence	5	158652049	T	C	0.252	cg26403843	5	158634085	0.62202	15.8823	0.05496	7.82e-50	N	17964	0.153986	0.00706289	2.22e-105	0.426947	0.311106	0.169953	0.988948	3
rs67091377	Childhood	5	158652049	T	C	0.25	cg26403843	5	158634085	0.66979	18.0394	0.0336	1.19e-61	N	17964	0.153986	0.00706289	2.22e-105	0.426947	0.311106	0.169953	0.988948	3
rs6884239	Childhood	5	158624569	A	G	0.338	cg26403843	5	158634085	-0.22061	-5.65439	0.01151	2.15e-08	N	9516	0.06332	0.00741534	1.35e-17	0.163714	0.129666	0.20674	0.912453	3
rs6888950	Birth	5	158624751	G	T	0.249	cg26403843	5	158634085	0.62731	15.2266	0.06198	5.91e-46	N	9334	0.152439	0.00701151	8.35e-105	0.15449	0.278229	0.578716	0.991818	3
rs6888950	Middle Age	5	158624751	G	T	0.224	cg26403843	5	158634085	0.60247	14.3948	0.03938	1.34e-41	N	9334	0.152439	0.00701151	8.35e-105	0.15449	0.278229	0.578716	0.991818	3
rs6888950	Pregnancy	5	158624751	G	T	0.228	cg26403843	5	158634085	0.66439	15.6397	0.06285	5.04e-48	N	9334	0.152439	0.00701151	8.35e-105	0.15449	0.278229	0.578716	0.991818	3
rs6888950	Adolescence	5	158624751	G	T	0.251	cg26403843	5	158634085	0.62432	16.1622	0.05547	2.5e-51	N	9334	0.152439	0.00701151	8.35e-105	0.15449	0.278229	0.578716	0.991818	3
rs6888950	Childhood	5	158624751	G	T	0.249	cg26403843	5	158634085	0.68086	18.7112	0.04044	1.78e-65	N	9334	0.152439	0.00701151	8.35e-105	0.15449	0.278229	0.578716	0.991818	3
rs6891575	Birth	5	158630041	A	G	0.445	cg26403843	5	158634085	0.42832	10.9304	0.03181	5.97e-26	N	4044	0.125532	0.00637501	2.56e-86	0.342915	0.158499	0.0305022	0.983417	3
rs6891575	Adolescence	5	158630041	A	G	0.451	cg26403843	5	158634085	0.43472	12.0347	0.03134	7.1e-31	N	4044	0.125532	0.00637501	2.56e-86	0.342915	0.158499	0.0305022	0.983417	3
rs6891575	Pregnancy	5	158630041	A	G	0.422	cg26403843	5	158634085	0.48008	12.8694	0.03577	1.94e-34	N	4044	0.125532	0.00637501	2.56e-86	0.342915	0.158499	0.0305022	0.983417	3
rs6891575	Childhood	5	158630041	A	G	0.449	cg26403843	5	158634085	0.47028	13.509	0.02291	9.63e-38	N	4044	0.125532	0.00637501	2.56e-86	0.342915	0.158499	0.0305022	0.983417	3
rs6891575	Middle Age	5	158630041	A	G	0.422	cg26403843	5	158634085	0.41067	10.9874	0.03123	4.04e-26	N	4044	0.125532	0.00637501	2.56e-86	0.342915	0.158499	0.0305022	0.983417	3
rs6893046	Birth	5	158630046	T	C	0.249	cg26403843	5	158634085	0.62731	15.2266	0.06198	5.91e-46	N	4039	0.151225	0.00700803	2.84e-103	0.159334	0.27631	0.564177	0.992247	3
rs6893046	Middle Age	5	158630046	T	C	0.224	cg26403843	5	158634085	0.60247	14.3948	0.03938	1.34e-41	N	4039	0.151225	0.00700803	2.84e-103	0.159334	0.27631	0.564177	0.992247	3
rs6893046	Pregnancy	5	158630046	T	C	0.228	cg26403843	5	158634085	0.66439	15.6397	0.06285	5.04e-48	N	4039	0.151225	0.00700803	2.84e-103	0.159334	0.27631	0.564177	0.992247	3
rs6893046	Childhood	5	158630046	T	C	0.249	cg26403843	5	158634085	0.68086	18.7112	0.04044	1.78e-65	N	4039	0.151225	0.00700803	2.84e-103	0.159334	0.27631	0.564177	0.992247	3
rs6893046	Adolescence	5	158630046	T	C	0.251	cg26403843	5	158634085	0.62432	16.1622	0.05547	2.5e-51	N	4039	0.151225	0.00700803	2.84e-103	0.159334	0.27631	0.564177	0.992247	3
rs6894840	Childhood	5	158625788	T	G	0.393	cg26403843	5	158634085	-0.22067	-5.93286	0.01314	4.36e-09	N	8297	0.0661641	0.00704972	6.27e-21	0.170955	0.100166	0.0878735	0.926085	3
rs6894840	Adolescence	5	158625788	T	G	0.392	cg26403843	5	158634085	-0.20562	-5.43551	0.01404	7.18e-08	N	8297	0.0661641	0.00704972	6.27e-21	0.170955	0.100166	0.0878735	0.926085	3
rs72813994	Adolescence	5	158616403	A	C	0.155	cg26403843	5	158634085	-0.41061	-8.02677	0.02245	3.39e-15	N	17682	-0.108349	0.00938362	7.68e-31	-0.345956	0.251	0.168108	0.978028	2
rs72813994	Birth	5	158616403	A	C	0.153	cg26403843	5	158634085	-0.38207	-7.03471	0.02649	4.42e-12	N	17682	-0.108349	0.00938362	7.68e-31	-0.345956	0.251	0.168108	0.978028	2
rs72813994	Middle Age	5	158616403	A	C	0.168	cg26403843	5	158634085	-0.4323	-8.826	0.02038	7.75e-18	N	17682	-0.108349	0.00938362	7.68e-31	-0.345956	0.251	0.168108	0.978028	2
rs72813994	Pregnancy	5	158616403	A	C	0.168	cg26403843	5	158634085	-0.51729	-10.3509	0.03798	1.39e-23	N	17682	-0.108349	0.00938362	7.68e-31	-0.345956	0.251	0.168108	0.978028	2
rs72813994	Childhood	5	158616403	A	C	0.155	cg26403843	5	158634085	-0.4409	-8.83189	0.01982	6.02e-18	N	17682	-0.108349	0.00938362	7.68e-31	-0.345956	0.251	0.168108	0.978028	2
rs72813995	Adolescence	5	158620521	T	C	0.155	cg26403843	5	158634085	-0.41061	-8.02677	0.02245	3.39e-15	N	13564	-0.0972502	0.00928612	1.15e-25	-0.067187	0.231396	0.771545	0.984325	3
rs72813995	Childhood	5	158620521	T	C	0.155	cg26403843	5	158634085	-0.4409	-8.83189	0.01982	6.02e-18	N	13564	-0.0972502	0.00928612	1.15e-25	-0.067187	0.231396	0.771545	0.984325	3
rs72813995	Pregnancy	5	158620521	T	C	0.168	cg26403843	5	158634085	-0.51729	-10.3509	0.03798	1.39e-23	N	13564	-0.0972502	0.00928612	1.15e-25	-0.067187	0.231396	0.771545	0.984325	3
rs72813995	Birth	5	158620521	T	C	0.153	cg26403843	5	158634085	-0.38207	-7.03471	0.02649	4.42e-12	N	13564	-0.0972502	0.00928612	1.15e-25	-0.067187	0.231396	0.771545	0.984325	3
rs72813995	Middle Age	5	158620521	T	C	0.168	cg26403843	5	158634085	-0.4323	-8.826	0.02038	7.75e-18	N	13564	-0.0972502	0.00928612	1.15e-25	-0.067187	0.231396	0.771545	0.984325	3
rs72813999	Middle Age	5	158628193	A	C	0.168	cg26403843	5	158634085	-0.4323	-8.826	0.02038	7.75e-18	N	5892	-0.115047	0.00925626	1.82e-35	-0.342459	0.1497	0.0221584	0.967076	3
rs72813999	Pregnancy	5	158628193	A	C	0.168	cg26403843	5	158634085	-0.51729	-10.3509	0.03798	1.39e-23	N	5892	-0.115047	0.00925626	1.82e-35	-0.342459	0.1497	0.0221584	0.967076	3
rs72813999	Adolescence	5	158628193	A	C	0.155	cg26403843	5	158634085	-0.41061	-8.02677	0.02245	3.39e-15	N	5892	-0.115047	0.00925626	1.82e-35	-0.342459	0.1497	0.0221584	0.967076	3
rs72813999	Birth	5	158628193	A	C	0.153	cg26403843	5	158634085	-0.38207	-7.03471	0.02649	4.42e-12	N	5892	-0.115047	0.00925626	1.82e-35	-0.342459	0.1497	0.0221584	0.967076	3
rs72813999	Childhood	5	158628193	A	C	0.155	cg26403843	5	158634085	-0.4409	-8.83189	0.01982	6.02e-18	N	5892	-0.115047	0.00925626	1.82e-35	-0.342459	0.1497	0.0221584	0.967076	3
rs72814002	Adolescence	5	158642641	C	G	0.155	cg26403843	5	158634085	-0.41061	-8.02677	0.02245	3.39e-15	N	8556	-0.10881	0.00935584	2.89e-31	-0.344119	0.248636	0.16635	0.977673	2
rs72814002	Childhood	5	158642641	C	G	0.155	cg26403843	5	158634085	-0.4409	-8.83189	0.01982	6.02e-18	N	8556	-0.10881	0.00935584	2.89e-31	-0.344119	0.248636	0.16635	0.977673	2
rs72814002	Pregnancy	5	158642641	C	G	0.168	cg26403843	5	158634085	-0.51729	-10.3509	0.03798	1.39e-23	N	8556	-0.10881	0.00935584	2.89e-31	-0.344119	0.248636	0.16635	0.977673	2
rs72814002	Birth	5	158642641	C	G	0.153	cg26403843	5	158634085	-0.38207	-7.03471	0.02649	4.42e-12	N	8556	-0.10881	0.00935584	2.89e-31	-0.344119	0.248636	0.16635	0.977673	2
rs72814002	Middle Age	5	158642641	C	G	0.168	cg26403843	5	158634085	-0.4323	-8.826	0.02038	7.75e-18	N	8556	-0.10881	0.00935584	2.89e-31	-0.344119	0.248636	0.16635	0.977673	2
rs72815808	Adolescence	5	158655410	C	T	0.154	cg26403843	5	158634085	-0.40908	-7.94729	0.02154	6.16e-15	N	21325	-0.109095	0.00935945	2.13e-31	-0.32618	0.214526	0.128394	0.954702	3
rs72815808	Birth	5	158655410	C	T	0.152	cg26403843	5	158634085	-0.37524	-6.85823	0.02622	1.43e-11	N	21325	-0.109095	0.00935945	2.13e-31	-0.32618	0.214526	0.128394	0.954702	3
rs72815808	Childhood	5	158655410	C	T	0.154	cg26403843	5	158634085	-0.43607	-8.6737	0.01967	2.17e-17	N	21325	-0.109095	0.00935945	2.13e-31	-0.32618	0.214526	0.128394	0.954702	3
rs72815808	Pregnancy	5	158655410	C	T	0.168	cg26403843	5	158634085	-0.51245	-10.2407	0.03798	3.8e-23	N	21325	-0.109095	0.00935945	2.13e-31	-0.32618	0.214526	0.128394	0.954702	3
rs72815808	Middle Age	5	158655410	C	T	0.168	cg26403843	5	158634085	-0.43232	-8.82632	0.02038	7.73e-18	N	21325	-0.109095	0.00935945	2.13e-31	-0.32618	0.214526	0.128394	0.954702	3
rs72815811	Adolescence	5	158657816	A	G	0.154	cg26403843	5	158634085	-0.40908	-7.94729	0.02154	6.16e-15	N	23731	-0.109243	0.00937172	2.12e-31	-0.343376	0.247446	0.165235	0.977224	2
rs72815811	Birth	5	158657816	A	G	0.152	cg26403843	5	158634085	-0.37524	-6.85823	0.02622	1.43e-11	N	23731	-0.109243	0.00937172	2.12e-31	-0.343376	0.247446	0.165235	0.977224	2
rs72815811	Childhood	5	158657816	A	G	0.154	cg26403843	5	158634085	-0.43607	-8.6737	0.01967	2.17e-17	N	23731	-0.109243	0.00937172	2.12e-31	-0.343376	0.247446	0.165235	0.977224	2
rs72815811	Middle Age	5	158657816	A	G	0.168	cg26403843	5	158634085	-0.43232	-8.82632	0.02038	7.73e-18	N	23731	-0.109243	0.00937172	2.12e-31	-0.343376	0.247446	0.165235	0.977224	2
rs72815811	Pregnancy	5	158657816	A	G	0.168	cg26403843	5	158634085	-0.51245	-10.2407	0.03798	3.8e-23	N	23731	-0.109243	0.00937172	2.12e-31	-0.343376	0.247446	0.165235	0.977224	2
rs7715138	Adolescence	5	158656693	C	G	0.487	cg26403843	5	158634085	-0.37043	-10.222	0.0236	3.43e-23	N	22608	0.109418	0.00643154	6.61e-65	0.240454	0.144597	0.0963279	0.971817	3
rs7715138	Childhood	5	158656693	C	G	0.488	cg26403843	5	158634085	-0.42433	-12.1411	0.01769	2.4e-31	N	22608	0.109418	0.00643154	6.61e-65	0.240454	0.144597	0.0963279	0.971817	3
rs7715138	Middle Age	5	158656693	G	C	0.485	cg26403843	5	158634085	0.35029	9.51782	0.02867	2.44e-20	N	22608	0.109418	0.00643154	6.61e-65	0.240454	0.144597	0.0963279	0.971817	3
rs7715138	Pregnancy	5	158656693	G	C	0.487	cg26403843	5	158634085	0.40544	10.8595	0.03416	1.21e-25	N	22608	0.109418	0.00643154	6.61e-65	0.240454	0.144597	0.0963279	0.971817	3
rs7715138	Birth	5	158656693	C	G	0.495	cg26403843	5	158634085	-0.36607	-9.29167	0.02562	1.53e-19	N	22608	0.109418	0.00643154	6.61e-65	0.240454	0.144597	0.0963279	0.971817	3
rs7721001	Adolescence	5	158650814	T	C	0.459	cg26403843	5	158634085	0.43262	11.9001	0.02946	2.83e-30	N	16729	0.120028	0.00644398	1.96e-77	0.328654	0.219659	0.134602	0.98893	2
rs7721001	Birth	5	158650814	T	C	0.453	cg26403843	5	158634085	0.43033	10.9572	0.03181	4.62e-26	N	16729	0.120028	0.00644398	1.96e-77	0.328654	0.219659	0.134602	0.98893	2
rs7721001	Pregnancy	5	158650814	T	C	0.426	cg26403843	5	158634085	0.47014	12.5194	0.03577	7.78e-33	N	16729	0.120028	0.00644398	1.96e-77	0.328654	0.219659	0.134602	0.98893	2
rs7721001	Childhood	5	158650814	T	C	0.458	cg26403843	5	158634085	0.4578	13.0255	0.02309	1.98e-35	N	16729	0.120028	0.00644398	1.96e-77	0.328654	0.219659	0.134602	0.98893	2
rs7721001	Middle Age	5	158650814	T	C	0.427	cg26403843	5	158634085	0.4013	10.7045	0.03115	5.83e-25	N	16729	0.120028	0.00644398	1.96e-77	0.328654	0.219659	0.134602	0.98893	2
rs7732603	Birth	5	158614357	C	A	0.264	cg26403843	5	158634085	0.60723	14.9159	0.06017	2.23e-44	N	19728	0.139434	0.00706894	1.32e-86	0.533161	0.322574	0.0983651	0.9878	3
rs7732603	Childhood	5	158614357	C	A	0.264	cg26403843	5	158634085	0.62016	16.8674	0.03139	3.96e-55	N	19728	0.139434	0.00706894	1.32e-86	0.533161	0.322574	0.0983651	0.9878	3
rs7732603	Middle Age	5	158614357	C	A	0.243	cg26403843	5	158634085	0.5337	12.8935	0.03278	1.85e-34	N	19728	0.139434	0.00706894	1.32e-86	0.533161	0.322574	0.0983651	0.9878	3
rs7732603	Pregnancy	5	158614357	C	A	0.246	cg26403843	5	158634085	0.58076	13.6437	0.05237	4.43e-38	N	19728	0.139434	0.00706894	1.32e-86	0.533161	0.322574	0.0983651	0.9878	3
rs7732603	Adolescence	5	158614357	C	A	0.267	cg26403843	5	158634085	0.57977	15.0318	0.0502	2.24e-45	N	19728	0.139434	0.00706894	1.32e-86	0.533161	0.322574	0.0983651	0.9878	3
rs78251404	Birth	5	158633589	A	G	0.077	cg26403843	5	158634085	0.60801	7.93701	0.00884	7.32e-15	N	496	0.17688	0.0123338	1.21e-46	0.425992	0.291953	0.144535	0.966579	3
rs78251404	Pregnancy	5	158633589	A	G	0.062	cg26403843	5	158634085	0.69712	8.65495	0.04188	2.91e-17	N	496	0.17688	0.0123338	1.21e-46	0.425992	0.291953	0.144535	0.966579	3
rs78251404	Middle Age	5	158633589	A	G	0.061	cg26403843	5	158634085	0.71359	9.27184	0.03154	1.96e-19	N	496	0.17688	0.0123338	1.21e-46	0.425992	0.291953	0.144535	0.966579	3
rs78251404	Adolescence	5	158633589	A	G	0.076	cg26403843	5	158634085	0.64602	9.11164	0.07031	5.9e-19	N	496	0.17688	0.0123338	1.21e-46	0.425992	0.291953	0.144535	0.966579	3
rs78251404	Childhood	5	158633589	A	G	0.075	cg26403843	5	158634085	0.64148	9.06168	0.03712	9.02e-19	N	496	0.17688	0.0123338	1.21e-46	0.425992	0.291953	0.144535	0.966579	3
