# Supplementary material for: A multi-ethnic epigenome-wide association study of leukocyte DNA methylation and blood lipids
Source: Nat Commun. 2021 Jun 28;12:3987. doi: 10.1038/s41467-021-23899-y (PMC8238961; doi:10.1038/s41467-021-23899-y)
Supplement: Supplementary file 8 — Supplementary Data 5 [file 41467_2021_23899_MOESM8_ESM.xlsx]

## Sheet: within_10mb
Lipid EWAS CpGs					MVP GWAS SNPs
CpG	Lipid	Chr	BP	Gene	SNP	Lipid	CHR_BP_Build37	Variant_type	Gene_SNP	Known_locus_SNP	Effect_Allele	Non_Effect_Allele	Effect_Allele_Frequency	Beta	SE	P	Within 10 Mb?	Within 1 Mb?
cg17901584*	HDL	1	55353706	DHCR24	rs1278530	TG	1:50889255				A	G	0.5078	-0.0174	0.0027	1.04e-10	Yes
cg17901584*	HDL	1	55353706	DHCR24	rs11591147	LDL	1:55505647	missense_variant	PCSK9	PCSK9	T	G	0.0149	-0.3952	0.0115	2.88e-257	Yes	Yes
cg17901584*	HDL	1	55353706	DHCR24	rs11591147	TC	1:55505647	missense_variant	PCSK9	PCSK9	T	G	0.015	-0.325	0.0115	7.58e-175	Yes	Yes
cg17901584*	HDL	1	55353706	DHCR24	1:63070538	TG	1:63070538	NA	(ANGPTL3)	ANGPTL3	D	I	0.3573	-0.0756	0.0027	6.39e-168	Yes
cg17901584*	HDL	1	55353706	DHCR24	rs995000	LDL	1:63107526	intron_variant	DOCK7	ANGPTL3	T	C	0.3452	-0.0265	0.0028	5.59e-22	Yes
cg17901584*	HDL	1	55353706	DHCR24	rs995000	TC	1:63107526	intron_variant	DOCK7	ANGPTL3	T	C	0.3454	-0.0618	0.0028	6.32e-112	Yes
cg17901584*	HDL	1	55353706	DHCR24	rs68148663	HDL	1:63153199	intron_variant	DOCK7	ANGPTL3	D	I	0.3422	-0.0195	0.0029	8.77e-12	Yes
cg03725309	TG	1	109757585	SARS	rs2878349	HDL	1:107549245				A	G	0.3106	-0.0144	0.0031	3.43e-06	Yes
cg03725309	TG	1	109757585	SARS	rs1730859	LDL	1:107617707				A	G	0.6903	-0.0195	0.0032	9.09e-10	Yes
cg03725309	TG	1	109757585	SARS	rs611917	LDL	1:109815252	intron_variant	CELSR2	SORT1	A	G	0.6818	0.1122	0.0028	< 1E-300	Yes	Yes
cg03725309	TG	1	109757585	SARS	rs7528419	TC	1:109817192	3_prime_UTR_variant	CELSR2	SORT1	A	G	0.7715	0.1364	0.0031	< 1E-300	Yes	Yes
cg03725309	TG	1	109757585	SARS	rs3832016	HDL	1:109818158	3_prime_UTR_variant	CELSR2	SORT1	D	I	0.2119	0.0421	0.0038	4.01e-29	Yes	Yes
cg03725309	TG	1	109757585	SARS	rs17030613	TC	1:113190807				A	C	0.8033	0.0164	0.0034	1.28e-06	Yes
cg16246545	TG	1	120255941	PHGDH	rs17030613	TC	1:113190807				A	C	0.8033	0.0164	0.0034	1.28e-06	Yes
cg16246545	TG	1	120255941	PHGDH	rs477992	TC	1:120257576				A	G	0.3181	-0.0132	0.0028	2.09e-06	Yes	Yes
cg14476101*	TG	1	120255992	PHGDH	rs17030613	TC	1:113190807				A	C	0.8033	0.0164	0.0034	1.28e-06	Yes
cg14476101*	TG	1	120255992	PHGDH	rs477992	TC	1:120257576				A	G	0.3181	-0.0132	0.0028	2.09e-06	Yes	Yes
cg19693031*	TG	1	145441552	TXNIP	rs10494363	HDL	1:149909495				A	G	0.0686	0.0324	0.0056	7.94e-09	Yes
cg19693031*	TG	1	145441552	TXNIP	rs267738	HDL	1:150940625	missense_variant	CERS2	ANXA9	T	G	0.8083	-0.0248	0.0036	6.22e-12	Yes
cg19266329	TG	1	145456128		rs10494363	HDL	1:149909495				A	G	0.0686	0.0324	0.0056	7.94e-09	Yes
cg19266329	TG	1	145456128		rs267738	HDL	1:150940625	missense_variant	CERS2	ANXA9	T	G	0.8083	-0.0248	0.0036	6.22e-12	Yes
cg22930808	LDL	3	122281881	PARP9	rs3732356	TC	3:119529113	intron_variant	NR1I2	GSK3B	T	G	0.8483	-0.0291	0.0046	2.31e-10	Yes
cg22930808	LDL	3	122281881	PARP9	rs11406672	LDL	3:122226287	intron_variant	KPNA1	ADCY5	D	I	0.6791	-0.0166	0.0029	1.09e-08	Yes	Yes
cg22930808	LDL	3	122281881	PARP9	rs9825383	TC	3:122258056	intron_variant	PARP9	ADCY5	A	G	0.6077	0.0152	0.0028	4.16e-08	Yes	Yes
cg22930808	LDL	3	122281881	PARP9	rs78946096	LDL	3:132188163	intron_variant	DNAJC13	ACAD11	A	G	0.9501	0.0413	0.0065	2.08e-10	Yes
cg22930808	LDL	3	122281881	PARP9	rs78946096	TC	3:132188163	intron_variant	DNAJC13	ACAD11	A	G	0.9501	0.0414	0.0065	1.76e-10	Yes
cg19213703	TG	3	177554561		rs11720145	TG	3:170739663				A	G	0.2337	0.0196	0.0036	7.05e-08	Yes
cg19213703	TG	3	177554561		rs17600346	TG	3:172223982				T	C	0.9621	-0.0535	0.0076	2.36e-12	Yes
cg19213703	TG	3	177554561		rs2268840	HDL	3:185931174	intron_variant	DGKG	ETV5	T	C	0.7876	-0.0215	0.0034	1.66e-10	Yes
cg26403843	TG	5	158634085	RNF145	rs12517431	TC	5:156392248	upstream_gene_variant	(TIMD4)	TIMD4	T	C	0.6045	0.0365	0.0027	7.63e-42	Yes
cg26403843	TG	5	158634085	RNF145	rs9715911	TG	5:156394441	upstream_gene_variant	(TIMD4)	TIMD4	A	G	0.6039	0.035	0.0027	5.46e-38	Yes
cg26403843	TG	5	158634085	RNF145	rs58198139	LDL	5:156399039	intergenic_variant	(TIMD4)	TIMD4	T	C	0.5818	0.0261	0.0027	2.77e-22	Yes
cg26403843	TG	5	158634085	RNF145	rs2914228	TG	5:158007165				T	C	0.3265	0.0252	0.003	4.17e-17	Yes	Yes
cg26403843	TG	5	158634085	RNF145	rs2434612	HDL	5:158022041				A	G	0.7005	0.0226	0.003	8.48e-14	Yes	Yes
cg03717755	TG	6	16136539	MYLIP	rs7746081	LDL	6:16126934	upstream_gene_variant	(MYLIP)	MYLIP	A	G	0.4056	-0.0195	0.0028	2.77e-12	Yes	Yes
cg03717755	TG	6	16136539	MYLIP	rs7746081	TC	6:16126934	upstream_gene_variant	(MYLIP)	MYLIP	A	G	0.4055	-0.0163	0.0028	5.62e-09	Yes	Yes
cg03717755	TG	6	16136539	MYLIP	rs12206516	TG	6:20506815				A	G	0.8218	0.015	0.0036	3.52e-05	Yes
cg03717755	TG	6	16136539	MYLIP	rs116009877	TC	6:25715657	intergenic_variant	(SCGN)	HFE	A	G	0.0533	-0.0533	0.0067	1.68e-15	Yes
cg03717755	TG	6	16136539	MYLIP	rs80215559	LDL	6:25918225	intron_variant	SLC17A2	HFE	T	C	0.9398	0.0565	0.006	3.41e-21	Yes
cg18336453	TG	6	43082296	PTK7	rs6907508	LDL	6:34592090	intron_variant	C6orf106	C6orf106	A	G	0.888	0.0244	0.0044	3.49e-08	Yes
cg18336453	TG	6	43082296	PTK7	rs9368830	HDL	6:34668635	upstream_gene_variant	(C6orf106)	C6orf106	T	C	0.574	0.0277	0.0029	4.07e-21	Yes
cg18336453	TG	6	43082296	PTK7	rs3800406	TC	6:35133074	regulatory_region_variant	(SCUBE3)	C6orf106	A	G	0.8941	0.0342	0.0048	7.01e-13	Yes
cg18336453	TG	6	43082296	PTK7	rs2395655	TG	6:36645696				A	G	0.5474	0.0125	0.0027	3.22e-06	Yes
cg18336453	TG	6	43082296	PTK7	rs913499	TC	6:37038432				A	G	0.4618	0.0147	0.0027	2.75e-08	Yes
cg18336453	TG	6	43082296	PTK7	rs4130023	HDL	6:41934514				T	C	0.2084	-0.0136	0.0034	7.83e-05	Yes
cg18336453	TG	6	43082296	PTK7	rs998584	HDL	6:43757896	downstream_gene_variant	(VEGFA)	VEGFA	A	C	0.4455	-0.0368	0.0028	5.16e-40	Yes	Yes
cg18336453	TG	6	43082296	PTK7	rs998584	TG	6:43757896	downstream_gene_variant	(VEGFA)	VEGFA	A	C	0.4455	0.0431	0.0028	2.04e-54	Yes	Yes
cg07504977*	TG	10	102131012		rs1408579	HDL	10:101912194	intron_variant	ERLIN1	CHUK	T	C	0.4351	0.0185	0.0028	6.89e-11	Yes	Yes
cg07504977*	TG	10	102131012		rs17779355	TG	10:103928374				A	G	0.0578	-0.039	0.0062	3.27e-10	Yes
cg07504977*	TG	10	102131012		rs963059	TG	10:112097073				T	C	0.7967	-0.0164	0.0036	6.18e-06	Yes
cg07504977*	TG	10	102131012		rs2068888	TG	10:94839642	downstream_gene_variant	(CYP26A1)	CYP26A1	A	G	0.4268	-0.0296	0.0027	2.73e-28	Yes
cg07504977*	TG	10	102131012		rs2068888	TC	10:94839642	downstream_gene_variant	(CYP26A1)	CYP26A1	A	G	0.4266	-0.0222	0.0027	6.55e-17	Yes
cg07504977*	TG	10	102131012		rs4418728	LDL	10:94839724	downstream_gene_variant	(CYP26A1)	CYP26A1	T	G	0.4271	-0.016	0.0027	1.81e-09	Yes
cg11376147*	TG	11	57261198	SLC43A1	rs75393320	HDL	11:47266471	intron_variant	ACP2	LRP4	C	G	0.1212	0.0647	0.0046	7.92e-45	Yes
cg11376147*	TG	11	57261198	SLC43A1	rs7120118	TG	11:47286290	intron_variant	NR1H3	LRP4	T	C	0.6572	0.0275	0.0028	9.89e-23	Yes
cg11376147*	TG	11	57261198	SLC43A1	rs555328608	TC	11:47488114	downstream_gene_variant	CELF1	LRP4	D	I	0.6733	0.0183	0.003	1.23e-09	Yes
cg11376147*	TG	11	57261198	SLC43A1	rs174537	HDL	11:61552680	intron_variant	MYRF	FAS1-2-3	T	G	0.3123	-0.0305	0.0031	1.94e-22	Yes
cg11376147*	TG	11	57261198	SLC43A1	rs174537	TG	11:61552680	intron_variant	MYRF	FAS1-2-3	T	G	0.312	0.0617	0.0031	1.57e-86	Yes
cg11376147*	TG	11	57261198	SLC43A1	rs174549	LDL	11:61571382	intron_variant	FADS1	FAS1-2-3	A	G	0.2769	-0.0295	0.0032	4.34e-20	Yes
cg11376147*	TG	11	57261198	SLC43A1	rs56271783	TG	11:64004723	intron_variant	VEGFB	PLCB3	C	G	0.0448	0.0572	0.0069	1.13e-16	Yes
cg11376147*	TG	11	57261198	SLC43A1	rs71468663	HDL	11:64018104	upstream_gene_variant	(PLCB3)	PLCB3	D	I	0.9555	0.0537	0.0067	1.73e-15	Yes
cg11376147*	TG	11	57261198	SLC43A1	rs2306363	HDL	11:65405600	upstream_gene_variant	SIPA1	KAT5	T	G	0.1834	0.0227	0.0036	4.56e-10	Yes
cg11376147*	TG	11	57261198	SLC43A1	rs75601653	TG	11:65483370	intron_variant	KAT5	KAT5	C	G	0.6799	-0.0171	0.003	2.06e-08	Yes
cg00574958*	TG	11	68607622	CPT1A	rs174537	HDL	11:61552680	intron_variant	MYRF	FAS1-2-3	T	G	0.3123	-0.0305	0.0031	1.94e-22	Yes
cg00574958*	TG	11	68607622	CPT1A	rs174537	TG	11:61552680	intron_variant	MYRF	FAS1-2-3	T	G	0.312	0.0617	0.0031	1.57e-86	Yes
cg00574958*	TG	11	68607622	CPT1A	rs174549	LDL	11:61571382	intron_variant	FADS1	FAS1-2-3	A	G	0.2769	-0.0295	0.0032	4.34e-20	Yes
cg00574958*	TG	11	68607622	CPT1A	rs56271783	TG	11:64004723	intron_variant	VEGFB	PLCB3	C	G	0.0448	0.0572	0.0069	1.13e-16	Yes
cg00574958*	TG	11	68607622	CPT1A	rs71468663	HDL	11:64018104	upstream_gene_variant	(PLCB3)	PLCB3	D	I	0.9555	0.0537	0.0067	1.73e-15	Yes
cg00574958*	TG	11	68607622	CPT1A	rs2306363	HDL	11:65405600	upstream_gene_variant	SIPA1	KAT5	T	G	0.1834	0.0227	0.0036	4.56e-10	Yes
cg00574958*	TG	11	68607622	CPT1A	rs75601653	TG	11:65483370	intron_variant	KAT5	KAT5	C	G	0.6799	-0.0171	0.003	2.06e-08	Yes
cg00574958*	TG	11	68607622	CPT1A	rs72997616	TC	11:75474195	intron_variant	CTD-2530H12.1	MOGAT2-DGAT2	A	C	0.1232	-0.0243	0.0044	4.11e-08	Yes
cg00574958*	TG	11	68607622	CPT1A	rs34696509	HDL	11:75552579	intron_variant	UVRAG	MOGAT-DGAT2	D	I	0.2128	-0.0323	0.0044	2.21e-13	Yes
cg00574958*	TG	11	68607622	CPT1A	rs2511158	TC	11:77973980				T	C	0.1622	-0.0226	0.0038	2.11e-09	Yes
cg00574958*	TG	11	68607622	CPT1A	rs1981405	LDL	11:77976208				T	C	0.1344	-0.0181	0.0043	3.12e-05	Yes
cg00574958*	TG	11	68607622	CPT1A	rs10793310	TG	11:78099014				T	G	0.8332	0.022	0.0037	3.74e-09	Yes
cg09737197	TG	11	68607675	CPT1A	rs174537	HDL	11:61552680	intron_variant	MYRF	FAS1-2-3	T	G	0.3123	-0.0305	0.0031	1.94e-22	Yes
cg09737197	TG	11	68607675	CPT1A	rs174537	TG	11:61552680	intron_variant	MYRF	FAS1-2-3	T	G	0.312	0.0617	0.0031	1.57e-86	Yes
cg09737197	TG	11	68607675	CPT1A	rs174549	LDL	11:61571382	intron_variant	FADS1	FAS1-2-3	A	G	0.2769	-0.0295	0.0032	4.34e-20	Yes
cg09737197	TG	11	68607675	CPT1A	rs56271783	TG	11:64004723	intron_variant	VEGFB	PLCB3	C	G	0.0448	0.0572	0.0069	1.13e-16	Yes
cg09737197	TG	11	68607675	CPT1A	rs71468663	HDL	11:64018104	upstream_gene_variant	(PLCB3)	PLCB3	D	I	0.9555	0.0537	0.0067	1.73e-15	Yes
cg09737197	TG	11	68607675	CPT1A	rs2306363	HDL	11:65405600	upstream_gene_variant	SIPA1	KAT5	T	G	0.1834	0.0227	0.0036	4.56e-10	Yes
cg09737197	TG	11	68607675	CPT1A	rs75601653	TG	11:65483370	intron_variant	KAT5	KAT5	C	G	0.6799	-0.0171	0.003	2.06e-08	Yes
cg09737197	TG	11	68607675	CPT1A	rs72997616	TC	11:75474195	intron_variant	CTD-2530H12.1	MOGAT2-DGAT2	A	C	0.1232	-0.0243	0.0044	4.11e-08	Yes
cg09737197	TG	11	68607675	CPT1A	rs34696509	HDL	11:75552579	intron_variant	UVRAG	MOGAT-DGAT2	D	I	0.2128	-0.0323	0.0044	2.21e-13	Yes
cg09737197	TG	11	68607675	CPT1A	rs2511158	TC	11:77973980				T	C	0.1622	-0.0226	0.0038	2.11e-09	Yes
cg09737197	TG	11	68607675	CPT1A	rs1981405	LDL	11:77976208				T	C	0.1344	-0.0181	0.0043	3.12e-05	Yes
cg09737197	TG	11	68607675	CPT1A	rs10793310	TG	11:78099014				T	G	0.8332	0.022	0.0037	3.74e-09	Yes
cg17058475*	TG	11	68607737	CPT1A	rs174537	HDL	11:61552680	intron_variant	MYRF	FAS1-2-3	T	G	0.3123	-0.0305	0.0031	1.94e-22	Yes
cg17058475*	TG	11	68607737	CPT1A	rs174537	TG	11:61552680	intron_variant	MYRF	FAS1-2-3	T	G	0.312	0.0617	0.0031	1.57e-86	Yes
cg17058475*	TG	11	68607737	CPT1A	rs174549	LDL	11:61571382	intron_variant	FADS1	FAS1-2-3	A	G	0.2769	-0.0295	0.0032	4.34e-20	Yes
cg17058475*	TG	11	68607737	CPT1A	rs56271783	TG	11:64004723	intron_variant	VEGFB	PLCB3	C	G	0.0448	0.0572	0.0069	1.13e-16	Yes
cg17058475*	TG	11	68607737	CPT1A	rs71468663	HDL	11:64018104	upstream_gene_variant	(PLCB3)	PLCB3	D	I	0.9555	0.0537	0.0067	1.73e-15	Yes
cg17058475*	TG	11	68607737	CPT1A	rs2306363	HDL	11:65405600	upstream_gene_variant	SIPA1	KAT5	T	G	0.1834	0.0227	0.0036	4.56e-10	Yes
cg17058475*	TG	11	68607737	CPT1A	rs75601653	TG	11:65483370	intron_variant	KAT5	KAT5	C	G	0.6799	-0.0171	0.003	2.06e-08	Yes
cg17058475*	TG	11	68607737	CPT1A	rs72997616	TC	11:75474195	intron_variant	CTD-2530H12.1	MOGAT2-DGAT2	A	C	0.1232	-0.0243	0.0044	4.11e-08	Yes
cg17058475*	TG	11	68607737	CPT1A	rs34696509	HDL	11:75552579	intron_variant	UVRAG	MOGAT-DGAT2	D	I	0.2128	-0.0323	0.0044	2.21e-13	Yes
cg17058475*	TG	11	68607737	CPT1A	rs2511158	TC	11:77973980				T	C	0.1622	-0.0226	0.0038	2.11e-09	Yes
cg17058475*	TG	11	68607737	CPT1A	rs1981405	LDL	11:77976208				T	C	0.1344	-0.0181	0.0043	3.12e-05	Yes
cg17058475*	TG	11	68607737	CPT1A	rs10793310	TG	11:78099014				T	G	0.8332	0.022	0.0037	3.74e-09	Yes
cg10919522	TG	14	74227441	C14orf43	rs7157785	TC	14:64235556	regulatory_region_variant	(SYNE2)	SGPP1	T	G	0.2401	0.0206	0.0032	1.66e-10	Yes
cg10919522	TG	14	74227441	C14orf43	rs8022288	LDL	14:70847124	intron_variant	SYNJ2BP	TTC9	T	C	0.8636	0.0259	0.0039	2.97e-11	Yes
cg10919522	TG	14	74227441	C14orf43	rs13379043	HDL	14:74250126	upstream_gene_variant	RP5-1021I20.1	C14orf43	T	C	0.6293	-0.0168	0.0029	1.17e-08	Yes	Yes
cg24002003	HDL	15	101668143		rs11247287	TG	15:101905533				T	C	0.6649	-0.0144	0.0029	5.69e-07	Yes	Yes
cg15863539*	TG	17	17716950	SREBF1	rs11656215	TG	17:17453067	intron_variant	PEMT	PEMT	T	C	0.4756	-0.0201	0.0028	7.57e-13	Yes	Yes
cg15863539*	TG	17	17716950	SREBF1	rs62072497	LDL	17:18125877	upstream_gene_variant	LLGL1	PEMT	A	G	0.1881	0.0202	0.0034	3.27e-09	Yes	Yes
cg15863539*	TG	17	17716950	SREBF1	rs62072497	TC	17:18125877	upstream_gene_variant	(LLGL1)	PEMT	A	G	0.1882	0.0208	0.0034	1.17e-09	Yes	Yes
cg15863539*	TG	17	17716950	SREBF1	rs704	LDL	17:26694861	missense_variant	VTN	VTN	A	G	0.5011	0.0192	0.0026	1.48e-13	Yes
cg15863539*	TG	17	17716950	SREBF1	rs34879232	HDL	17:26722039	3_prime_UTR_variant	SLC46A1	VTN	D	I	0.4208	0.0155	0.0027	1.52e-08	Yes
cg15863539*	TG	17	17716950	SREBF1	rs529619980	TC	17:27047243	intron_variant	RPL23A	VTN	D	I	0.8917	0.0271	0.0045	1.33e-09	Yes
cg15863539*	TG	17	17716950	SREBF1	rs871841	LDL	17:8216468	missense_variant	ARHGEF15	ARHGEF15	T	C	0.4615	-0.0148	0.0026	2.23e-08	Yes
cg15863539*	TG	17	17716950	SREBF1	rs2270445	TC	17:8219478	intron_variant	ARHGEF15	ARHGEF15	A	G	0.4596	-0.0153	0.0027	2.47e-08	Yes
cg20544516*	TG	17	17717183	MIR33B;SREBF1	rs11656215	TG	17:17453067	intron_variant	PEMT	PEMT	T	C	0.4756	-0.0201	0.0028	7.57e-13	Yes	Yes
cg20544516*	TG	17	17717183	MIR33B;SREBF1	rs62072497	LDL	17:18125877	upstream_gene_variant	LLGL1	PEMT	A	G	0.1881	0.0202	0.0034	3.27e-09	Yes	Yes
cg20544516*	TG	17	17717183	MIR33B;SREBF1	rs62072497	TC	17:18125877	upstream_gene_variant	(LLGL1)	PEMT	A	G	0.1882	0.0208	0.0034	1.17e-09	Yes	Yes
cg20544516*	TG	17	17717183	MIR33B;SREBF1	rs704	LDL	17:26694861	missense_variant	VTN	VTN	A	G	0.5011	0.0192	0.0026	1.48e-13	Yes
cg20544516*	TG	17	17717183	MIR33B;SREBF1	rs34879232	HDL	17:26722039	3_prime_UTR_variant	SLC46A1	VTN	D	I	0.4208	0.0155	0.0027	1.52e-08	Yes
cg20544516*	TG	17	17717183	MIR33B;SREBF1	rs529619980	TC	17:27047243	intron_variant	RPL23A	VTN	D	I	0.8917	0.0271	0.0045	1.33e-09	Yes
cg20544516*	TG	17	17717183	MIR33B;SREBF1	rs871841	LDL	17:8216468	missense_variant	ARHGEF15	ARHGEF15	T	C	0.4615	-0.0148	0.0026	2.23e-08	Yes
cg20544516*	TG	17	17717183	MIR33B;SREBF1	rs2270445	TC	17:8219478	intron_variant	ARHGEF15	ARHGEF15	A	G	0.4596	-0.0153	0.0027	2.47e-08	Yes
cg11024682*	TG	17	17730094	SREBF1	rs11656215	TG	17:17453067	intron_variant	PEMT	PEMT	T	C	0.4756	-0.0201	0.0028	7.57e-13	Yes	Yes
cg11024682*	TG	17	17730094	SREBF1	rs62072497	LDL	17:18125877	upstream_gene_variant	LLGL1	PEMT	A	G	0.1881	0.0202	0.0034	3.27e-09	Yes	Yes
cg11024682*	TG	17	17730094	SREBF1	rs62072497	TC	17:18125877	upstream_gene_variant	(LLGL1)	PEMT	A	G	0.1882	0.0208	0.0034	1.17e-09	Yes	Yes
cg11024682*	TG	17	17730094	SREBF1	rs704	LDL	17:26694861	missense_variant	VTN	VTN	A	G	0.5011	0.0192	0.0026	1.48e-13	Yes
cg11024682*	TG	17	17730094	SREBF1	rs34879232	HDL	17:26722039	3_prime_UTR_variant	SLC46A1	VTN	D	I	0.4208	0.0155	0.0027	1.52e-08	Yes
cg11024682*	TG	17	17730094	SREBF1	rs529619980	TC	17:27047243	intron_variant	RPL23A	VTN	D	I	0.8917	0.0271	0.0045	1.33e-09	Yes
cg11024682*	TG	17	17730094	SREBF1	rs871841	LDL	17:8216468	missense_variant	ARHGEF15	ARHGEF15	T	C	0.4615	-0.0148	0.0026	2.23e-08	Yes
cg11024682*	TG	17	17730094	SREBF1	rs2270445	TC	17:8219478	intron_variant	ARHGEF15	ARHGEF15	A	G	0.4596	-0.0153	0.0027	2.47e-08	Yes
cg08857797*	TG	17	40927699	VPS25	rs11078917	HDL	17:37746359	intergenic_variant	(NEUROD2)	STARD3	A	C	0.3803	-0.0336	0.0029	3.41e-30	Yes
cg08857797*	TG	17	40927699	VPS25	rs112259268	LDL	17:41874745	downstream_gene_variant	(MPP3)	CD300LG	A	C	0.0275	-0.0632	0.0093	1.14e-11	Yes	Yes
cg08857797*	TG	17	40927699	VPS25	rs72836561	HDL	17:41926126	missense_variant	CD300LG	CD300LG	T	C	0.029	-0.1987	0.0084	1.4e-123	Yes	Yes
cg08857797*	TG	17	40927699	VPS25	rs72836561	TG	17:41926126	missense_variant	CD300LG	CD300LG	T	C	0.0288	0.1636	0.0084	7.53e-84	Yes	Yes
cg08857797*	TG	17	40927699	VPS25	17:45734210	LDL	17:45734210	NA	NA	OSBPL7	D	I	0.5016	-0.0215	0.0026	1.87e-16	Yes
cg08857797*	TG	17	40927699	VPS25	17:45734210	TC	17:45734210	NA	NA	OSBPL7	D	I	0.5016	-0.0166	0.0026	2.09e-10	Yes
cg08857797*	TG	17	40927699	VPS25	rs56325564	HDL	17:45766771	downstream_gene_variant	KPNB1	OSBPL7	A	G	0.4569	0.0148	0.0027	4.45e-08	Yes
cg08857797*	TG	17	40927699	VPS25	17:46232429	TG	17:46232429	NA	NA	OSBPL7	D	I	0.2349	-0.0283	0.0038	1.35e-13	Yes
cg02650017	HDL	17	47301614	PHOSPHO1	rs11078917	HDL	17:37746359	intergenic_variant	(NEUROD2)	STARD3	A	C	0.3803	-0.0336	0.0029	3.41e-30	Yes
cg02650017	HDL	17	47301614	PHOSPHO1	rs112259268	LDL	17:41874745	downstream_gene_variant	(MPP3)	CD300LG	A	C	0.0275	-0.0632	0.0093	1.14e-11	Yes
cg02650017	HDL	17	47301614	PHOSPHO1	rs72836561	HDL	17:41926126	missense_variant	CD300LG	CD300LG	T	C	0.029	-0.1987	0.0084	1.4e-123	Yes
cg02650017	HDL	17	47301614	PHOSPHO1	rs72836561	TG	17:41926126	missense_variant	CD300LG	CD300LG	T	C	0.0288	0.1636	0.0084	7.53e-84	Yes
cg02650017	HDL	17	47301614	PHOSPHO1	17:45734210	LDL	17:45734210	NA	NA	OSBPL7	D	I	0.5016	-0.0215	0.0026	1.87e-16	Yes
cg02650017	HDL	17	47301614	PHOSPHO1	17:45734210	TC	17:45734210	NA	NA	OSBPL7	D	I	0.5016	-0.0166	0.0026	2.09e-10	Yes
cg02650017	HDL	17	47301614	PHOSPHO1	rs56325564	HDL	17:45766771	downstream_gene_variant	KPNB1	OSBPL7	A	G	0.4569	0.0148	0.0027	4.45e-08	Yes
cg02650017	HDL	17	47301614	PHOSPHO1	17:46232429	TG	17:46232429	NA	NA	OSBPL7	D	I	0.2349	-0.0283	0.0038	1.35e-13	Yes
cg22304262	TG	19	47287778	SLC1A5	rs118147862	LDL	19:45319631	intron_variant	BCAM	APOE	A	G	0.0369	-0.3977	0.0082	< 1E-300	Yes
cg22304262	TG	19	47287778	SLC1A5	rs429358	HDL	19:45411941	missense_variant	APOE	APOE	T	C	0.8416	0.093	0.0037	1.26e-142	Yes
cg22304262	TG	19	47287778	SLC1A5	rs34078567	TG	19:45413224	upstream_gene_variant	(APOC1)	APOE	D	I	0.6105	0.065	0.0029	1.4e-112	Yes
cg22304262	TG	19	47287778	SLC1A5	rs12721051	TC	19:45422160	intron_variant	APOC1	APOE	C	G	0.8427	-0.1061	0.0037	1.12e-179	Yes
cg22304262	TG	19	47287778	SLC1A5	rs679574	LDL	19:49206108	intron_variant	FUT2	FLJ36070	C	G	0.5201	-0.0247	0.0026	2.47e-21	Yes
cg22304262	TG	19	47287778	SLC1A5	rs838133	TG	19:49259529	synonymous_variant	FGF21	FLJ36070	A	G	0.4204	0.0231	0.0032	8.16e-13	Yes
cg22304262	TG	19	47287778	SLC1A5	rs61743199	HDL	19:50161091	missense_variant	SCAF1	FLJ36070	A	G	0.933	0.0343	0.0057	1.96e-09	Yes
cg22304262	TG	19	47287778	SLC1A5	rs74256604	HDL	19:52304069	intron_variant	FPR3	HAS1	A	G	0.1298	-0.0284	0.0043	3.12e-11	Yes
cg22304262	TG	19	47287778	SLC1A5	rs380267	HDL	19:54799083	downstream_gene_variant	(LILRA3)	LILRA3	A	G	0.805	-0.0622	0.0035	4.24e-71	Yes
cg08309687	TG	21	35320596		rs17660708	LDL	21:33059831				T	C	0.9612	-0.0355	0.0077	4.04e-06	Yes
cg08309687	TG	21	35320596		rs2834707	HDL	21:36343552				T	C	0.3612	-0.0152	0.0028	8.91e-08	Yes
cg08309687	TG	21	35320596		rs2836878	TG	21:40465534				A	G	0.256	0.0134	0.0031	1.3e-05	Yes
cg08309687	TG	21	35320596		rs2183573	LDL	21:40574305				A	G	0.4103	-0.0163	0.0026	7.21e-10	Yes
cg08309687	TG	21	35320596		rs2183573	TC	21:40574305				A	G	0.4103	-0.0193	0.0026	3.06e-13	Yes
cg01881899*	TG	21	43652704	ABCG1	rs2834707	HDL	21:36343552				T	C	0.3612	-0.0152	0.0028	8.91e-08	Yes
cg01881899*	TG	21	43652704	ABCG1	rs2836878	TG	21:40465534				A	G	0.256	0.0134	0.0031	1.3e-05	Yes
cg01881899*	TG	21	43652704	ABCG1	rs2183573	LDL	21:40574305				A	G	0.4103	-0.0163	0.0026	7.21e-10	Yes
cg01881899*	TG	21	43652704	ABCG1	rs2183573	TC	21:40574305				A	G	0.4103	-0.0193	0.0026	3.06e-13	Yes
cg01881899*	TG	21	43652704	ABCG1	rs235314	HDL	21:46271452	3_prime_UTR_variant	PTTG1IP	COL18A1	T	C	0.4952	-0.0174	0.0028	3.59e-10	Yes
cg01881899*	TG	21	43652704	ABCG1	rs114139997	TG	21:46875775	missense_variant	COL18A1	COL18A1	A	G	0.0193	-0.2399	0.0216	9.53e-29	Yes
cg01881899*	TG	21	43652704	ABCG1	rs77974343	TC	21:46916204	intron_variant	COL18A1	COL18A1	T	C	0.0197	-0.1304	0.0222	4.2e-09	Yes
cg02370100	TG	21	43655256	ABCG1	rs2834707	HDL	21:36343552				T	C	0.3612	-0.0152	0.0028	8.91e-08	Yes
cg02370100	TG	21	43655256	ABCG1	rs2836878	TG	21:40465534				A	G	0.256	0.0134	0.0031	1.3e-05	Yes
cg02370100	TG	21	43655256	ABCG1	rs2183573	LDL	21:40574305				A	G	0.4103	-0.0163	0.0026	7.21e-10	Yes
cg02370100	TG	21	43655256	ABCG1	rs2183573	TC	21:40574305				A	G	0.4103	-0.0193	0.0026	3.06e-13	Yes
cg02370100	TG	21	43655256	ABCG1	rs235314	HDL	21:46271452	3_prime_UTR_variant	PTTG1IP	COL18A1	T	C	0.4952	-0.0174	0.0028	3.59e-10	Yes
cg02370100	TG	21	43655256	ABCG1	rs114139997	TG	21:46875775	missense_variant	COL18A1	COL18A1	A	G	0.0193	-0.2399	0.0216	9.53e-29	Yes
cg02370100	TG	21	43655256	ABCG1	rs77974343	TC	21:46916204	intron_variant	COL18A1	COL18A1	T	C	0.0197	-0.1304	0.0222	4.2e-09	Yes
cg07397296	TG	21	43655316	ABCG1	rs2834707	HDL	21:36343552				T	C	0.3612	-0.0152	0.0028	8.91e-08	Yes
cg07397296	TG	21	43655316	ABCG1	rs2836878	TG	21:40465534				A	G	0.256	0.0134	0.0031	1.3e-05	Yes
cg07397296	TG	21	43655316	ABCG1	rs2183573	LDL	21:40574305				A	G	0.4103	-0.0163	0.0026	7.21e-10	Yes
cg07397296	TG	21	43655316	ABCG1	rs2183573	TC	21:40574305				A	G	0.4103	-0.0193	0.0026	3.06e-13	Yes
cg07397296	TG	21	43655316	ABCG1	rs235314	HDL	21:46271452	3_prime_UTR_variant	PTTG1IP	COL18A1	T	C	0.4952	-0.0174	0.0028	3.59e-10	Yes
cg07397296	TG	21	43655316	ABCG1	rs114139997	TG	21:46875775	missense_variant	COL18A1	COL18A1	A	G	0.0193	-0.2399	0.0216	9.53e-29	Yes
cg07397296	TG	21	43655316	ABCG1	rs77974343	TC	21:46916204	intron_variant	COL18A1	COL18A1	T	C	0.0197	-0.1304	0.0222	4.2e-09	Yes
cg06500161*	HDL	21	43656587	ABCG1	rs2834707	HDL	21:36343552				T	C	0.3612	-0.0152	0.0028	8.91e-08	Yes
cg06500161*	HDL	21	43656587	ABCG1	rs2836878	TG	21:40465534				A	G	0.256	0.0134	0.0031	1.3e-05	Yes
cg06500161*	HDL	21	43656587	ABCG1	rs2183573	LDL	21:40574305				A	G	0.4103	-0.0163	0.0026	7.21e-10	Yes
cg06500161*	HDL	21	43656587	ABCG1	rs2183573	TC	21:40574305				A	G	0.4103	-0.0193	0.0026	3.06e-13	Yes
cg06500161*	HDL	21	43656587	ABCG1	rs235314	HDL	21:46271452	3_prime_UTR_variant	PTTG1IP	COL18A1	T	C	0.4952	-0.0174	0.0028	3.59e-10	Yes
cg06500161*	HDL	21	43656587	ABCG1	rs114139997	TG	21:46875775	missense_variant	COL18A1	COL18A1	A	G	0.0193	-0.2399	0.0216	9.53e-29	Yes
cg06500161*	HDL	21	43656587	ABCG1	rs77974343	TC	21:46916204	intron_variant	COL18A1	COL18A1	T	C	0.0197	-0.1304	0.0222	4.2e-09	Yes
cg06500161*	TG	21	43656587	ABCG1	rs2834707	HDL	21:36343552				T	C	0.3612	-0.0152	0.0028	8.91e-08	Yes
cg06500161*	TG	21	43656587	ABCG1	rs2836878	TG	21:40465534				A	G	0.256	0.0134	0.0031	1.3e-05	Yes
cg06500161*	TG	21	43656587	ABCG1	rs2183573	LDL	21:40574305				A	G	0.4103	-0.0163	0.0026	7.21e-10	Yes
cg06500161*	TG	21	43656587	ABCG1	rs2183573	TC	21:40574305				A	G	0.4103	-0.0193	0.0026	3.06e-13	Yes
cg06500161*	TG	21	43656587	ABCG1	rs235314	HDL	21:46271452	3_prime_UTR_variant	PTTG1IP	COL18A1	T	C	0.4952	-0.0174	0.0028	3.59e-10	Yes
cg06500161*	TG	21	43656587	ABCG1	rs114139997	TG	21:46875775	missense_variant	COL18A1	COL18A1	A	G	0.0193	-0.2399	0.0216	9.53e-29	Yes
cg06500161*	TG	21	43656587	ABCG1	rs77974343	TC	21:46916204	intron_variant	COL18A1	COL18A1	T	C	0.0197	-0.1304	0.0222	4.2e-09	Yes
